# Supplementary material for: Nickel(II) Complexes Derived from Schiff Base Ligands Designed as Electrode Materials in Asymmetric Supercapacitor Coin Cells for Enhanced Energy Storage Performance
Source: Langmuir. 2026 Jan 12;42(3):2511–28. doi: 10.1021/acs.langmuir.5c04823 (PMC12856898; doi:10.1021/acs.langmuir.5c04823)
Supplement: Supplementary file 2 [file la5c04823_si_002.cif]

data_C1_0m
_audit_creation_date               2025-02-10
_audit_creation_method
;
Olex2 1.5
(compiled 2024.02.16 svn.r378c4104 for OlexSys, GUI svn.r6928)
;
_audit_contact_author_address      ?
_audit_contact_author_email        ?
_audit_contact_author_name         ''
_audit_contact_author_phone        ?
_publ_contact_author_id_orcid      ?
_publ_section_references
;
Bourhis, L.J., Dolomanov, O.V., Gildea, R.J., Howard, J.A.K., Puschmann, H.
 (2015). Acta Cryst. A71, 59-75.

Dolomanov, O.V., Bourhis, L.J., Gildea, R.J, Howard, J.A.K. & Puschmann, H.
 (2009), J. Appl. Cryst. 42, 339-341.

Sheldrick, G.M. (2015). Acta Cryst. A71, 3-8.
;
_chemical_formula_moiety           'C13 H8 Br Cl N Ni0.5 O'
_chemical_formula_sum              'C13 H8 Br Cl N Ni0.5 O'
_chemical_formula_weight           338.917
loop_
  _atom_type_symbol
  _atom_type_scat_dispersion_real
  _atom_type_scat_dispersion_imag
  _atom_type_scat_Cromer_Mann_a1
  _atom_type_scat_Cromer_Mann_a2
  _atom_type_scat_Cromer_Mann_a3
  _atom_type_scat_Cromer_Mann_a4
  _atom_type_scat_Cromer_Mann_b1
  _atom_type_scat_Cromer_Mann_b2
  _atom_type_scat_Cromer_Mann_b3
  _atom_type_scat_Cromer_Mann_b4
  _atom_type_scat_Cromer_Mann_c
  _atom_type_scat_source
  _atom_type_scat_dispersion_source
 Br -0.38188 2.46625 17.17890 5.23580 5.63770 3.98510 2.17230 16.57960 0.26090
 41.43280 2.95570 'International Tables Volume C Table 6.1.1.4 (pp. 500-502)'
 'Brennan, Cowan, Rev. Sci. Instrum., 1992, 63, 850'
 C 0.00313 0.00162 2.31000 1.02000 1.58860 0.86500 20.84390 10.20750 0.56870
 51.65120 0.21560 'International Tables Volume C Table 6.1.1.4 (pp. 500-502)'
 'Brennan, Cowan, Rev. Sci. Instrum., 1992, 63, 850'
 Cl 0.14908 0.15974 11.46040 7.19640 6.25560 1.64550 0.01040 1.16620 18.51940
 47.77840 -9.55740 'International Tables Volume C Table 6.1.1.4 (pp. 500-502)'
 'Brennan, Cowan, Rev. Sci. Instrum., 1992, 63, 850'
 H 0.00000 0.00000 0.49300 0.32291 0.14019 0.04081 10.51090 26.12570 3.14236
 57.79970 0.00304 'International Tables Volume C Table 6.1.1.4 (pp. 500-502)'
 'Brennan, Cowan, Rev. Sci. Instrum., 1992, 63, 850'
 N 0.00612 0.00332 12.21260 3.13220 2.01250 1.16630 0.00570 9.89330 28.99750
 0.58260 -11.52900 'International Tables Volume C Table 6.1.1.4 (pp. 500-502)'
 'Brennan, Cowan, Rev. Sci. Instrum., 1992, 63, 850'
 Ni 0.34081 1.11732 12.83760 7.29200 4.44380 2.38000 3.87850 0.25650 12.17630
 66.34210 1.03410 'International Tables Volume C Table 6.1.1.4 (pp. 500-502)'
 'Brennan, Cowan, Rev. Sci. Instrum., 1992, 63, 850'
 O 0.01085 0.00610 3.04850 2.28680 1.54630 0.86700 13.27710 5.70110 0.32390
 32.90890 0.25080 'International Tables Volume C Table 6.1.1.4 (pp. 500-502)'
 'Brennan, Cowan, Rev. Sci. Instrum., 1992, 63, 850'

_space_group_crystal_system        'monoclinic'
_space_group_IT_number             15
_space_group_name_H-M_alt          'C 1 2/c 1'
_space_group_name_Hall             '-C 2yc'
loop_
  _space_group_symop_id
  _space_group_symop_operation_xyz
 1 x,y,z
 2 -x,y,-z+1/2
 3 -x,-y,-z
 4 x,-y,z-1/2
 5 x+1/2,y+1/2,z
 6 -x+1/2,y+1/2,-z+1/2
 7 -x+1/2,-y+1/2,-z
 8 x+1/2,-y+1/2,z-1/2

_symmetry_Int_Tables_number        15
_cell_length_a                     21.3488(6)
_cell_length_b                     6.7330(2)
_cell_length_c                     18.0467(5)
_cell_angle_alpha                  90
_cell_angle_beta                   97.030(1)
_cell_angle_gamma                  90
_cell_volume                       2574.56(13)
_cell_formula_units_Z              8
_cell_measurement_reflns_used      9960
_cell_measurement_temperature      273.15
_cell_measurement_theta_max        27.89
_cell_measurement_theta_min        2.79
_exptl_absorpt_coefficient_mu      4.092
_exptl_absorpt_correction_type     none
_exptl_crystal_colour              green
_exptl_crystal_colour_primary      green
_exptl_crystal_density_diffrn      1.749
_exptl_crystal_description         block
_exptl_crystal_F_000               1337.702
_exptl_crystal_size_max            0.345
_exptl_crystal_size_mid            0.193
_exptl_crystal_size_min            0.182
_diffrn_reflns_av_R_equivalents    0.0541
_diffrn_reflns_av_unetI/netI       0.0318
_diffrn_reflns_Laue_measured_fraction_full  0.9979
_diffrn_reflns_Laue_measured_fraction_max  0.9977
_diffrn_reflns_limit_h_max         28
_diffrn_reflns_limit_h_min         -28
_diffrn_reflns_limit_k_max         8
_diffrn_reflns_limit_k_min         -8
_diffrn_reflns_limit_l_max         23
_diffrn_reflns_limit_l_min         -23
_diffrn_reflns_number              26620
_diffrn_reflns_point_group_measured_fraction_full  0.9979
_diffrn_reflns_point_group_measured_fraction_max  0.9977
_diffrn_reflns_theta_full          25.2417
_diffrn_reflns_theta_max           27.89
_diffrn_reflns_theta_min           1.92
_diffrn_ambient_temperature        273.15
_diffrn_detector                   'CCD area detector'
_diffrn_detector_area_resol_mean   7.9
_diffrn_detector_type              'Bruker SMART CCD 1K area detector'
_diffrn_measured_fraction_theta_full  0.9979
_diffrn_measured_fraction_theta_max  0.9977
_diffrn_measurement_device         'three-circle diffractometer'
_diffrn_measurement_device_type    'Bruker APEX-II CCD'
_diffrn_measurement_method         '\f and \w scans'
_diffrn_radiation_monochromator    graphite
_diffrn_radiation_probe            x-ray
_diffrn_radiation_type             'Mo K\a'
_diffrn_radiation_wavelength       0.71073
_diffrn_source                     'sealed X-ray tube'
_diffrn_source_current             1.4
_diffrn_source_power               0.07
_diffrn_source_target              Mo
_diffrn_source_voltage             50.0
_diffrn_standards_number           0
_reflns_Friedel_coverage           0.0
_reflns_limit_h_max                27
_reflns_limit_h_min                -28
_reflns_limit_k_max                8
_reflns_limit_k_min                0
_reflns_limit_l_max                23
_reflns_limit_l_min                0
_reflns_number_gt                  2704
_reflns_number_total               3072
_reflns_threshold_expression       I>=2u(I)
_computing_molecular_graphics      'Olex2 1.5 (Dolomanov et al., 2009)'
_computing_publication_material    'Olex2 1.5 (Dolomanov et al., 2009)'
_computing_structure_refinement    'olex2.refine 1.5 (Bourhis et al., 2015)'
_computing_structure_solution      'SHELXT 2018/2 (Sheldrick, 2018)'
_refine_diff_density_max           0.6342
_refine_diff_density_min           -0.6098
_refine_diff_density_rms           0.0603
_refine_ls_d_res_high              0.7597
_refine_ls_d_res_low               10.5942
_refine_ls_goodness_of_fit_ref     1.0890
_refine_ls_hydrogen_treatment      constr
_refine_ls_matrix_type             full
_refine_ls_number_constraints      16
_refine_ls_number_parameters       160
_refine_ls_number_reflns           3072
_refine_ls_number_restraints       0
_refine_ls_R_factor_all            0.0316
_refine_ls_R_factor_gt             0.0270
_refine_ls_restrained_S_all        1.0890
_refine_ls_shift/su_max            0.0001
_refine_ls_shift/su_mean           0.0000
_refine_ls_structure_factor_coef   Fsqd
_refine_ls_weighting_details      
 'w=1/[\s^2^(Fo^2^)+(0.0319P)^2^+1.7899P] where P=(Fo^2^+2Fc^2^)/3'
_refine_ls_weighting_scheme        calc
_refine_ls_wR_factor_gt            0.0726
_refine_ls_wR_factor_ref           0.0750
_olex2_refinement_description
;
1. Fixed Uiso
 At 1.2 times of:
  All C(H) groups
2.a Aromatic/amide H refined with riding coordinates:
 C7(H7), C12(H12), C5(H5), C2(H2), C11(H11), C3(H3), C9(H9), C10(H10)
;
_atom_sites_solution_primary       dual
loop_
  _atom_site_label
  _atom_site_type_symbol
  _atom_site_fract_x
  _atom_site_fract_y
  _atom_site_fract_z
  _atom_site_U_iso_or_equiv
  _atom_site_adp_type
  _atom_site_occupancy
  _atom_site_site_symmetry_order
  _atom_site_refinement_flags_posn
  _atom_site_refinement_flags_adp
  _atom_site_refinement_flags_occupancy
 Ni1 Ni 0.25 0.75 0.5 0.03565(10) Uani 1.000000 2 S T P
 Br1 Br 0.392364(12) 0.91274(3) 0.447324(16) 0.06885(11) Uani 1.000000 1 . . .
 Cl1 Cl 0.55796(3) 0.57066(13) 0.66732(4) 0.0822(2) Uani 1.000000 1 . . .
 O1 O 0.20138(7) 0.7125(2) 0.41072(8) 0.0500(3) Uani 1.000000 1 . . .
 N1 N 0.31012(7) 0.5554(2) 0.47846(9) 0.0376(3) Uani 1.000000 1 . . .
 C1 C 0.37103(8) 0.5520(3) 0.52174(11) 0.0383(4) Uani 1.000000 1 . . .
 C7 C 0.29943(9) 0.4198(3) 0.42768(12) 0.0441(4) Uani 1.000000 1 . . .
 H7 H 0.33027(9) 0.3230(3) 0.42585(12) 0.0529(5) Uiso 1.000000 1 R . .
 C8 C 0.24472(9) 0.4056(3) 0.37440(12) 0.0458(4) Uani 1.000000 1 . . .
 C13 C 0.19899(9) 0.5572(3) 0.36766(10) 0.0427(4) Uani 1.000000 1 . . .
 C6 C 0.41330(9) 0.7052(3) 0.51632(11) 0.0422(4) Uani 1.000000 1 . . .
 C12 C 0.14819(11) 0.5406(4) 0.30988(12) 0.0564(5) Uani 1.000000 1 . . .
 H12 H 0.11748(11) 0.6392(4) 0.30387(12) 0.0676(6) Uiso 1.000000 1 R . .
 C5 C 0.47114(9) 0.7111(3) 0.56021(12) 0.0512(5) Uani 1.000000 1 . . .
 H5 H 0.49905(9) 0.8156(3) 0.55623(12) 0.0614(6) Uiso 1.000000 1 R . .
 C4 C 0.48626(10) 0.5591(4) 0.60969(13) 0.0519(5) Uani 1.000000 1 . . .
 C2 C 0.38874(10) 0.3997(3) 0.57107(13) 0.0505(5) Uani 1.000000 1 . . .
 H2 H 0.36134(10) 0.2938(3) 0.57488(13) 0.0606(6) Uiso 1.000000 1 R . .
 C11 C 0.14377(13) 0.3806(5) 0.26269(13) 0.0704(7) Uani 1.000000 1 . . .
 H11 H 0.10983(13) 0.3721(5) 0.22525(13) 0.0845(9) Uiso 1.000000 1 R . .
 C3 C 0.44672(11) 0.4020(4) 0.61503(14) 0.0585(6) Uani 1.000000 1 . . .
 H3 H 0.45850(11) 0.2980(4) 0.64769(14) 0.0702(7) Uiso 1.000000 1 R . .
 C9 C 0.23877(12) 0.2446(4) 0.32419(16) 0.0700(7) Uani 1.000000 1 . . .
 H9 H 0.26939(12) 0.1456(4) 0.32830(16) 0.0840(9) Uiso 1.000000 1 R . .
 C10 C 0.18854(14) 0.2318(5) 0.26941(16) 0.0815(9) Uani 1.000000 1 . . .
 H10 H 0.18464(14) 0.1238(5) 0.23705(16) 0.0978(11) Uiso 1.000000 1 R . .

loop_
  _atom_site_aniso_label
  _atom_site_aniso_U_11
  _atom_site_aniso_U_22
  _atom_site_aniso_U_33
  _atom_site_aniso_U_12
  _atom_site_aniso_U_13
  _atom_site_aniso_U_23
 Ni1 0.03018(16) 0.03606(17) 0.03906(17) 0.00059(11) -0.00244(12) -0.00599(12)
 Br1 0.06372(17) 0.05348(15) 0.0836(2) -0.01576(10) -0.01387(13) 0.02821(12)
 Cl1 0.0427(3) 0.1202(6) 0.0772(4) -0.0001(3) -0.0185(3) 0.0123(4)
 O1 0.0467(8) 0.0532(8) 0.0459(7) 0.0079(6) -0.0113(6) -0.0117(6)
 N1 0.0293(7) 0.0364(7) 0.0465(8) -0.0029(6) 0.0016(6) -0.0019(6)
 C1 0.0290(8) 0.0374(8) 0.0477(10) -0.0005(7) 0.0015(7) -0.0005(7)
 C7 0.0347(9) 0.0396(9) 0.0588(11) -0.0031(7) 0.0093(8) -0.0094(8)
 C8 0.0371(10) 0.0520(11) 0.0492(10) -0.0093(8) 0.0085(8) -0.0161(9)
 C13 0.0398(10) 0.0522(10) 0.0358(9) -0.0078(8) 0.0032(7) -0.0061(8)
 C6 0.0368(9) 0.0397(9) 0.0488(10) -0.0039(7) 0.0003(8) 0.0051(8)
 C12 0.0509(12) 0.0747(14) 0.0410(10) -0.0076(11) -0.0043(9) -0.0042(10)
 C5 0.0352(10) 0.0571(11) 0.0596(12) -0.0114(8) -0.0012(9) 0.0031(10)
 C4 0.0331(10) 0.0680(13) 0.0525(11) 0.0021(9) -0.0026(8) 0.0047(10)
 C2 0.0405(10) 0.0444(10) 0.0661(13) -0.0037(8) 0.0051(9) 0.0129(9)
 C11 0.0624(15) 0.102(2) 0.0448(12) -0.0234(15) -0.0018(11) -0.0225(13)
 C3 0.0470(12) 0.0627(13) 0.0634(13) 0.0063(10) -0.0026(10) 0.0212(11)
 C9 0.0551(14) 0.0743(16) 0.0818(17) -0.0092(12) 0.0136(12) -0.0419(14)
 C10 0.0711(17) 0.101(2) 0.0726(17) -0.0208(16) 0.0090(14) -0.0519(16)

loop_
  _geom_bond_atom_site_label_1
  _geom_bond_atom_site_label_2
  _geom_bond_distance
  _geom_bond_site_symmetry_2
  _geom_bond_publ_flag
 Ni1 O1 1.8242(13) 7_566 ?
 Ni1 O1 1.8242(13) . ?
 Ni1 N1 1.9071(15) 7_566 ?
 Ni1 N1 1.9071(15) . ?
 Br1 C6 1.8885(19) . ?
 Cl1 C4 1.744(2) . ?
 O1 C13 1.300(2) . ?
 N1 C1 1.433(2) . ?
 N1 C7 1.294(2) . ?
 C1 C6 1.382(2) . ?
 C1 C2 1.380(3) . ?
 C7 H7 0.9300 . ?
 C7 C8 1.422(3) . ?
 C8 C13 1.408(3) . ?
 C8 C9 1.409(3) . ?
 C13 C12 1.414(3) . ?
 C6 C5 1.384(3) . ?
 C12 H12 0.9300 . ?
 C12 C11 1.369(3) . ?
 C5 H5 0.9300 . ?
 C5 C4 1.371(3) . ?
 C4 C3 1.364(3) . ?
 C2 H2 0.9300 . ?
 C2 C3 1.386(3) . ?
 C11 H11 0.9300 . ?
 C11 C10 1.380(4) . ?
 C3 H3 0.9300 . ?
 C9 H9 0.9300 . ?
 C9 C10 1.369(4) . ?
 C10 H10 0.9300 . ?

loop_
  _geom_angle_atom_site_label_1
  _geom_angle_atom_site_label_2
  _geom_angle_atom_site_label_3
  _geom_angle
  _geom_angle_site_symmetry_1
  _geom_angle_site_symmetry_3
  _geom_angle_publ_flag
 O1 Ni1 O1 180.0 . 7_566 ?
 N1 Ni1 O1 87.17(6) 7_566 . ?
 N1 Ni1 O1 92.83(6) 7_566 7_566 ?
 N1 Ni1 O1 92.83(6) . . ?
 N1 Ni1 O1 87.17(6) . 7_566 ?
 N1 Ni1 N1 180.0 . 7_566 ?
 C13 O1 Ni1 128.00(13) . 7_566 ?
 C1 N1 Ni1 119.24(12) . 7_566 ?
 C7 N1 Ni1 124.35(13) . 7_566 ?
 C7 N1 C1 116.39(16) . . ?
 C6 C1 N1 120.41(16) . . ?
 C2 C1 N1 121.49(16) . . ?
 C2 C1 C6 118.08(17) . . ?
 H7 C7 N1 117.08(11) . . ?
 C8 C7 N1 125.83(18) . . ?
 C8 C7 H7 117.08(11) . . ?
 C13 C8 C7 120.87(17) . . ?
 C9 C8 C7 119.2(2) . . ?
 C9 C8 C13 119.7(2) . . ?
 C8 C13 O1 123.76(17) . . ?
 C12 C13 O1 118.36(19) . . ?
 C12 C13 C8 117.87(19) . . ?
 C1 C6 Br1 119.68(14) . . ?
 C5 C6 Br1 118.60(14) . . ?
 C5 C6 C1 121.72(18) . . ?
 H12 C12 C13 119.69(13) . . ?
 C11 C12 C13 120.6(2) . . ?
 C11 C12 H12 119.69(16) . . ?
 H5 C5 C6 120.86(12) . . ?
 C4 C5 C6 118.29(19) . . ?
 C4 C5 H5 120.86(12) . . ?
 C5 C4 Cl1 118.34(17) . . ?
 C3 C4 Cl1 119.86(17) . . ?
 C3 C4 C5 121.8(2) . . ?
 H2 C2 C1 119.48(11) . . ?
 C3 C2 C1 121.03(19) . . ?
 C3 C2 H2 119.48(12) . . ?
 H11 C11 C12 119.25(16) . . ?
 C10 C11 C12 121.5(2) . . ?
 C10 C11 H11 119.25(14) . . ?
 C2 C3 C4 119.0(2) . . ?
 H3 C3 C4 120.48(13) . . ?
 H3 C3 C2 120.48(12) . . ?
 H9 C9 C8 119.54(15) . . ?
 C10 C9 C8 120.9(3) . . ?
 C10 C9 H9 119.54(17) . . ?
 C9 C10 C11 119.4(2) . . ?
 H10 C10 C11 120.32(14) . . ?
 H10 C10 C9 120.32(17) . . ?

loop_
  _geom_torsion_atom_site_label_1
  _geom_torsion_atom_site_label_2
  _geom_torsion_atom_site_label_3
  _geom_torsion_atom_site_label_4
  _geom_torsion
  _geom_torsion_site_symmetry_1
  _geom_torsion_site_symmetry_2
  _geom_torsion_site_symmetry_3
  _geom_torsion_site_symmetry_4
  _geom_torsion_publ_flag
 Ni1 O1 C13 C8 -15.3(2) 7_566 . . . ?
 Ni1 O1 C13 C8 -15.3(2) . . . . ?
 Ni1 O1 C13 C12 165.73(17) 7_566 . . . ?
 Ni1 O1 C13 C12 165.73(17) . . . . ?
 Ni1 N1 C1 C6 -67.81(15) 7_566 . . . ?
 Ni1 N1 C1 C6 -67.81(15) . . . . ?
 Ni1 N1 C1 C2 110.61(15) 7_566 . . . ?
 Ni1 N1 C1 C2 110.61(15) . . . . ?
 Ni1 N1 C7 C8 7.41(18) . . . . ?
 Ni1 N1 C7 C8 7.41(18) 7_566 . . . ?
 Br1 C6 C1 N1 -3.55(18) . . . . ?
 Br1 C6 C1 C2 177.97(16) . . . . ?
 Br1 C6 C5 C4 -179.43(17) . . . . ?
 Cl1 C4 C5 C6 -177.81(17) . . . . ?
 Cl1 C4 C3 C2 177.2(2) . . . . ?
 O1 C13 C8 C7 -3.5(2) . . . . ?
 O1 C13 C8 C9 -178.8(2) . . . . ?
 O1 C13 C12 C11 179.5(2) . . . . ?
 N1 C1 C6 C5 176.61(19) . . . . ?
 N1 C1 C2 C3 -177.2(2) . . . . ?
 N1 C7 C8 C13 7.1(2) . . . . ?
 N1 C7 C8 C9 -177.6(2) . . . . ?
 C1 C6 C5 C4 0.4(2) . . . . ?
 C1 C2 C3 C4 0.8(3) . . . . ?
 C7 C8 C13 C12 175.4(2) . . . . ?
 C7 C8 C9 C10 -176.3(3) . . . . ?
 C8 C13 C12 C11 0.5(2) . . . . ?
 C8 C9 C10 C11 1.1(3) . . . . ?
 C13 C12 C11 C10 -0.4(3) . . . . ?
 C6 C5 C4 C3 1.7(3) . . . . ?
 C12 C11 C10 C9 -0.4(3) . . . . ?
 C5 C4 C3 C2 -2.3(3) . . . . ?

loop_
  _diffrn_refln_index_h
  _diffrn_refln_index_k
  _diffrn_refln_index_l
  _diffrn_refln_intensity_net
  _diffrn_refln_intensity_u
 -2 0 0 1793.82 94.19
 -4 0 0 842.12 45.8
 4 0 0 797.12 45.6
 -6 0 0 6324.77 338.17
 6 0 0 6601.74 338.47
 8 0 0 1460.05 78.79
 -8 0 0 1311.67 77.89
 -10 0 0 377.46 20.3
 -10 0 0 391.06 20.3
 -10 0 0 383.36 20.4
 10 0 0 368.46 20.3
 10 0 0 396.16 21.7
 10 0 0 370.16 28.4
 -10 0 0 333.57 27.5
 10 0 0 418.66 20.4
 -12 0 0 221.38 11.8
 -12 0 0 215.58 11.9
 12 0 0 231.68 13.6
 12 0 0 211.28 11.8
 -12 0 0 206.08 11.8
 -12 0 0 191.68 24.6
 12 0 0 271.37 23.3
 14 0 0 3142.19 171.88
 -14 0 0 3006.4 170.88
 -16 0 0 1597.84 94.19
 16 0 0 1451.75 81.59
 16 0 0 1577.04 94.49
 -18 0 0 8.6 2.3
 -18 0 0 9 2
 18 0 0 10.2 1.9
 -18 0 0 9.2 12.6
 18 0 0 -10.5 14.5
 -18 0 0 9.7 2
 18 0 0 10.1 4.1
 20 0 0 1463.45 82.59
 -20 0 0 1630.64 100.29
 -20 0 0 1511.05 79.89
 -20 0 0 1543.95 79.89
 -22 0 0 547.75 31.9
 22 0 0 635.94 31.8
 -22 0 0 587.74 31.8
 -22 0 0 636.44 55.29
 24 0 0 35.9 28.7
 -24 0 0 48.9 4.7
 24 0 0 37.3 7.3
 24 0 0 52.39 4.5
 -24 0 0 115.59 31.6
 -26 0 0 85.69 6.9
 26 0 0 71.19 10.1
 1 -1 0 289.87 15.7
 -1 -1 0 283.57 17.1
 -1 -1 0 295.07 15.1
 1 -1 0 279.57 16.2
 1 1 0 263.77 17
 1 1 0 296.37 15.1
 -3 -1 0 4456.95 227.98
 3 -1 0 4213.98 225.78
 3 1 0 4394.56 228.18
 -3 1 0 4337.07 225.88
 -5 -1 0 4058.19 212.08
 5 -1 0 4009.1 209.98
 -5 1 0 3801.42 209.88
 5 1 0 4178.58 212.68
 7 -1 0 1180.28 65.19
 -7 -1 0 1182.38 67.29
 -7 1 0 1177.08 65.29
 7 1 0 1113.89 67.69
 -9 -1 0 4405.86 232.98
 -9 1 0 4140.69 230.58
 9 1 0 4496.75 233.88
 -11 -1 0 340.67 17.5
 11 -1 0 302.97 17.2
 -11 -1 0 341.97 27.5
 11 -1 0 330.77 18.6
 11 -1 0 335.57 17.3
 -11 -1 0 335.77 17.3
 11 1 0 331.97 27.8
 -11 1 0 305.07 17.2
 11 1 0 327.27 17.3
 -11 1 0 283.27 24.5
 -11 1 0 320.77 17.3
 -11 1 0 319.97 17.5
 11 1 0 343.87 17.6
 13 -1 0 104.59 7.5
 -13 -1 0 98.89 5.9
 -13 -1 0 89.59 5.7
 13 -1 0 101.69 5.7
 -13 -1 0 97.29 5.7
 -13 -1 0 95.69 16.1
 -13 1 0 90.79 14.9
 13 1 0 88.29 7.8
 -13 1 0 88.89 5.6
 -13 1 0 91.39 5.5
 13 1 0 97.39 17.3
 13 1 0 87.59 5.6
 -13 1 0 92.09 5.6
 15 -1 0 1207.48 64.89
 15 -1 0 1316.17 76.19
 -15 -1 0 1265.97 77.59
 -15 -1 0 1164.88 63.19
 15 1 0 1272.37 78.89
 -15 1 0 1143.89 62.99
 -15 1 0 1176.58 62.99
 15 1 0 1256.77 65.39
 -15 1 0 1192.48 75.09
 -17 -1 0 55.09 4.5
 17 -1 0 55.89 6.7
 -17 -1 0 63.19 4.5
 -17 -1 0 41.6 16.2
 -17 1 0 64.49 4.4
 -17 1 0 60.09 4.3
 -17 1 0 54.49 4.2
 17 1 0 60.99 4.8
 -17 1 0 57.29 16.4
 17 1 0 41 17.5
 19 -1 0 125.49 7.4
 -19 -1 0 121.79 7.5
 19 -1 0 131.29 23.3
 19 -1 0 107.99 9.9
 -19 -1 0 114.89 7.3
 -19 -1 0 83.29 22.4
 -19 1 0 107.09 7.2
 -19 1 0 111.19 7.2
 19 1 0 114.29 10.6
 19 1 0 117.89 7.3
 -19 1 0 107.89 7.2
 -19 1 0 114.99 22.8
 19 1 0 97.39 23.1
 21 -1 0 1.7 4
 21 -1 0 -0.1 3.3
 -21 -1 0 0.1 2.1
 21 -1 0 -27.6 17.3
 -21 -1 0 3.2 2.3
 -21 -1 0 0.1 19.6
 21 1 0 21.2 21.2
 -21 1 0 -0.7 2
 -21 1 0 1.5 1.9
 -21 1 0 -18.2 16.4
 -21 1 0 -0.2 1.7
 21 1 0 -2.7 3.9
 21 1 0 1.9 2.2
 -23 -1 0 45.2 26.7
 -23 -1 0 59.79 5.7
 23 -1 0 51.29 8.1
 -23 -1 0 70.49 5.6
 23 -1 0 103.19 29.5
 -23 1 0 80.09 25
 23 1 0 65.89 9.3
 23 1 0 67.49 5.6
 23 1 0 20.4 29.8
 -23 1 0 68.99 5.5
 -25 -1 0 18 3.1
 25 -1 0 15.8 6.6
 -25 -1 0 -29.1 28.8
 25 1 0 23.1 34.5
 25 1 0 9.9 3
 -25 1 0 15.8 3.3
 25 1 0 9.2 5.8
 27 -1 0 68.49 10
 -27 -1 0 84.79 6.9
 27 1 0 68.49 10.9
 -27 1 0 98.89 7.2
 0 -2 0 679.63 38
 0 -2 0 700.83 35.3
 0 2 0 650.03 38.8
 -2 -2 0 2881.21 153.58
 2 -2 0 2780.32 151.68
 2 -2 0 2882.31 151.08
 2 2 0 3061.09 154.78
 4 -2 0 6014.6 318.27
 -4 -2 0 6060.89 322.07
 -4 2 0 6130.69 318.77
 4 2 0 6354.16 323.27
 -6 -2 0 518.65 33.8
 -6 -2 0 524.15 27.8
 6 -2 0 499.65 29.8
 6 -2 0 524.25 26.9
 6 2 0 499.05 27.7
 -6 2 0 480.25 29.9
 6 2 0 517.35 27.1
 6 2 0 517.45 34.7
 8 -2 0 128.49 7
 -8 -2 0 124.39 7.3
 -8 -2 0 147.29 17
 8 -2 0 125.39 11.8
 8 -2 0 131.39 7
 8 -2 0 132.79 7.8
 -8 -2 0 131.99 7.2
 -8 -2 0 139.39 7.5
 8 -2 0 128.49 7.1
 -8 2 0 145.39 12.6
 8 2 0 150.18 8.8
 -8 2 0 123.59 7
 8 2 0 112.79 16.2
 -8 2 0 125.89 7.1
 8 2 0 127.39 7.3
 10 -2 0 833.12 44.8
 10 -2 0 824.02 53.09
 -10 -2 0 826.52 54.29
 -10 2 0 804.82 50.49
 10 2 0 890.41 55.99
 10 2 0 876.11 45.7
 -12 -2 0 1639.74 97.69
 12 -2 0 1679.13 86.59
 12 -2 0 1690.33 93.89
 12 2 0 1636.34 87.39
 12 2 0 1627.74 98.99
 -12 2 0 1583.34 93.89
 14 -2 0 131.89 17.9
 -14 -2 0 128.59 8.1
 -14 -2 0 167.68 23
 14 -2 0 142.29 9.6
 -14 -2 0 128.79 7.7
 14 -2 0 134.49 7.6
 14 2 0 127.19 10.2
 -14 2 0 136.09 7.4
 -14 2 0 142.99 7.7
 14 2 0 130.59 7.9
 14 2 0 151.28 23.7
 -14 2 0 136.49 7.8
 -14 2 0 116.09 17.5
 16 -2 0 5.2 1.5
 16 -2 0 6.7 1.5
 16 -2 0 7.7 10.8
 -16 -2 0 3.9 1.9
 16 -2 0 8.5 3.3
 -16 -2 0 5.5 1.7
 -16 -2 0 12.9 14.3
 16 2 0 3.4 1.6
 16 2 0 0.1 3.4
 -16 2 0 18.5 11.9
 -16 2 0 5.4 2.5
 16 2 0 13.3 14.3
 -16 2 0 5.6 1.5
 18 -2 0 1008.8 50.09
 18 -2 0 1018.3 65.89
 -18 -2 0 927.41 50.09
 -18 -2 0 966.7 69.09
 18 -2 0 951.1 49.99
 -18 -2 0 960.8 50.49
 18 2 0 992.4 50.29
 -18 2 0 916.51 50.09
 18 2 0 873.71 52.89
 -18 2 0 958.1 65.59
 18 2 0 987.7 72.19
 -18 2 0 941.81 50.09
 20 -2 0 7.2 1.9
 -20 -2 0 2.9 2.2
 20 -2 0 1.4 16.1
 -20 -2 0 8.2 2.5
 20 -2 0 4.9 2
 -20 -2 0 23.5 20.5
 20 -2 0 8.2 4.3
 -20 2 0 7.5 2.2
 20 2 0 26.8 27.3
 -20 2 0 10.7 16.3
 20 2 0 6 4.5
 20 2 0 7.2 2.6
 -22 -2 0 2.3 2.4
 22 -2 0 19.1 22
 22 -2 0 5.3 4.6
 -22 -2 0 23.9 23.1
 -22 -2 0 5 2.6
 22 2 0 6.8 4.9
 22 2 0 11.9 27.5
 22 2 0 8.2 2.8
 -22 2 0 -3.3 18.4
 -22 2 0 5.5 2.4
 -22 2 0 10.7 3.2
 24 -2 0 188.88 16.3
 -24 -2 0 199.88 42
 -24 -2 0 228.48 13.3
 -24 -2 0 218.98 13.5
 -24 2 0 227.18 13.1
 24 2 0 243.68 13.3
 24 2 0 297.27 48.4
 24 2 0 180.48 17.1
 -26 -2 0 18.3 3.7
 26 -2 0 31.8 7.2
 26 2 0 27.2 3.9
 -26 2 0 25 3.8
 26 2 0 29.3 7.3
 1 -3 0 10.6 1.1
 1 -3 0 12.5 1.2
 -1 -3 0 9.6 4.4
 1 -3 0 13.4 3.8
 1 -3 0 11.9 1.2
 -1 -3 0 12.4 1.1
 -1 -3 0 10.3 1.4
 -1 -3 0 10.4 1.6
 -1 3 0 12.8 1.1
 -1 3 0 12.9 1.2
 1 3 0 10.5 1.1
 -1 3 0 12.1 1
 -1 3 0 8.1 4.9
 1 3 0 12 1.1
 1 3 0 10.1 1.2
 1 3 0 9.8 5.5
 -3 -3 0 34.1 7.2
 3 -3 0 37.3 5.1
 -3 -3 0 37.9 2.4
 3 -3 0 34 2.3
 3 -3 0 29.5 4.2
 -3 3 0 32 2.2
 -3 3 0 35.8 2.1
 3 3 0 37.9 2.4
 3 3 0 25.6 7.7
 -3 3 0 35 2.2
 3 3 0 38.4 2.3
 -5 -3 0 24.6 2.3
 5 -3 0 17 3.4
 -5 -3 0 20.9 1.7
 -5 -3 0 18.8 7.1
 5 -3 0 19.7 1.7
 5 3 0 20.7 1.5
 -5 3 0 18.3 1.5
 5 3 0 19.7 8.4
 -5 3 0 15.6 1.6
 -5 3 0 18.8 1.3
 5 3 0 20.7 1.8
 7 -3 0 21.1 1.9
 -7 -3 0 12.8 8
 -7 -3 0 13.9 1.6
 7 -3 0 9.5 4.1
 -7 -3 0 18.8 3
 -7 -3 0 16.6 2
 7 -3 0 19.5 1.4
 7 3 0 8.1 8.6
 7 3 0 15.8 1.8
 -7 3 0 19.7 1.4
 7 3 0 21.1 3
 -7 3 0 19.7 1.8
 -7 3 0 16.6 1.5
 -7 3 0 23.1 5.3
 9 -3 0 26.1 1.8
 -9 -3 0 27.6 12.4
 9 -3 0 24.3 2.7
 -9 -3 0 19.7 2.3
 9 -3 0 27.1 6.2
 9 -3 0 21.7 1.5
 -9 -3 0 31.5 4.1
 -9 3 0 24.3 1.8
 -9 3 0 16.3 6.3
 9 3 0 23.5 2.3
 -9 3 0 18.8 1.9
 9 3 0 26.9 3.6
 9 3 0 33.9 12.4
 -11 -3 0 16.9 2.3
 11 -3 0 20.9 2.9
 11 -3 0 18.5 1.6
 11 -3 0 25.6 7.6
 -11 -3 0 15.4 1.9
 11 -3 0 18.8 1.5
 -11 -3 0 17.7 3.8
 -11 -3 0 7.2 9.9
 -11 3 0 16.6 1.8
 -11 3 0 20.6 1.7
 -11 3 0 3.8 7
 11 3 0 11.4 3.4
 11 3 0 17 11.1
 11 3 0 14.3 2.1
 -13 -3 0 4.5 11.5
 13 -3 0 4.2 1
 -13 -3 0 4.5 1.6
 13 -3 0 3.6 1.1
 -13 -3 0 6.6 1.8
 13 -3 0 4.9 2.4
 13 -3 0 5.2 7.9
 -13 3 0 14.4 9.1
 13 3 0 -7.5 13.4
 -13 3 0 3.8 1.3
 13 3 0 3.2 3
 -13 3 0 3.1 1.1
 13 3 0 4.4 1.6
 15 -3 0 10.9 9.8
 15 -3 0 25.1 4.1
 -15 -3 0 19.5 2.3
 -15 -3 0 24.9 14.6
 15 -3 0 18.3 2
 15 -3 0 25 2.1
 -15 -3 0 16.3 2.7
 -15 3 0 21.8 2.2
 15 3 0 20.1 2.6
 15 3 0 26.6 5.1
 -15 3 0 16.7 11.9
 -15 3 0 14.9 2.2
 15 3 0 23.8 16.6
 17 -3 0 5.5 1.6
 17 -3 0 4 1.4
 17 -3 0 4.1 3.3
 17 -3 0 18.9 12.8
 -17 -3 0 7.5 2.4
 -17 -3 0 4.6 2
 -17 -3 0 10.5 16.6
 17 3 0 37.6 21.3
 -17 3 0 6.9 13.4
 -17 3 0 5.4 1.7
 17 3 0 6.6 2.2
 -17 3 0 3.7 1.8
 17 3 0 -2 3.5
 19 -3 0 5.4 3.8
 -19 -3 0 6.1 2.3
 -19 -3 0 1.9 2.5
 -19 -3 0 19.8 19.8
 19 -3 0 -8.2 15
 19 3 0 21.1 25
 19 3 0 7.7 2.6
 -19 3 0 4.5 16.1
 -19 3 0 4.2 2.1
 19 3 0 1.4 4.1
 -19 3 0 8.8 1.9
 21 -3 0 56.29 20.6
 -21 -3 0 26.8 24.7
 -21 -3 0 14.6 3.2
 21 -3 0 11.6 4.8
 -21 -3 0 18 2.9
 -21 3 0 0.8 19.6
 21 3 0 17.3 28.5
 -21 3 0 20.5 2.9
 21 3 0 26.7 6.1
 -21 3 0 17.9 2.7
 23 -3 0 -3.5 4.2
 -23 -3 0 -29.6 30.2
 -23 -3 0 -0.2 2.7
 -23 -3 0 -2.3 2.6
 23 3 0 -16.1 34.2
 -23 3 0 -1.5 2.3
 23 3 0 -8.1 4
 23 3 0 -3.2 2.8
 -25 -3 0 11.4 3.5
 -25 -3 0 10.1 3.3
 25 -3 0 5.1 5.3
 -25 -3 0 -23.9 36.4
 25 3 0 -21.3 46.4
 -25 3 0 10.2 3.1
 25 3 0 7.9 3.5
 25 3 0 10 6.1
 0 -4 0 18.2 2
 0 -4 0 14.3 2.1
 0 -4 0 13.8 1.5
 0 -4 0 23.1 5.6
 0 4 0 21 8.5
 0 4 0 16.3 1.6
 0 4 0 15.4 1.4
 -2 -4 0 1402.06 69.19
 2 -4 0 1260.67 71.49
 -2 -4 0 1229.78 74.09
 2 -4 0 1248.78 71.39
 2 -4 0 1418.46 68.49
 2 -4 0 1305.67 68.39
 -4 -4 0 2333.57 130.89
 4 -4 0 2398.76 125.29
 4 -4 0 2375.26 125.99
 4 4 0 2435.76 134.89
 6 -4 0 16.4 3.8
 6 -4 0 19.3 1.9
 -6 -4 0 18.6 1.9
 -6 -4 0 20.1 2.3
 6 -4 0 9.7 4.6
 6 4 0 19.6 2.5
 -6 4 0 14.8 1.6
 6 4 0 17.8 2.2
 6 4 0 21.8 2
 6 4 0 35.2 11.7
 -8 -4 0 14.2 2.1
 8 -4 0 16.1 2
 -8 -4 0 13.8 1.8
 -8 -4 0 -5.3 8.1
 -8 -4 0 11.1 3.2
 8 -4 0 17.7 4.8
 8 -4 0 13.4 1.3
 -8 4 0 12.9 1.2
 -8 4 0 13.1 1.5
 8 4 0 9.2 11.2
 8 4 0 13.6 1.9
 8 4 0 16.4 2.8
 10 -4 0 861.61 44.1
 -10 -4 0 852.81 44.4
 10 -4 0 880.61 45
 -10 -4 0 908.31 57.89
 10 -4 0 861.91 49.1
 10 4 0 901.61 62.39
 10 4 0 794.42 44.5
 -10 4 0 819.12 44.3
 -10 4 0 843.32 50.19
 10 4 0 826.22 46
 -12 -4 0 215.58 12.3
 -12 -4 0 237.48 28.2
 12 -4 0 203.08 12.7
 12 -4 0 216.08 11.4
 12 -4 0 241.88 19.4
 -12 4 0 215.38 11.7
 -12 4 0 203.58 11.4
 12 4 0 190.98 13.9
 12 4 0 224.18 12.1
 -12 4 0 195.88 20.4
 12 4 0 171.68 29
 14 -4 0 0 2.5
 -14 -4 0 -2.9 14.3
 14 -4 0 -2.2 8.2
 -14 -4 0 2.8 1.7
 14 -4 0 2 1.2
 -14 -4 0 -0.4 1.9
 14 4 0 0.9 2
 -14 4 0 -12.1 9.6
 -14 4 0 3.6 1.3
 -14 4 0 1.5 1.5
 14 4 0 9.3 17.4
 14 4 0 -0.5 3
 16 -4 0 156.58 11.1
 -16 -4 0 158.38 9.8
 16 -4 0 166.18 8.8
 -16 -4 0 123.89 26.6
 -16 -4 0 145.99 9.2
 -16 4 0 182.18 23.3
 16 4 0 138.49 11.9
 16 4 0 168.08 34
 16 4 0 155.78 9.5
 -16 4 0 144.69 8.8
 -16 4 0 156.28 9
 18 -4 0 467.95 24.4
 -18 -4 0 483.25 24.8
 18 -4 0 419.76 26.5
 18 -4 0 450.15 38.8
 -18 -4 0 466.45 25.1
 -18 -4 0 479.15 47.9
 -18 4 0 447.46 24.5
 18 4 0 498.15 25
 -18 4 0 421.56 24.3
 18 4 0 546.45 57.29
 18 4 0 418.06 27.7
 -18 4 0 419.56 41.1
 -20 -4 0 -8.2 23.4
 20 -4 0 2.1 1.8
 20 -4 0 1.7 4.6
 -20 -4 0 0.9 2.8
 -20 -4 0 -0.7 2.4
 20 -4 0 6.4 18.3
 -20 4 0 1.1 2.1
 20 4 0 5 2.8
 -20 4 0 13.1 20.6
 20 4 0 6.4 4.5
 20 4 0 -35.1 29.9
 -20 4 0 0.6 2.1
 -22 -4 0 9 3.5
 22 -4 0 22.7 32.9
 22 -4 0 9.9 5
 -22 -4 0 6.8 2.9
 22 4 0 10 40.6
 22 4 0 14.4 3.6
 -22 4 0 13.3 2.9
 -24 -4 0 120.79 9.3
 -24 -4 0 133.89 8.9
 24 -4 0 105.09 11.6
 -24 4 0 120.59 8.4
 1 -5 0 388.26 25.4
 -1 -5 0 399.46 21.2
 -1 -5 0 404.46 20.8
 1 -5 0 393.36 21.2
 -1 -5 0 429.06 21.8
 -1 -5 0 397.46 27.2
 1 -5 0 379.96 25.8
 1 -5 0 381.36 20.7
 -1 5 0 386.06 20.6
 1 5 0 376.96 21
 -1 5 0 398.96 20.7
 1 5 0 384.06 33.1
 1 5 0 364.86 20.9
 3 -5 0 76.79 4.7
 -3 -5 0 55.69 11.1
 -3 -5 0 77.29 5.7
 3 -5 0 74.89 5
 -3 -5 0 82.39 6.3
 3 -5 0 73.19 8
 3 -5 0 82.29 5
 -3 -5 0 66.39 4.7
 -3 5 0 77.59 4.4
 3 5 0 70.39 4.8
 3 5 0 81.49 17.3
 -3 5 0 72.39 4.5
 3 5 0 79.19 4.8
 -5 -5 0 1114.39 68.29
 5 -5 0 1134.39 58.49
 5 -5 0 1126.39 58.59
 5 -5 0 1089.69 59.49
 -5 -5 0 1205.18 60.19
 5 -5 0 1084.49 59.69
 5 -5 0 1104.09 58.69
 5 5 0 1194.18 75.39
 -7 -5 0 37.1 13.1
 -7 -5 0 45.4 3.5
 7 -5 0 44.6 4
 7 -5 0 39.5 4
 7 -5 0 41.4 4.3
 -7 -5 0 39.9 3.9
 7 5 0 38.2 3.4
 7 5 0 37.8 3.6
 -7 5 0 42.1 3.1
 7 5 0 49 17.3
 -7 5 0 43.4 2.7
 9 -5 0 591.54 31.7
 9 -5 0 600.34 30.9
 -9 -5 0 577.84 31.3
 9 -5 0 571.14 33.1
 9 -5 0 598.74 34.3
 -9 -5 0 605.44 31.8
 -9 -5 0 625.54 45.7
 -9 5 0 579.54 31.1
 9 5 0 630.84 53.09
 9 5 0 576.54 32.2
 9 5 0 606.24 31.5
 -9 5 0 592.44 30.8
 -11 -5 0 127.49 21.5
 -11 -5 0 157.48 11
 -11 -5 0 141.29 8.3
 11 -5 0 136.99 7.6
 -11 -5 0 134.39 8.6
 11 -5 0 136.19 9
 11 -5 0 151.38 13.2
 11 5 0 137.59 8.4
 -11 5 0 133.79 7.9
 11 5 0 136.39 9.7
 -11 5 0 130.59 7.6
 11 5 0 198.58 31
 13 -5 0 51.29 3.7
 -13 -5 0 59.89 4.5
 13 -5 0 54.19 10.1
 -13 -5 0 49.99 4.7
 -13 -5 0 69.49 7.2
 13 -5 0 57.69 5.5
 -13 -5 0 90.99 20.9
 13 5 0 85.69 28.3
 13 5 0 53.69 4.7
 -13 5 0 50.19 3.6
 13 5 0 55.09 6.1
 -13 5 0 52.99 12
 -13 5 0 50.49 4.1
 13 5 0 57.69 5.2
 15 -5 0 391.66 20.5
 -15 -5 0 389.66 21
 15 -5 0 368.96 22.3
 15 -5 0 382.86 30.2
 -15 -5 0 393.86 21.5
 -15 -5 0 350.56 39.6
 -15 5 0 386.66 20.5
 15 5 0 440.96 52.79
 15 5 0 352.66 21.8
 -15 5 0 419.76 33.3
 15 5 0 385.96 21.2
 15 5 0 385.96 23.5
 -15 5 0 380.46 20.7
 -17 -5 0 -0.8 2.3
 17 -5 0 0.7 12.6
 -17 -5 0 1.7 2.6
 17 -5 0 0.2 1.6
 17 -5 0 1.3 3.5
 17 5 0 -0.6 2.5
 -17 5 0 -23.6 14.9
 -17 5 0 0.2 1.8
 -17 5 0 0.6 1.5
 -19 -5 0 -0.2 2.8
 19 -5 0 -8.6 16.3
 19 -5 0 0.6 3.7
 19 -5 0 3.8 1.9
 -19 5 0 22.1 20.8
 19 5 0 2.6 2.9
 -19 5 0 6 2.2
 -19 5 0 1.1 1.8
 21 -5 0 50.49 23.3
 21 -5 0 1.1 4.3
 -21 -5 0 -1.3 3
 -21 -5 0 -1.3 2.7
 -21 5 0 1.5 2.4
 -21 5 0 2.5 2
 21 5 0 2 3.2
 -23 -5 0 0.8 3.3
 -23 -5 0 4.9 3.6
 23 -5 0 7.6 5
 -23 5 0 10.5 3
 0 -6 0 3498.05 173.08
 0 -6 0 3141.49 177.48
 -2 -6 0 124.99 7.6
 -2 -6 0 126.79 8.1
 2 -6 0 118.39 7.5
 -2 -6 0 117.59 15.5
 2 -6 0 120.49 8.1
 2 -6 0 146.19 12.6
 2 -6 0 140.49 8.3
 -2 -6 0 143.29 9.2
 2 -6 0 118.49 14
 -2 6 0 130.49 7.4
 -2 6 0 134.89 7.3
 2 6 0 127.99 7.6
 -4 -6 0 33.6 3.5
 4 -6 0 39.5 3.5
 4 -6 0 29 3.4
 -4 -6 0 37.4 3.2
 4 -6 0 37.4 3
 -4 -6 0 36 11.4
 -4 -6 0 35.5 4.6
 -4 6 0 36.3 2.6
 4 6 0 33.3 3
 4 6 0 31.2 3.1
 4 6 0 42.3 20.6
 -4 6 0 41.4 3
 -4 6 0 33.4 2.8
 6 -6 0 673.53 37.9
 -6 -6 0 722.93 38.1
 -6 -6 0 681.83 49
 6 -6 0 711.13 37.5
 6 -6 0 715.73 37.7
 -6 -6 0 748.43 37.7
 -6 6 0 736.13 37.2
 -6 6 0 663.23 37.5
 6 6 0 734.63 37.8
 -6 6 0 724.43 37.4
 6 6 0 799.92 60.89
 -8 -6 0 463.75 24.7
 -8 -6 0 452.25 28.6
 8 -6 0 437.36 24.5
 8 -6 0 438.86 23.8
 -8 -6 0 447.56 24.3
 -8 6 0 473.85 24
 -8 6 0 457.85 23.6
 8 6 0 470.65 24.4
 -8 6 0 421.26 23.9
 -10 -6 0 39.3 4
 10 -6 0 39.9 3
 -10 -6 0 47.1 3.8
 10 -6 0 36.1 4.1
 10 6 0 32.2 3.8
 10 6 0 41.6 3.9
 -10 6 0 37.2 2.7
 -10 6 0 36.9 3.2
 -12 -6 0 3.2 2.1
 -12 -6 0 -2.3 2.3
 12 -6 0 6 3
 12 -6 0 1.9 1.3
 -12 6 0 -0.6 1.7
 -12 6 0 3 1.7
 12 6 0 -2.2 1.9
 12 6 0 3.8 2.5
 14 -6 0 479.55 28.4
 -14 -6 0 488.35 27.7
 -14 -6 0 504.35 27.3
 14 -6 0 513.15 26.7
 14 6 0 541.15 27.6
 -14 6 0 499.45 27
 16 -6 0 153.78 11.3
 -16 -6 0 138.89 9.8
 16 -6 0 151.48 8.5
 -16 -6 0 134.89 9.4
 -16 6 0 142.69 8.5
 -16 6 0 147.79 8.9
 16 6 0 159.38 9.8
 -18 -6 0 3.1 2.9
 18 -6 0 2.4 4.1
 -18 -6 0 1.7 3.1
 -18 6 0 2.4 2.3
 -18 6 0 2.2 1.8
 18 6 0 0.9 3.1
 -20 -6 0 142.89 10.1
 20 -6 0 145.49 12.6
 -20 -6 0 155.98 10.8
 20 6 0 177.98 10.7
 -20 6 0 148.19 9.1
 -20 6 0 149.59 9.6
 1 -7 0 8.4 2.9
 1 -7 0 5.1 2.4
 1 -7 0 8.9 7.4
 -1 -7 0 4.1 2.4
 -1 -7 0 2.6 1.9
 1 -7 0 6.4 2
 -1 -7 0 2.7 10.4
 -1 -7 0 7 3.1
 -1 7 0 7.3 1.6
 1 7 0 1.9 1.7
 1 7 0 6 1.7
 -1 7 0 5.2 1.6
 -3 -7 0 64.79 6
 -3 -7 0 52.79 4.2
 -3 -7 0 49.7 4.9
 3 -7 0 52.79 4.7
 3 -7 0 50.79 4.1
 3 -7 0 51.19 4.6
 -3 7 0 47.3 3.6
 3 7 0 48.9 4.2
 -3 7 0 52.79 3.6
 3 7 0 40 3.9
 -3 7 0 49.6 3.9
 -5 -7 0 126.89 9.3
 -5 -7 0 107.69 7
 5 -7 0 97.89 6.7
 -5 -7 0 112.09 7.5
 5 -7 0 102.79 6.8
 5 -7 0 101.29 7.4
 5 7 0 109.09 7
 -5 7 0 104.89 6.5
 -5 7 0 106.09 6.1
 -5 7 0 108.99 6.2
 -7 -7 0 7.5 3.9
 -7 -7 0 3.8 2.3
 7 -7 0 4.1 2.5
 7 -7 0 8.1 1.8
 -7 -7 0 5.3 2.6
 -7 7 0 9.1 1.9
 7 7 0 5.1 2.3
 7 7 0 4.4 2.2
 -7 7 0 7 1.5
 -7 7 0 6.7 1.2
 9 -7 0 126.59 7.3
 -9 -7 0 128.99 8.1
 9 -7 0 109.59 8.5
 -9 -7 0 119.89 8.7
 9 7 0 129.29 8.8
 9 7 0 120.59 8.4
 -9 7 0 114.69 7.4
 -9 7 0 128.19 6.8
 -9 7 0 131.99 7.1
 -11 -7 0 1.9 2.5
 11 -7 0 1 3.7
 -11 -7 0 0.1 2.5
 11 -7 0 0.1 1.5
 -11 7 0 0.8 1.8
 -11 7 0 1.4 1.8
 -11 7 0 1.4 1
 11 7 0 -0.1 2.6
 -13 -7 0 40.2 4.8
 13 -7 0 38.7 5.3
 13 -7 0 49.3 3.7
 -13 -7 0 43.1 4.5
 -13 7 0 48 3.2
 13 7 0 45.8 4.7
 -13 7 0 51.69 4
 -15 -7 0 20.1 4
 15 -7 0 23.3 4.8
 15 -7 0 20.9 2.4
 15 7 0 26.3 3.9
 -15 7 0 17.5 2.7
 -15 7 0 20.7 2.1
 17 -7 0 23.1 5.3
 -17 -7 0 20.7 3.7
 -17 -7 0 17.2 4
 17 7 0 18.1 4
 -17 7 0 23 3.1
 -17 7 0 23.5 2.4
 0 -8 0 20.7 3.9
 0 -8 0 17.5 3.2
 0 -8 0 23 2.9
 0 8 0 18 2.5
 0 8 0 23.6 2.6
 -2 -8 0 41.8 5.3
 -2 -8 0 32.6 3.4
 2 -8 0 32.5 4.9
 -2 -8 0 1 14.8
 2 -8 0 26.9 3.9
 -2 -8 0 30.2 3.9
 2 -8 0 24.2 3.6
 -2 8 0 24.1 2.6
 -2 8 0 26.5 2.7
 2 8 0 31.7 3.2
 2 8 0 30.3 3.1
 4 -8 0 108.09 7.8
 -4 -8 0 101.39 7.7
 4 -8 0 112.29 7.4
 4 -8 0 97.69 7
 -4 -8 0 110.29 7.3
 -4 8 0 114.99 6.3
 -4 8 0 102.19 6.3
 4 8 0 106.59 7.1
 -6 -8 0 56.89 4.7
 6 -8 0 61.99 5.8
 -6 -8 0 53.19 5.1
 6 8 0 54.09 4.6
 -6 8 0 55.29 3.4
 6 8 0 42.1 4.5
 8 -8 0 17.4 2.4
 8 -8 0 14.8 3.5
 -8 -8 0 18.7 3.6
 -8 -8 0 19.8 3.2
 -8 8 0 15.9 2.4
 8 8 0 18.7 3.2
 10 -8 0 98.39 7.9
 -10 -8 0 95.19 7.6
 -10 -8 0 108.09 7.3
 10 -8 0 93.29 6
 -10 8 0 85.69 6.3
 10 8 0 98.39 7.4
 12 -8 0 95.79 6
 -12 -8 0 87.49 7.7
 -28 0 1 1.7 3.1
 26 0 -1 -8 4.5
 -26 0 1 3.8 2.9
 24 0 -1 -2 2.1
 24 0 -1 -2.6 4.6
 -24 0 1 -1.1 2.6
 -24 0 1 36 25.5
 24 0 -1 -3.1 24.9
 22 0 -1 2.2 4.5
 -22 0 1 -0.6 1.9
 -22 0 1 5.6 18.9
 22 0 -1 0.9 2.1
 22 0 -1 -22.8 20.5
 -22 0 1 0 1.9
 -20 0 1 -1.9 1.7
 -20 0 1 -4.6 15.1
 20 0 -1 -20.5 15
 -20 0 1 -1.1 2
 20 0 -1 6.4 4.4
 -20 0 1 -0.7 1.8
 20 0 -1 0.2 1.9
 -18 0 1 -1.4 1.5
 -18 0 1 0.9 1.6
 18 0 -1 2.7 3.5
 -18 0 1 3.1 1.7
 18 0 -1 1.2 1.7
 18 0 -1 -22 12.4
 -18 0 1 -10.8 13
 16 0 -1 0.6 1.4
 -16 0 1 -1 1.4
 -16 0 1 -1.6 1.3
 16 0 -1 0.2 1.3
 16 0 -1 3.5 3.2
 -16 0 1 4.6 11
 -16 0 1 0.1 1.4
 14 0 -1 1.4 1.3
 -14 0 1 1 1.3
 14 0 -1 2.3 2.8
 -14 0 1 -8.2 8.5
 14 0 -1 4.4 1.4
 -14 0 1 1.8 1.3
 -14 0 1 0.7 1.2
 12 0 -1 -0.9 1.9
 -12 0 1 -6.4 6.4
 12 0 -1 -8.2 6.2
 12 0 -1 0.3 1
 -12 0 1 1.8 1.1
 -12 0 1 0.9 1
 -12 0 1 2 1
 12 0 -1 1.3 1.1
 -10 0 1 -0.3 0.7
 10 0 -1 0.2 0.8
 10 0 -1 0.7 0.8
 -10 0 1 0.7 5
 10 0 -1 2.2 6
 -10 0 1 0.9 0.7
 -10 0 1 1.9 0.9
 10 0 -1 1.3 1.7
 -8 0 1 -4.4 4
 -8 0 1 1.8 0.6
 -8 0 1 -0.1 1.2
 8 0 -1 0.5 0.6
 -8 0 1 0 0.6
 8 0 -1 2 4.5
 8 0 -1 -0.3 1.2
 8 0 -1 0.9 0.6
 8 0 -1 0.9 0.5
 6 0 -1 1.9 1.1
 6 0 -1 0.6 0.5
 -6 0 1 0.7 0.5
 6 0 -1 1 0.4
 -6 0 1 9.7 4.1
 6 0 -1 1.4 0.5
 -6 0 1 0.2 0.4
 -6 0 1 2.4 1.2
 6 0 -1 4.2 3.7
 4 0 -1 -0.1 0.3
 -4 0 1 7.1 2.8
 4 0 -1 0.1 0.3
 4 0 -1 3.9 2.5
 4 0 -1 0.3 0.6
 -4 0 1 -0.3 0.6
 4 0 -1 0.5 0.2
 -4 0 1 1.1 0.3
 -4 0 1 0.5 0.3
 -2 0 1 2 1.3
 2 0 -1 0.9 1
 -2 0 1 0.3 0.4
 2 0 -1 0.6 0.4
 2 0 -1 1.3 0.2
 -2 0 -1 2.4 1.6
 -2 0 -1 0.3 0.2
 2 0 1 0.6 0.3
 2 0 1 0.3 0.2
 2 0 1 0.4 0.3
 -2 0 -1 0.7 0.3
 -2 0 -1 0.3 0.2
 -2 0 -1 0.6 0.2
 4 0 1 0.3 0.3
 4 0 1 1.9 0.8
 -4 0 -1 1.3 0.4
 -4 0 -1 1.4 0.4
 -4 0 -1 2.9 0.8
 4 0 1 0.6 0.3
 4 0 1 2.8 2.5
 4 0 1 0.8 0.4
 -4 0 -1 0 2.3
 -4 0 -1 1.4 0.4
 -6 0 -1 0.1 0.4
 6 0 1 -0.4 3.5
 -6 0 -1 -0.2 0.8
 -6 0 -1 1.5 0.6
 6 0 1 0.6 0.4
 6 0 1 2.4 1.2
 -6 0 -1 -6.4 2.9
 6 0 1 0.1 0.5
 -6 0 -1 0.9 0.5
 -8 0 -1 1.6 1.2
 8 0 1 0.7 1.6
 -8 0 -1 -3.6 4.3
 -8 0 -1 0.6 0.6
 -8 0 -1 1 0.6
 8 0 1 -0.1 0.6
 8 0 1 0.7 0.6
 -8 0 -1 0.4 0.7
 8 0 1 2.4 0.8
 8 0 1 -1.7 4.2
 10 0 1 1.4 1.9
 -10 0 -1 1.4 0.9
 -10 0 -1 1.7 0.9
 10 0 1 1 0.9
 -10 0 -1 0.7 0.8
 10 0 1 8.2 6.6
 -10 0 -1 4.6 5.8
 10 0 1 0.3 0.8
 12 0 1 1.8 2.2
 -12 0 -1 -1.8 7.1
 -12 0 -1 1.1 1
 12 0 1 0.3 0.9
 12 0 1 -0.6 1
 -12 0 -1 0.8 0.9
 12 0 1 -5.6 6.9
 -14 0 -1 1.4 1.2
 14 0 1 -0.5 2.6
 -14 0 -1 2.1 1.2
 14 0 1 -3.5 10.1
 14 0 1 -1.3 1.1
 14 0 1 1.9 1.3
 -14 0 -1 -1.6 8.3
 -14 0 -1 1.1 1.3
 16 0 1 11.3 11.5
 -16 0 -1 2 11.3
 16 0 1 3.9 3.2
 -16 0 -1 7.7 1.8
 -16 0 -1 5.7 1.7
 -18 0 -1 2.6 1.5
 18 0 1 9 16.4
 -18 0 -1 -1.5 1.5
 18 0 1 0.1 1.6
 -18 0 -1 1 1.6
 -18 0 -1 15.1 14.6
 -20 0 -1 -11.3 15.9
 20 0 1 -1.9 1.7
 -20 0 -1 0 1.8
 -20 0 -1 1.4 1.8
 20 0 1 2.2 4
 20 0 1 9.3 18.8
 -20 0 -1 -0.8 1.9
 22 0 1 -28.9 21.3
 22 0 1 -3.9 4.2
 -22 0 -1 2.4 2
 22 0 1 0.5 2.1
 -22 0 -1 0.6 2.4
 -22 0 -1 -43.4 19.3
 24 0 1 -1.2 2.3
 24 0 1 -4.5 28.3
 -24 0 -1 0.1 2.3
 -24 0 -1 -15.6 23.6
 24 0 1 -0.9 4.6
 -26 0 -1 -1.7 2.9
 26 0 1 -2 4.6
 -27 -1 1 87.69 7.3
 27 -1 -1 82.49 11.1
 27 1 -1 61.09 10.2
 -27 1 1 103.99 7.3
 25 -1 -1 7.6 5.4
 -25 -1 1 0.9 28.1
 -25 -1 1 6.3 2.9
 -25 1 1 8.5 3
 25 1 -1 10.8 3
 25 1 -1 -27.6 31.3
 25 1 -1 3.5 5.3
 -23 -1 1 77.99 5.8
 23 -1 -1 39.9 24.9
 -23 -1 1 65.79 5.9
 23 -1 -1 61.49 8.9
 -23 -1 1 112.99 44.3
 23 -1 -1 62.99 5.2
 -23 1 1 23.1 24.5
 -23 1 1 69.99 5.7
 23 1 -1 70.39 5.6
 23 1 -1 75.79 9.7
 23 1 -1 34.4 27.2
 -21 -1 1 46.1 23
 21 -1 -1 63.99 8.2
 -21 -1 1 62.69 5.4
 21 -1 -1 87.29 24.5
 -21 -1 1 68.99 5.3
 21 -1 -1 64.19 4.9
 -21 1 1 112.29 24.7
 -21 1 1 64.29 5
 -21 1 1 65.49 5.1
 21 1 -1 63.59 5.1
 21 1 -1 41.6 24.1
 -21 1 1 62.79 5
 -19 -1 1 193.28 30.5
 19 -1 -1 235.38 30.4
 19 -1 -1 228.98 12.5
 -19 -1 1 233.18 13
 19 -1 -1 231.28 12.7
 19 -1 -1 216.18 15.5
 -19 -1 1 217.78 12.6
 -19 1 1 216.98 12.7
 19 1 -1 198.48 15.6
 19 1 -1 232.68 12.7
 -19 1 1 199.88 12.6
 19 1 -1 240.38 33.4
 -19 1 1 227.78 30.6
 -19 1 1 239.08 12.7
 -17 -1 1 17.9 2.4
 17 -1 -1 20.5 2.3
 -17 -1 1 13.3 2.1
 17 -1 -1 17.7 2.1
 17 -1 -1 13.6 4.6
 -17 -1 1 12 13.9
 17 -1 -1 32.7 13.5
 17 1 -1 25.7 14.8
 -17 1 1 30.3 13.9
 17 1 -1 20 4.9
 17 1 -1 14.7 2.3
 -17 1 1 18.3 2.3
 -17 1 1 21.4 2.4
 -17 1 1 17.8 2.3
 -15 -1 1 4.2 1.5
 -15 -1 1 3 1.6
 -15 -1 1 1.2 10
 -15 -1 1 2 1.4
 15 -1 -1 3.5 1.4
 15 -1 -1 0.2 2.7
 15 -1 -1 0.2 9.2
 -15 1 1 4.6 9
 -15 1 1 2.1 1.3
 15 1 -1 2.8 1.5
 15 1 -1 -8.8 10.7
 -15 1 1 3.3 1.4
 15 1 -1 0.2 2.9
 -15 1 1 3.5 1.3
 13 -1 -1 1739.13 99.69
 13 -1 -1 1699.93 91.29
 -13 -1 1 1734.63 101.79
 13 1 -1 1726.73 102.39
 -13 1 1 1723.63 100.09
 13 1 -1 1754.02 91.79
 -11 -1 1 207.08 20.6
 -11 -1 1 202.88 11.7
 -11 -1 1 232.78 11.7
 11 -1 -1 222.18 13
 11 -1 -1 228.08 11.6
 -11 -1 1 204.68 11.8
 -11 1 1 260.47 20.8
 11 1 -1 225.98 11.9
 -11 1 1 207.88 11.6
 11 1 -1 224.68 14.3
 11 1 -1 244.58 22.2
 -11 1 1 204.48 11.6
 11 1 -1 202.38 11.6
 -11 1 1 204.68 11.6
 -9 -1 1 68.69 11.7
 9 -1 -1 85.29 5.6
 9 -1 -1 77.39 4.2
 -9 -1 1 69.49 4.4
 9 -1 -1 70.69 4.2
 -9 -1 1 67.09 4.3
 -9 -1 1 75.09 5.7
 -9 1 1 75.69 4.3
 9 1 -1 70.49 11.8
 -9 1 1 67.29 4.4
 9 1 -1 72.59 4.5
 -9 1 1 77.59 10.7
 -9 1 1 74.69 4.2
 -7 -1 1 3308.57 176.78
 -7 1 1 3193.58 175.08
 7 1 -1 3396.06 180.78
 -5 -1 1 1244.58 69.89
 5 -1 -1 1328.07 68.49
 5 1 -1 1249.38 70.19
 -5 1 1 1205.98 68.39
 3 -1 -1 1306.27 69.69
 -3 -1 1 1307.37 70.79
 -3 1 1 1364.16 70.09
 3 1 -1 1249.28 70.79
 1 -1 -1 4738.63 240.18
 1 1 -1 4499.35 239.78
 -1 -1 -1 5420.56 291.37
 1 1 1 5691.73 290.27
 -3 -1 -1 376.36 23.9
 3 -1 1 362.66 21.1
 3 1 1 399.96 24.5
 -5 -1 -1 6.6 4.5
 5 -1 1 2.5 0.5
 5 -1 1 1.8 0.7
 -5 -1 -1 3.1 0.7
 -5 -1 -1 2.6 0.6
 -5 -1 -1 3.2 0.7
 5 -1 1 2.9 0.4
 5 -1 1 2.4 0.4
 -5 -1 -1 6.6 1.4
 -5 1 -1 3 0.5
 -5 1 -1 3.2 0.6
 5 1 1 2.5 0.7
 -5 1 -1 2.5 2.5
 -5 1 -1 2.8 0.3
 5 1 1 -0.9 3.7
 -5 1 -1 3.9 0.5
 5 1 1 3 0.6
 5 1 1 2.1 0.5
 5 1 1 3.7 1.3
 -7 -1 -1 1554.84 89.99
 7 -1 1 1641.74 87.99
 7 1 1 1636.64 91.09
 -7 1 -1 1576.04 87.69
 9 -1 1 409.86 27.6
 -9 -1 -1 379.66 20.9
 9 -1 1 387.76 20.7
 -9 -1 -1 439.76 30.2
 9 -1 1 394.36 21.7
 -9 1 -1 396.46 20.7
 9 1 1 427.46 22.3
 -9 1 -1 373.86 20.7
 -9 1 -1 386.36 27.2
 9 1 1 394.86 30
 -11 -1 -1 534.15 38.2
 -11 -1 -1 542.55 27.9
 -11 -1 -1 487.45 27.8
 11 -1 1 515.75 27.5
 11 -1 1 552.74 29
 11 1 1 544.95 28
 -11 1 -1 512.75 27.6
 -11 1 -1 519.95 27.6
 11 1 1 516.55 29.3
 -11 1 -1 572.14 36.6
 11 1 1 542.45 39
 11 1 1 516.65 27.7
 -13 -1 -1 1491.25 90.99
 13 -1 1 1577.74 80.29
 -13 1 -1 1514.75 88.99
 13 1 1 1553.94 92.69
 13 1 1 1439.56 80.59
 15 -1 1 702.03 40.1
 15 -1 1 698.63 51.19
 -15 -1 -1 816.42 54.99
 -15 -1 -1 787.12 39.9
 15 -1 1 784.62 39.9
 15 -1 1 741.93 41.7
 -15 -1 -1 789.92 40.1
 -15 1 -1 743.23 51.89
 -15 1 -1 716.63 39.8
 15 1 1 753.02 42.2
 15 1 1 849.91 57.39
 -15 1 -1 776.82 39.9
 -15 1 -1 751.22 39.8
 17 -1 1 189.48 26.1
 -17 -1 -1 206.48 11.8
 -17 -1 -1 208.78 11.5
 17 -1 1 182.08 13.7
 -17 -1 -1 168.38 26.3
 17 -1 1 222.78 11.6
 17 1 1 184.88 29.4
 -17 1 -1 150.78 23.5
 17 1 1 198.38 14.3
 -17 1 -1 182.88 11.4
 -17 1 -1 216.38 11.5
 17 1 1 217.38 11.6
 -17 1 -1 201.98 11.4
 19 -1 1 402.16 22.4
 -19 -1 -1 380.06 20.7
 -19 -1 -1 390.66 21
 -19 -1 -1 466.75 42.2
 19 -1 1 348.57 23.1
 19 -1 1 460.45 39.9
 -19 1 -1 380.36 20.6
 19 1 1 358.16 23.8
 -19 1 -1 376.76 20.7
 19 1 1 368.36 21.5
 -19 1 -1 360.66 20.7
 -19 1 -1 429.86 38.8
 19 1 1 400.56 43.3
 21 -1 1 219.78 16.8
 21 -1 1 270.17 36.4
 -21 -1 -1 214.38 33.5
 -21 -1 -1 239.08 14.1
 21 -1 1 261.27 14.1
 -21 -1 -1 257.37 14
 -21 1 -1 246.08 34.5
 -21 1 -1 232.28 13.9
 -21 1 -1 223.58 13.7
 21 1 1 279.57 40.9
 -21 1 -1 262.67 13.9
 21 1 1 216.58 17.3
 -23 -1 -1 112.19 8
 23 -1 1 115.39 30.6
 -23 -1 -1 169.58 34.8
 23 -1 1 91.49 10.9
 23 1 1 82.99 32
 -23 1 -1 121.39 7.8
 23 1 1 106.19 11.8
 23 1 1 125.69 7.8
 -25 -1 -1 12.4 3.1
 -25 -1 -1 69.39 51.29
 25 1 1 15.7 3.2
 -25 1 -1 20.6 3.6
 25 1 1 36.5 46
 25 1 1 21.8 6.4
 27 -1 1 12.4 6.2
 -27 -1 -1 10.7 3.2
 27 1 1 5.1 5.8
 -27 1 -1 9.2 3.4
 -26 -2 1 -1.1 2.6
 26 -2 -1 3.7 5.4
 26 2 -1 -1 4.7
 26 2 -1 -2.8 2.9
 -26 2 1 -0.4 2.8
 -24 -2 1 1.2 2.7
 24 -2 -1 -0.5 5.3
 -24 -2 1 -1 2.6
 -24 -2 1 -9.7 27.9
 24 2 -1 -2.8 4.4
 24 2 -1 -1.2 2.6
 24 2 -1 -26.3 32
 22 -2 -1 286.47 37.3
 -22 -2 1 278.27 15.3
 22 -2 -1 234.98 18.2
 -22 -2 1 268.47 15.6
 -22 -2 1 277.27 40
 -22 2 1 250.57 16.2
 -22 2 1 278.97 37.5
 22 2 -1 282.37 15.4
 -22 2 1 263.27 15.1
 22 2 -1 275.17 43.6
 20 -2 -1 239.08 31
 20 -2 -1 187.38 14.4
 20 -2 -1 220.48 11.9
 -20 -2 1 208.48 12.3
 20 -2 -1 210.58 11.7
 -20 -2 1 200.28 12
 -20 -2 1 200.68 32.8
 -20 2 1 217.18 11.9
 20 2 -1 190.18 15.4
 -20 2 1 186.08 29.2
 20 2 -1 272.27 38.7
 20 2 -1 203.98 12
 -20 2 1 187.98 11.8
 -18 -2 1 527.35 28.9
 18 -2 -1 539.85 43.3
 18 -2 -1 559.24 28.8
 18 -2 -1 539.05 28.7
 18 -2 -1 528.55 31.2
 -18 -2 1 545.45 29.2
 -18 -2 1 537.85 47.3
 18 2 -1 645.14 51.89
 -18 2 1 575.84 45.6
 -18 2 1 517.05 28.8
 -18 2 1 562.74 28.8
 -18 2 1 495.45 29
 18 2 -1 574.94 29
 18 2 -1 509.55 31.8
 -16 -2 1 815.72 77.49
 -16 -2 1 868.51 46.8
 16 -2 -1 869.81 48.5
 16 -2 -1 911.71 46.5
 16 -2 -1 871.31 46.4
 16 -2 -1 973.1 59.69
 16 2 -1 941.81 49.5
 -16 2 1 875.41 46.5
 -16 2 1 846.82 46.3
 16 2 -1 929.11 46.7
 -16 2 1 899.31 60.29
 -16 2 1 861.61 46.5
 -14 -2 1 126.59 20.5
 14 -2 -1 124.29 7.1
 14 -2 -1 126.59 7
 14 -2 -1 113.49 8.8
 14 -2 -1 126.89 17.6
 -14 -2 1 123.39 7.5
 -14 -2 1 120.59 7.2
 -14 2 1 126.19 6.9
 14 2 -1 127.79 7.3
 -14 2 1 130.19 18.8
 -14 2 1 120.69 7.1
 14 2 -1 110.39 10.4
 14 2 -1 107.49 20.9
 -14 2 1 117.99 7.1
 12 -2 -1 621.54 39.8
 -12 -2 1 595.24 31.4
 -12 -2 1 606.74 43.1
 12 -2 -1 614.04 32.5
 12 -2 -1 599.34 31
 -12 2 1 606.44 40.1
 12 2 -1 579.54 33.1
 -12 2 1 587.24 31.1
 12 2 -1 617.64 44.5
 12 2 -1 550.74 31.2
 -10 -2 1 297.57 15.7
 10 -2 -1 301.37 16.7
 -10 -2 1 295.37 15.9
 10 -2 -1 325.17 22.6
 10 -2 -1 277.27 15.5
 -10 -2 1 310.67 25.6
 10 -2 -1 304.37 15.6
 10 2 -1 307.47 17.4
 -10 2 1 291.37 15.6
 -10 2 1 286.57 15.6
 10 2 -1 333.77 27.3
 10 2 -1 277.97 15.7
 -10 2 1 263.27 22.2
 -8 -2 1 3245.38 175.78
 8 -2 -1 3377.36 172.48
 8 2 -1 3279.47 176.88
 -8 2 1 3059.79 172.68
 6 -2 -1 43.7 2.5
 -6 -2 1 36.4 2.6
 6 -2 -1 42.6 2.5
 -6 -2 1 41.6 2.6
 -6 -2 1 44.8 8.7
 -6 -2 1 43.6 2.9
 6 -2 -1 44 3.1
 6 -2 -1 40.3 2.4
 -6 -2 1 44.2 3.9
 6 2 -1 50.59 9.5
 -6 2 1 50.49 6.8
 6 2 -1 41 2.7
 -6 2 1 41.8 2.5
 6 2 -1 37.1 3.6
 6 2 -1 35.9 2.5
 6 2 -1 41.8 3
 -6 2 1 45.2 2.5
 -4 -2 1 1534.75 87.19
 4 2 -1 1611.34 88.19
 -4 2 1 1632.54 85.69
 -2 -2 1 3392.56 175.48
 2 -2 -1 3288.07 174.68
 2 -2 -1 3237.48 176.08
 2 2 -1 3415.66 176.08
 0 -2 1 1688.53 90.29
 0 -2 -1 1677.63 92.69
 0 2 1 1725.23 93.99
 0 2 -1 1768.22 91.09
 -2 -2 -1 9999 519.85
 2 2 1 9965.1 520.85
 -4 -2 -1 354.36 24.6
 4 -2 1 352.66 19.7
 4 -2 1 367.46 18.4
 -4 -2 -1 340.67 18.9
 -4 2 -1 383.46 18.4
 4 2 1 379.06 26
 4 2 1 324.27 18.4
 4 2 1 342.67 19.1
 4 2 1 323.47 18.5
 6 -2 1 2459.35 130.09
 -6 -2 -1 2567.84 135.19
 -6 2 -1 2349.36 129.89
 6 2 1 2477.85 136.09
 8 -2 1 1089.29 54.39
 -8 -2 -1 1033.6 63.19
 8 -2 1 1018.9 58.59
 8 2 1 1048 64.69
 8 2 1 1029.8 55.29
 -8 2 -1 993.3 58.49
 10 -2 1 33.9 3.4
 10 -2 1 32.4 2.2
 10 -2 1 39.4 8.5
 -10 -2 -1 27.2 9.9
 -10 -2 -1 32.2 2.8
 -10 -2 -1 42.3 4.5
 -10 -2 -1 32 2.4
 10 -2 1 30.5 2.2
 10 2 1 12 10.9
 10 2 1 31.4 2.5
 -10 2 -1 32 2.3
 -10 2 -1 34.2 7.9
 10 2 1 42.1 4.7
 -10 2 -1 27.7 2.4
 -12 -2 -1 850.01 56.19
 12 -2 1 796.32 44.2
 12 -2 1 849.52 42.9
 12 2 1 846.62 57.69
 -12 2 -1 774.02 51.29
 12 2 1 828.12 45.1
 14 -2 1 464.15 34.4
 14 -2 1 453.35 23.2
 -14 -2 -1 429.36 37.6
 14 -2 1 404.66 24.8
 -14 -2 -1 432.66 23.6
 -14 -2 -1 448.16 23.4
 14 2 1 433.76 25.8
 -14 2 -1 446.96 23.3
 14 2 1 522.95 41.5
 14 2 1 426.36 23.4
 -14 2 -1 418.16 23.3
 -14 2 -1 460.85 34.2
 -16 -2 -1 559.74 28.7
 -16 -2 -1 578.24 45.8
 -16 -2 -1 524.95 28.9
 16 -2 1 546.85 28.5
 16 -2 1 529.55 28.4
 16 -2 1 595.64 42.7
 16 -2 1 533.75 30.5
 -16 2 -1 508.05 28.5
 -16 2 -1 533.45 41.4
 16 2 1 550.54 28.7
 -16 2 -1 528.95 28.6
 16 2 1 522.85 31.4
 16 2 1 576.34 48.7
 18 -2 1 37.6 5.8
 -18 -2 -1 47 4.1
 -18 -2 -1 69.79 20.1
 18 -2 1 44.1 3.4
 -18 -2 -1 31.7 3.4
 18 -2 1 39.7 3.6
 18 -2 1 47.8 17.2
 18 2 1 35.6 3.7
 18 2 1 34.7 21.1
 18 2 1 31.9 6.2
 -18 2 -1 51.49 3.9
 -18 2 -1 35.7 16.2
 -18 2 -1 44.4 3.6
 20 -2 1 567.14 28.4
 -20 -2 -1 578.84 51.89
 20 -2 1 487.05 31.1
 20 -2 1 581.84 47.9
 -20 -2 -1 537.05 29
 -20 -2 -1 537.15 28.6
 20 -2 1 528.15 28.6
 -20 2 -1 636.04 49.7
 20 2 1 517.05 28.7
 20 2 1 487.85 31.9
 -20 2 -1 519.45 28.6
 -20 2 -1 536.55 28.6
 -22 -2 -1 137.09 32.2
 22 -2 1 89.49 10.3
 -22 -2 -1 106.99 7.5
 -22 -2 -1 115.59 7.9
 22 -2 1 132.29 29.6
 -22 2 -1 108.49 7.2
 -22 2 -1 147.89 28.5
 22 2 1 116.89 7.7
 22 2 1 174.98 38.6
 22 2 1 86.09 10.9
 -24 -2 -1 126.79 34.6
 -24 -2 -1 82.29 6.9
 24 -2 1 60.39 8.9
 -24 -2 -1 86.49 6.7
 24 2 1 85.29 6.7
 -24 2 -1 80.29 6.4
 24 2 1 81.69 10.5
 24 2 1 10.9 34.7
 -26 -2 -1 113.09 8.1
 26 -2 1 84.99 10.8
 26 2 1 84.09 11.2
 -26 2 -1 105.49 7.8
 26 2 1 117.89 8.3
 25 -3 -1 171.28 15.8
 -25 -3 1 274.07 48.2
 -25 -3 1 198.08 12.4
 -25 3 1 209.38 12.2
 25 3 -1 215.38 12.6
 25 3 -1 171.78 16.2
 25 3 -1 196.38 51.09
 -23 -3 1 138.79 9
 23 -3 -1 128.19 12.2
 23 -3 -1 159.88 47.6
 -23 -3 1 153.48 37.1
 -23 -3 1 126.99 9.2
 23 3 -1 156.68 43.8
 -23 3 1 128.39 8.6
 23 3 -1 117.29 13.1
 23 3 -1 147.49 9.2
 21 -3 -1 2.6 4.3
 -21 -3 1 5.2 2.7
 -21 -3 1 7.9 22.9
 21 -3 -1 25.2 19.8
 -21 -3 1 1.4 2.5
 -21 3 1 -16.6 24.4
 -21 3 1 2.5 1.9
 21 3 -1 3.1 4.4
 -21 3 1 5.2 2.2
 21 3 -1 -6.6 25.7
 19 -3 -1 201.68 11.3
 19 -3 -1 203.38 14.4
 19 -3 -1 202.08 11.5
 -19 -3 1 210.38 12.2
 -19 -3 1 225.48 33.4
 -19 -3 1 206.28 11.7
 19 -3 -1 214.98 28.3
 19 3 -1 198.98 15.2
 -19 3 1 192.48 11.5
 19 3 -1 255.87 39.9
 -19 3 1 173.08 34.9
 19 3 -1 215.58 12
 -19 3 1 184.68 11.4
 17 -3 -1 353.86 19
 -17 -3 1 359.46 19.4
 17 -3 -1 354.26 32.3
 -17 -3 1 345.77 38.3
 -17 -3 1 362.16 19.8
 17 -3 -1 338.57 21.3
 17 3 -1 399.66 43.7
 17 3 -1 366.76 19.4
 -17 3 1 357.86 19.2
 -17 3 1 375.86 35.3
 -17 3 1 333.27 19.1
 -15 -3 1 241.38 13.4
 -15 -3 1 267.77 31.3
 -15 -3 1 248.28 13.8
 15 -3 -1 251.67 15.2
 15 -3 -1 238.48 13
 15 -3 -1 245.48 13.2
 15 3 -1 269.27 33.9
 15 3 -1 245.28 13.5
 -15 3 1 219.48 25.5
 -15 3 1 230.48 13.2
 15 3 -1 238.48 16
 -15 3 1 237.18 13.3
 13 -3 -1 247.18 22.2
 -13 -3 1 245.58 13.3
 13 -3 -1 220.28 14.5
 -13 -3 1 241.88 13
 13 -3 -1 230.78 12.5
 -13 -3 1 208.38 26.4
 13 -3 -1 240.48 12.7
 -13 3 1 227.58 12.7
 -13 3 1 234.98 22.7
 13 3 -1 237.98 13
 13 3 -1 276.97 32.4
 -13 3 1 228.08 12.7
 13 3 -1 224.38 15
 11 -3 -1 2453.95 129.89
 -11 -3 1 2292.47 134.69
 11 3 -1 2427.66 124.79
 -11 3 1 2272.77 130.59
 11 3 -1 2409.46 137.59
 -9 -3 1 2168.38 120.49
 9 -3 -1 2068.39 114.99
 9 -3 -1 2089.29 110.69
 9 3 -1 2095.69 122.29
 9 3 -1 2199.38 111.49
 7 -3 -1 1180.78 66.49
 7 -3 -1 1218.78 63.09
 -7 -3 1 1263.07 64.09
 7 3 -1 1155.18 72.69
 -7 3 1 1183.08 67.59
 -7 3 1 1201.68 62.69
 7 3 -1 1228.78 63.79
 5 -3 -1 1430.36 79.19
 -5 -3 1 1476.55 83.09
 5 3 -1 1442.16 84.49
 5 3 -1 1521.85 76.79
 3 -3 -1 5107.79 258.97
 -3 -3 1 5068.09 260.87
 3 -3 -1 4683.93 260.07
 3 3 -1 4949.3 262.47
 -1 -3 1 0.5 0.7
 -1 -3 1 3.8 0.9
 1 -3 -1 2.9 1
 1 -3 -1 6.9 3.9
 -1 -3 1 2.4 2.9
 1 -3 -1 3.2 1.1
 -1 -3 1 2.5 1
 1 -3 -1 4.2 0.7
 -1 3 1 3.9 5
 -1 3 1 1.6 0.6
 -1 3 1 2 0.5
 1 3 -1 2.8 0.6
 1 3 -1 -4.2 3.6
 -1 3 1 1.9 0.8
 1 3 -1 4.1 0.7
 -1 -3 -1 10.8 1
 1 -3 1 12 1.2
 -1 -3 -1 18.5 5.4
 -1 -3 -1 11.5 1.5
 -1 -3 -1 10.8 1.8
 1 -3 1 14.4 3
 1 3 1 13.7 1.3
 1 3 1 23 7.7
 -1 3 -1 14.3 1.1
 -1 3 -1 9.7 4.2
 -1 3 -1 14.5 1.1
 1 3 1 9.9 1
 -1 3 -1 12 1.1
 1 3 1 10.7 1.3
 -3 -3 -1 2653.43 152.08
 3 3 1 3001.6 155.38
 -5 -3 -1 8643.33 455.25
 5 -3 1 8405.86 447.96
 5 3 1 8975.7 457.95
 -7 -3 -1 125.29 7.4
 -7 -3 -1 133.79 7.9
 -7 -3 -1 165.58 17.3
 7 -3 1 137.39 10.5
 7 -3 1 138.59 7.1
 -7 -3 -1 147.99 9
 7 3 1 133.19 7.6
 -7 3 -1 137.59 11
 7 3 1 130.59 7.9
 -7 3 -1 136.69 7.4
 7 3 1 127.89 18.8
 7 3 1 134.39 9.6
 -7 3 -1 127.59 7.1
 9 -3 1 4 0.8
 9 -3 1 2.6 1.4
 -9 -3 -1 1.5 1
 -9 -3 -1 0 1.3
 9 -3 1 3.3 4.4
 -9 -3 -1 -3.4 2.1
 9 3 1 1.7 2.2
 9 3 1 -3.2 10.1
 -9 3 -1 3.6 0.8
 9 3 1 1.9 1.3
 -9 3 -1 -0.4 0.9
 -9 3 -1 6.9 5
 -11 -3 -1 3864.81 214.38
 11 -3 1 3773.02 207.38
 -11 3 -1 3813.02 207.98
 11 3 1 4168.08 218.38
 -13 -3 -1 6.8 12.5
 13 -3 1 21.2 1.9
 -13 -3 -1 21.3 2.3
 -13 -3 -1 22 2.7
 13 -3 1 22.4 3.4
 13 -3 1 19.7 9.2
 13 3 1 27.4 20
 13 3 1 26.1 2.7
 -13 3 -1 17.8 1.9
 -13 3 -1 18.6 2.2
 -13 3 -1 26.4 10
 13 3 1 18.4 4.2
 -15 -3 -1 175.98 9.7
 15 -3 1 155.28 20.3
 -15 -3 -1 221.48 29.3
 15 -3 1 163.18 11.2
 -15 -3 -1 181.68 10.2
 15 -3 1 162.28 9.4
 15 3 1 172.48 9.9
 -15 3 -1 159.38 9.4
 15 3 1 214.88 32
 -15 3 -1 160.48 10.5
 -15 3 -1 151.08 20.4
 15 3 1 153.58 12.4
 -17 -3 -1 642.24 52.19
 -17 -3 -1 629.24 33.2
 -17 -3 -1 632.34 32.8
 17 -3 1 713.63 47.2
 17 -3 1 563.74 34.5
 17 -3 1 640.84 32.6
 -17 3 -1 566.44 46
 -17 3 -1 600.24 32.6
 17 3 1 656.63 57.89
 17 3 1 550.64 35.6
 -17 3 -1 637.34 32.8
 17 3 1 620.94 32.9
 -19 -3 -1 364.46 19.8
 19 -3 1 350.36 21.7
 19 -3 1 403.06 37.7
 -19 -3 -1 312.57 41
 -19 -3 -1 349.96 19.4
 19 3 1 310.47 22.6
 -19 3 -1 316.97 36
 -19 3 -1 331.97 19.1
 19 3 1 372.86 19.6
 19 3 1 447.36 51.49
 -19 3 -1 359.66 19.3
 -21 -3 -1 38.2 23.4
 -21 -3 -1 23.9 3.8
 21 -3 1 32.2 5.9
 21 -3 1 51.79 23.1
 -21 -3 -1 34.4 3.8
 -21 3 -1 28.4 3.5
 21 3 1 1.6 29.9
 21 3 1 28.4 6.6
 21 3 1 31.6 3.9
 -21 3 -1 26.8 21.1
 -21 3 -1 30.7 3.3
 -23 -3 -1 163.28 10.2
 -23 -3 -1 147.49 10.5
 23 3 1 158.88 46.3
 23 3 1 152.98 14
 23 3 1 162.78 10.3
 -25 -3 -1 125.39 8.9
 -25 -3 -1 122.19 9.2
 -25 -3 -1 109.89 42.3
 25 -3 1 106.29 12
 25 3 1 115.99 13.9
 25 3 1 116.29 57.89
 -25 3 -1 120.89 8.4
 25 3 1 128.29 8.9
 -24 -4 1 11.6 3.7
 -24 -4 1 8 3.4
 24 -4 -1 13.5 5.7
 24 4 -1 14.8 3.9
 -24 4 1 13.1 3.1
 -22 -4 1 42 5
 -22 -4 1 49.6 4.8
 22 -4 -1 60.69 41.3
 22 -4 -1 50.69 7.4
 22 4 -1 45 5
 22 4 -1 116.09 50.19
 -22 4 1 48.2 4.4
 20 -4 -1 99.59 22.8
 -20 -4 1 92.69 7.3
 -20 -4 1 49.1 27.4
 -20 -4 1 89.99 6.4
 20 -4 -1 63.79 12.1
 20 -4 -1 92.69 6.4
 20 4 -1 98.19 7
 20 4 -1 72.39 9.5
 -20 4 1 79.29 6
 20 4 -1 69.19 35.2
 -20 4 1 142.79 27.5
 -20 4 1 89.69 6.1
 18 -4 -1 223.78 27.1
 -18 -4 1 234.38 33.9
 18 -4 -1 238.58 12.7
 18 -4 -1 204.98 15.1
 -18 -4 1 225.58 13.5
 -18 -4 1 224.58 13.1
 -18 4 1 227.28 12.8
 -18 4 1 213.38 12.8
 18 4 -1 251.87 13.4
 18 4 -1 203.78 16
 18 4 -1 259.07 42.2
 -18 4 1 213.28 29.8
 16 -4 -1 627.84 43.3
 -16 -4 1 621.14 32.4
 -16 -4 1 577.64 31.9
 16 -4 -1 590.94 33.7
 -16 -4 1 526.85 49.9
 16 -4 -1 605.64 31.6
 16 4 -1 630.04 32.1
 16 4 -1 669.73 59.29
 -16 4 1 549.15 45.3
 -16 4 1 582.44 31.7
 14 -4 -1 5.6 8.5
 14 -4 -1 -2.2 2.5
 14 -4 -1 2.7 1.2
 -14 -4 1 -0.9 1.8
 -14 -4 1 0.1 1.7
 -14 -4 1 -16.7 11.8
 -14 4 1 2 1.4
 14 4 -1 -1 18.9
 14 4 -1 -1.5 2.7
 14 4 -1 1.1 1.9
 -14 4 1 -11.5 9.7
 -14 4 1 -1.8 1.3
 12 -4 -1 364.76 22.1
 -12 -4 1 387.76 21.2
 12 -4 -1 430.86 28.8
 -12 -4 1 404.26 35.8
 12 -4 -1 409.56 20.8
 -12 4 1 401.96 20.8
 12 4 -1 422.76 40.8
 -12 4 1 392.26 20.9
 12 4 -1 379.76 23
 -12 4 1 364.26 29.8
 12 4 -1 397.86 21.3
 10 -4 -1 46.2 4.4
 -10 -4 1 17.7 11.3
 10 -4 -1 43 3
 10 -4 -1 48.1 8.5
 -10 -4 1 40.9 3.8
 -10 -4 1 41.5 5.4
 -10 4 1 36.7 9.4
 -10 4 1 43.1 2.9
 10 4 -1 41.6 4.8
 -10 4 1 48.2 3.1
 10 4 -1 42.3 16.5
 10 4 -1 42.2 3.5
 8 -4 -1 624.44 33
 -8 -4 1 632.44 32.9
 8 -4 -1 586.24 36.4
 -8 -4 1 658.83 34.4
 -8 -4 1 589.54 42.7
 -8 -4 1 621.44 32.6
 -8 4 1 591.64 32.4
 8 4 -1 600.84 32.6
 8 4 -1 621.24 33.6
 8 4 -1 682.23 47.1
 -8 4 1 632.84 32.3
 -6 -4 1 76.99 13.2
 6 -4 -1 88.89 11.3
 -6 -4 1 96.79 6.1
 6 -4 -1 107.89 6.1
 -6 -4 1 97.59 5.8
 6 -4 -1 89.09 9.3
 -6 4 1 101.69 5.4
 6 4 -1 98.89 6.2
 6 4 -1 95.89 5.8
 -6 4 1 96.69 5.5
 6 4 -1 112.59 17.4
 -6 4 1 94.49 5.5
 -4 -4 1 1135.59 65.69
 4 -4 -1 1097.99 62.19
 4 -4 -1 1175.98 58.99
 4 -4 -1 1092.69 63.49
 4 4 -1 1138.09 68.89
 2 -4 -1 1084.09 62.69
 2 -4 -1 1154.08 58.09
 2 -4 -1 1109.49 62.29
 -2 -4 1 1080.09 62.79
 0 -4 -1 545.65 28.6
 0 -4 1 588.94 29
 0 -4 1 549.45 28.8
 0 -4 1 508.75 32.1
 0 -4 1 566.24 28.9
 0 -4 -1 553.64 29.2
 0 -4 -1 554.64 34.8
 0 4 1 521.05 28.7
 0 4 -1 580.14 35.9
 0 4 -1 559.04 28.6
 0 4 1 551.24 28.8
 0 4 1 552.74 40.4
 0 4 -1 513.95 28.7
 -2 -4 -1 2063.59 112.09
 2 -4 1 2024.5 106.49
 2 -4 1 2013 106.39
 2 4 1 1987.6 120.99
 -4 -4 -1 1052.29 63.69
 4 4 1 1099.49 68.09
 4 4 1 1051.29 55.49
 6 -4 1 1182.68 61.29
 -6 -4 -1 1164.68 71.19
 6 4 1 1190.18 75.19
 6 4 1 1170.58 62.09
 -8 -4 -1 444.76 33.6
 -8 -4 -1 410.46 21.8
 8 -4 1 400.26 24.3
 8 -4 1 407.56 21.3
 8 -4 1 408.56 21.7
 -8 -4 -1 447.86 22.3
 -8 4 -1 391.26 21.4
 8 4 1 401.36 23.1
 8 4 1 376.56 22.2
 8 4 1 423.46 22
 -8 4 -1 411.96 21.7
 8 4 1 456.65 37.9
 10 -4 1 193.38 11.1
 -10 -4 -1 189.88 24.6
 10 -4 1 200.88 10.2
 -10 -4 -1 184.88 11.2
 10 -4 1 202.78 15.4
 -10 -4 -1 176.38 10.6
 -10 4 -1 201.18 10.6
 10 4 1 207.28 28.6
 -10 4 -1 194.08 16.2
 10 4 1 193.18 11
 -10 4 -1 185.48 10.2
 10 4 1 187.78 12.5
 12 -4 1 151.88 15.7
 12 -4 1 127.89 9
 12 -4 1 138.99 7.8
 -12 -4 -1 146.79 8.8
 -12 -4 -1 145.59 8.3
 -12 -4 -1 136.39 23.2
 12 4 1 143.09 10.5
 12 4 1 159.18 28
 -12 4 -1 141.69 7.8
 12 4 1 143.79 8.5
 12 4 1 135.69 8.9
 14 -4 1 31.3 4.2
 14 -4 1 27.9 10.3
 -14 -4 -1 31.1 3.6
 -14 -4 -1 20.9 16.3
 14 -4 1 32.8 2.6
 -14 -4 -1 31.3 3.1
 14 4 1 28.3 3.7
 14 4 1 25.3 4.9
 -14 4 -1 35.8 11.4
 -14 4 -1 29 2.5
 14 4 1 28.6 5.1
 14 4 1 18.5 21.2
 -14 4 -1 25 3
 -16 -4 -1 72.49 5.9
 16 -4 1 73.89 16.3
 -16 -4 -1 92.89 23.3
 -16 -4 -1 69.39 5.3
 16 -4 1 72.29 4.8
 16 -4 1 66.59 6.8
 -16 4 -1 44.4 15.3
 -16 4 -1 71.69 5.1
 16 4 1 89.59 28.5
 -16 4 -1 75.39 4.9
 16 4 1 81.29 8.6
 16 4 1 83.09 5.8
 18 -4 1 7.6 3.8
 18 -4 1 28.4 15.3
 -18 -4 -1 4.7 2.4
 18 -4 1 4.2 1.7
 -18 -4 -1 3 2.6
 -18 -4 -1 15.9 21
 -18 4 -1 4.5 2.2
 -18 4 -1 3.9 1.8
 18 4 1 -16.6 28.3
 18 4 1 7.1 2.6
 -18 4 -1 21.5 16.5
 18 4 1 10.3 4.5
 -20 -4 -1 225.98 13.1
 20 -4 1 226.58 12.6
 -20 -4 -1 205.48 38.1
 20 -4 1 194.68 15.2
 -20 -4 -1 232.28 13.5
 -20 4 -1 224.28 12.9
 -20 4 -1 213.88 12.6
 20 4 1 197.38 16.7
 -20 4 -1 198.48 31.3
 20 4 1 237.98 13.3
 22 -4 1 0 4.2
 -22 -4 -1 3.9 2.8
 -22 -4 -1 4.4 3.2
 22 4 1 -5.2 5.4
 22 4 1 3.5 3.1
 -22 4 -1 0.3 2.4
 22 4 1 -7.7 40.2
 24 -4 1 43.1 7.4
 -24 -4 -1 44 5
 -24 -4 -1 49 5.5
 -24 4 -1 47.7 4.7
 24 4 1 51.19 5.5
 -23 -5 1 39.3 4.9
 -23 -5 1 50.19 5.7
 23 -5 -1 41.4 7.5
 -23 5 1 58.79 4.8
 -21 -5 1 66.69 5.8
 21 -5 -1 55.29 7.8
 -21 -5 1 58.89 6
 21 5 -1 72.59 6.1
 -21 5 1 60.19 5.8
 -21 5 1 63.59 5.1
 19 -5 -1 41.3 17.9
 -19 -5 1 -0.4 3.2
 19 -5 -1 3.1 4
 -19 -5 1 8.2 3.1
 19 -5 -1 4.9 2.2
 -19 5 1 1.1 1.8
 -19 5 1 4.2 20.1
 19 5 -1 2.9 2.9
 -19 5 1 -0.2 2
 17 -5 -1 37.8 5.7
 -17 -5 1 36.4 3.8
 -17 -5 1 33 4.2
 17 -5 -1 47.7 15.1
 17 -5 -1 34.8 3.4
 -17 5 1 33.6 3.1
 17 5 -1 37.4 4.2
 -17 5 1 42.3 3.5
 -17 5 1 27.5 17.7
 -15 -5 1 108.19 7.4
 15 -5 -1 113.19 9.1
 15 -5 -1 120.19 16.5
 -15 -5 1 119.79 8
 15 -5 -1 116.69 6.9
 -15 -5 1 168.78 40.5
 -15 5 1 113.09 6.7
 15 5 -1 104.79 9.4
 -15 5 1 114.89 7.5
 15 5 -1 120.79 33.2
 -15 5 1 89.69 18.3
 15 5 -1 117.29 7.6
 15 5 -1 98.59 7.9
 13 -5 -1 228.58 12.1
 -13 -5 1 257.37 15.8
 13 -5 -1 203.68 13.8
 -13 -5 1 219.18 12.7
 -13 -5 1 250.27 30.9
 13 -5 -1 239.38 20.4
 -13 -5 1 233.48 13.1
 13 5 -1 233.48 12.8
 13 5 -1 208.08 14.2
 -13 5 1 207.98 12.3
 -13 5 1 198.68 22.8
 -13 5 1 214.78 12.1
 13 5 -1 247.98 38.2
 -11 -5 1 5.5 12.4
 -11 -5 1 14.3 2.3
 11 -5 -1 14.6 1.7
 11 -5 -1 14.9 3.1
 -11 -5 1 17.9 2.7
 11 -5 -1 33.5 10.8
 11 -5 -1 9.9 6.6
 -11 -5 1 13.2 4.2
 11 5 -1 15.4 19.1
 11 5 -1 22.1 3.7
 -11 5 1 15.6 1.7
 11 5 -1 12.7 2.4
 -11 5 1 17 1.9
 -9 -5 1 68.99 17.6
 -9 -5 1 74.89 5.6
 -9 -5 1 92.19 7.9
 9 -5 -1 74.09 9
 9 -5 -1 76.09 11.7
 -9 -5 1 76.09 5.3
 9 -5 -1 85.69 6.1
 9 -5 -1 78.89 4.8
 9 5 -1 53.99 20.6
 -9 5 1 87.69 4.7
 9 5 -1 79.69 5.4
 -9 5 1 75.09 4.9
 7 -5 -1 557.04 29.2
 7 -5 -1 573.84 29.9
 7 -5 -1 540.15 32.3
 7 -5 -1 553.04 34.2
 -7 -5 1 598.94 40.5
 -7 -5 1 580.64 29.8
 -7 -5 1 560.64 29.5
 -7 5 1 525.45 29.2
 7 5 -1 561.64 29.5
 7 5 -1 610.94 46.6
 -7 5 1 574.94 29.1
 7 5 -1 506.95 29.8
 5 -5 -1 34.4 3.3
 -5 -5 1 38.4 3.4
 5 -5 -1 31 2.6
 5 -5 -1 26.5 2.7
 -5 -5 1 40.9 4.5
 -5 -5 1 36.1 2.9
 -5 -5 1 31.6 9.4
 5 -5 -1 25.3 6.5
 -5 5 1 27.6 2.4
 5 5 -1 34.1 2.9
 -5 5 1 28.5 2.7
 -5 5 1 30 2.3
 5 5 -1 37.6 3.2
 5 5 -1 21.9 13.7
 3 -5 -1 9 1.9
 3 -5 -1 8.8 1.4
 3 -5 -1 7.2 2
 3 -5 -1 6.8 5.2
 -3 -5 1 19.8 3.5
 -3 -5 1 16 2.9
 3 -5 -1 18.9 6
 -3 -5 1 13.9 7.1
 3 5 -1 10.5 1.7
 -3 5 1 11.5 1.3
 3 5 -1 12.8 1.6
 3 5 -1 -6.5 10.3
 -3 5 1 12.1 1.4
 -3 5 1 8.8 1.3
 1 -5 -1 1539.55 90.49
 1 -5 -1 1642.34 85.29
 -1 -5 1 1798.22 85.59
 1 -5 -1 1606.54 90.69
 -1 -5 1 1590.54 89.69
 1 5 -1 1579.34 94.99
 1 -5 1 764.72 38.4
 1 -5 1 752.02 41.3
 -1 -5 -1 743.43 38.1
 1 -5 1 726.63 38.2
 1 -5 1 676.63 41.5
 -1 -5 -1 760.72 39.2
 -1 -5 -1 700.83 45.4
 -1 5 -1 723.33 38
 1 5 1 677.23 51.69
 1 5 1 691.33 38.2
 -1 5 -1 754.72 38
 3 -5 1 37.5 3
 -3 -5 -1 54.29 11.4
 -3 -5 -1 42.9 4.5
 3 -5 1 42.9 3
 -3 -5 -1 39.9 3.8
 -3 -5 -1 33.8 3
 3 -5 1 41.4 3.2
 3 5 1 60.19 16.8
 -3 5 -1 42.8 2.6
 3 5 1 38.2 3.3
 -3 5 -1 41.8 2.7
 -5 -5 -1 5.6 2.8
 5 -5 1 4.2 1.6
 -5 -5 -1 14.9 9.4
 -5 -5 -1 1.9 1.8
 -5 -5 -1 2.7 1.4
 5 5 1 2.4 1.5
 -5 5 -1 2.8 1.2
 5 5 1 2.5 1.5
 -5 5 -1 2.9 1
 -5 5 -1 2.9 0.7
 5 5 1 -12.2 13.2
 7 -5 1 404.66 21.7
 -7 -5 -1 403.66 21.6
 -7 -5 -1 419.16 34.4
 -7 -5 -1 413.86 22.1
 7 5 1 440.66 40.7
 -7 5 -1 394.86 21
 7 5 1 416.76 21.8
 -7 5 -1 385.76 21.5
 9 -5 1 465.15 23.7
 9 -5 1 485.05 24.4
 -9 -5 -1 420.46 37.4
 -9 -5 -1 438.46 24.7
 -9 -5 -1 443.26 24.2
 -9 5 -1 461.65 23.7
 9 5 1 449.26 45.3
 9 5 1 470.15 24.5
 9 5 1 421.46 25.3
 -9 5 -1 453.55 24.1
 -11 -5 -1 42.6 3.7
 -11 -5 -1 56.49 6.5
 11 -5 1 47.4 3.1
 11 -5 1 52.89 6.1
 -11 -5 -1 84.79 19.6
 11 -5 1 46.1 4.3
 11 -5 1 51.09 7.2
 -11 -5 -1 42 4.2
 11 5 1 40.4 4.3
 -11 5 -1 48.4 3.1
 -11 5 -1 48.2 3.8
 11 5 1 51.59 5.7
 11 5 1 29.7 22.1
 11 5 1 47.8 4.3
 -13 -5 -1 124.99 10.3
 -13 -5 -1 63.49 20.8
 13 -5 1 76.29 11.1
 13 -5 1 98.89 5.7
 13 -5 1 97.09 7.5
 -13 -5 -1 96.29 6.5
 -13 -5 -1 110.59 7.2
 13 5 1 90.59 7.1
 -13 5 -1 99.29 13.3
 13 5 1 96.49 8.5
 -13 5 -1 93.59 5.7
 -13 5 -1 98.09 6.8
 13 5 1 102.19 6.8
 13 5 1 127.09 31.9
 -15 -5 -1 538.55 28.2
 -15 -5 -1 522.65 28.6
 15 -5 1 489.35 29.3
 15 -5 1 528.15 27.6
 -15 -5 -1 445.26 47.6
 15 -5 1 559.24 36.8
 15 5 1 566.64 28.5
 -15 5 -1 523.95 27.7
 15 5 1 494.25 30.6
 -15 5 -1 526.05 38.1
 15 5 1 541.95 59.79
 -15 5 -1 515.75 28
 17 -5 1 180.28 23.6
 -17 -5 -1 221.38 13.4
 17 -5 1 214.88 14.6
 -17 -5 -1 221.78 12.9
 17 -5 1 219.28 12.2
 -17 5 -1 218.18 12.6
 -17 5 -1 216.98 25.6
 -17 5 -1 213.28 12.2
 17 5 1 238.68 13.2
 19 -5 1 69.99 7.6
 19 -5 1 86.39 19.9
 -19 -5 -1 63.49 6.2
 19 5 1 71.39 6.1
 -19 5 -1 57.29 4.7
 -19 5 -1 61.39 5.1
 -19 5 -1 66.79 23
 -21 -5 -1 46.8 4.9
 -21 -5 -1 43.4 5.1
 21 -5 1 35.6 6.5
 21 -5 1 35.9 22.8
 21 5 1 51.59 5.3
 -21 5 -1 47.7 4.2
 -21 5 -1 45.9 4.4
 20 -6 -1 43 7.3
 -20 -6 1 53.09 5.3
 -20 -6 1 50.59 5.6
 20 6 -1 56.89 5.7
 -20 6 1 54.09 4.5
 -20 6 1 49.99 4.5
 -18 -6 1 6.1 2.8
 18 -6 -1 5 4.4
 18 -6 -1 47 17.8
 -18 -6 1 9.1 3.4
 18 6 -1 13.3 3.4
 -18 6 1 7.5 2.3
 16 -6 -1 -12.7 10.4
 16 -6 -1 1 1.6
 -16 -6 1 1.5 2.5
 -16 -6 1 3 2.9
 16 -6 -1 -1.2 3.6
 16 6 -1 0.7 2.6
 -16 6 1 3.7 1.6
 -16 6 1 -3.7 1.7
 -14 -6 1 31.5 3.8
 14 -6 -1 38.6 3.3
 -14 -6 1 30.8 4
 14 -6 -1 31.5 9.4
 -14 6 1 31.5 3.1
 14 6 -1 35.8 4
 -14 6 1 31.4 2.9
 -12 -6 1 31.6 3.8
 -12 -6 1 30.2 3.5
 -12 -6 1 42.6 8.1
 12 -6 -1 39.1 3.1
 12 -6 -1 31.6 4.5
 -12 6 1 33.1 2.9
 -12 6 1 31.1 2.7
 12 6 -1 35 3.7
 10 -6 -1 25.2 3.7
 10 -6 -1 19.6 2.1
 -10 -6 1 15.6 4.7
 -10 -6 1 23.7 2.9
 -10 -6 1 23.3 3.1
 10 6 -1 20.8 2.9
 -10 6 1 18.9 2.2
 -10 6 1 20.6 1.9
 10 6 -1 15.7 3
 8 -6 -1 4.1 2.4
 8 -6 -1 5.7 1.5
 -8 -6 1 -2.1 1.7
 -8 -6 1 0.1 2
 8 6 -1 26.9 21.2
 8 6 -1 1.3 2
 -8 6 1 1.2 1.3
 -8 6 1 4 1.8
 8 6 -1 1.8 1.9
 -8 6 1 2.3 1.1
 -6 -6 1 16.1 10.6
 -6 -6 1 17.9 2.7
 -6 -6 1 21.3 4.2
 6 -6 -1 14.2 4
 6 -6 -1 17.4 2.9
 -6 -6 1 15.8 2.5
 -6 6 1 14.1 1.8
 6 6 -1 28.6 19.3
 6 6 -1 21.6 2.8
 -6 6 1 15.6 1.7
 -6 6 1 17.7 2.2
 6 6 -1 17.6 2.4
 4 -6 -1 97.19 12.2
 -4 -6 1 109.09 15.3
 -4 -6 1 122.29 7.1
 4 -6 -1 110.79 7.6
 4 -6 -1 118.39 11.7
 -4 -6 1 110.79 7.3
 4 -6 -1 111.89 6.8
 4 -6 -1 116.09 7.1
 4 6 -1 145.39 24.7
 -4 6 1 112.69 6.8
 -4 6 1 109.09 6.6
 -4 6 1 120.09 6.5
 4 6 -1 114.09 6.9
 -2 -6 1 244.98 13
 2 -6 -1 245.48 19.7
 2 -6 -1 227.68 13.6
 2 -6 -1 241.38 19.2
 2 -6 -1 221.68 12.8
 -2 -6 1 219.28 20.2
 -2 -6 1 236.98 13.3
 -2 -6 1 254.07 14.5
 2 -6 -1 245.38 13.5
 2 6 -1 226.08 12.8
 -2 6 1 234.68 12.9
 -2 6 1 230.38 12.7
 0 -6 1 20.6 3.3
 0 -6 -1 20.9 8.8
 0 -6 -1 19.1 2.9
 0 -6 1 16.2 2.3
 0 -6 1 5.4 6.9
 0 -6 1 21.1 2.6
 0 6 1 21 2.3
 0 6 -1 15.7 1.9
 0 6 -1 14.3 1.9
 -2 -6 -1 -1.4 1.4
 2 -6 1 1.1 1.5
 -2 -6 -1 0.6 2.4
 -2 -6 -1 2.1 8.2
 2 -6 1 0.6 2.8
 2 -6 1 0.7 1.9
 2 -6 1 2 1.8
 2 -6 1 1.5 2.8
 -2 -6 -1 0.7 1.9
 2 6 1 0.2 1.5
 -2 6 -1 0.9 1.1
 2 6 1 11.3 17.2
 2 6 1 0.6 1.4
 -2 6 -1 2.1 1.1
 -4 -6 -1 47.8 12.2
 -4 -6 -1 39.7 4.9
 -4 -6 -1 33.2 3.7
 4 -6 1 34.6 3.3
 -4 -6 -1 42.3 3.3
 4 -6 1 39.2 3.3
 4 -6 1 39 3.5
 4 6 1 40.2 3.5
 4 6 1 30.8 20
 -4 6 -1 37.4 2.5
 4 6 1 30.1 3.2
 -4 6 -1 41.2 3.3
 -4 6 -1 38.3 2.6
 -6 -6 -1 1.7 3.1
 -6 -6 -1 -1.8 11
 6 -6 1 2.5 1.4
 6 -6 1 1.9 1.8
 -6 -6 -1 2.4 1.7
 -6 -6 -1 6.1 2.3
 6 -6 1 1.1 1.7
 -6 6 -1 5.4 1.1
 -6 6 -1 5.7 0.9
 -6 6 -1 4.9 1.6
 6 6 1 15.3 20
 6 6 1 4.3 1.9
 6 6 1 5 2
 -8 -6 -1 4.4 2.5
 8 -6 1 8.9 1.4
 8 -6 1 10.3 2.2
 -8 -6 -1 7.3 3.7
 -8 -6 -1 7.1 2.1
 -8 6 -1 9.2 2
 8 6 1 6.8 2.3
 8 6 1 6.5 2.2
 8 6 1 -17.1 20.6
 -10 -6 -1 3.6 2
 10 -6 1 3 1.2
 -10 -6 -1 4.5 3.9
 -10 -6 -1 1.5 2.3
 10 -6 1 2 2.2
 -10 6 -1 3.7 1.7
 10 6 1 -0.1 2.2
 -10 6 -1 4.6 1
 10 6 1 2.8 2.1
 12 -6 1 49.1 3.4
 12 -6 1 45.3 4.8
 -12 -6 -1 46.9 4.2
 -12 -6 -1 56.49 5.3
 -12 6 -1 47.1 3.9
 12 6 1 41.9 4.6
 -12 6 -1 45.4 3.1
 12 6 1 61.49 5.1
 -14 -6 -1 35.9 3.6
 -14 -6 -1 31 4.2
 14 -6 1 31.7 4.6
 14 -6 1 30.7 2.6
 -14 6 -1 29.3 2.7
 14 6 1 27.5 3.8
 -14 6 -1 30.2 3.2
 -16 -6 -1 4.5 2.6
 -16 -6 -1 2 3
 16 -6 1 2.8 3.5
 16 -6 1 4 1.6
 -16 6 -1 2.5 2.1
 16 6 1 -0.4 2.8
 -16 6 -1 3.3 1.6
 -18 -6 -1 6.3 3
 18 -6 1 9.7 4.4
 -18 -6 -1 17.1 4.4
 18 -6 1 14.6 2.4
 -18 6 -1 14.5 2.8
 -18 6 -1 16 2.3
 18 6 1 13.8 3.5
 -20 -6 -1 1.6 3.3
 20 -6 1 1.3 4.4
 -20 -6 -1 -0.6 2.8
 20 6 1 -3.9 3.3
 -20 6 -1 -3.3 2.5
 -20 6 -1 -2.3 1.9
 -17 -7 1 10.7 3.2
 -17 -7 1 20 4
 17 -7 -1 20.1 5.2
 17 7 -1 16.4 3.9
 -17 7 1 12.8 2.6
 -17 7 1 14.2 2.2
 15 -7 -1 5.9 1.9
 15 -7 -1 6.4 4.1
 -15 -7 1 5.6 3.1
 -15 -7 1 6.9 3.1
 15 7 -1 5.6 3.2
 -15 7 1 4.9 1.6
 -15 7 1 3.7 2
 13 -7 -1 140.69 10.7
 13 -7 -1 150.08 8.5
 -13 -7 1 145.89 9.9
 -13 -7 1 151.88 9.6
 -13 7 1 145.89 8.2
 -13 7 1 135.79 8.6
 13 7 -1 157.68 9.6
 11 -7 -1 19.9 2.3
 -11 -7 1 17.1 3.1
 11 -7 -1 18 3.9
 -11 -7 1 22.5 3.5
 11 7 -1 19.7 3.2
 -11 7 1 19.6 1.9
 -11 7 1 18.1 2.4
 -11 7 1 21.6 2.8
 -9 -7 1 -1.4 2.2
 9 -7 -1 -0.5 2.7
 9 -7 -1 -0.7 1.5
 -9 -7 1 1.2 2.3
 9 7 -1 1.8 2.5
 -9 7 1 0.3 1.2
 -9 7 1 -1.5 1.5
 9 7 -1 0.2 2.1
 -9 7 1 0.6 1.8
 -7 -7 1 216.38 12.7
 7 -7 -1 209.98 12.2
 -7 -7 1 219.98 12.9
 7 -7 -1 214.68 13.3
 -7 -7 1 237.88 15.2
 -7 7 1 224.28 12.1
 -7 7 1 195.38 12
 -7 7 1 235.98 11.8
 7 7 -1 218.98 12.5
 -5 -7 1 134.29 8.3
 -5 -7 1 133.39 8.4
 5 -7 -1 128.49 7.8
 5 -7 -1 120.19 8.8
 5 -7 -1 130.29 8
 -5 7 1 120.19 7.5
 -5 7 1 135.79 7.6
 5 7 -1 129.69 7.9
 -5 7 1 129.19 7.5
 -3 -7 1 8.1 2.2
 -3 -7 1 7.7 2.3
 3 -7 -1 0.1 2.4
 3 -7 -1 1.7 2.2
 3 -7 -1 3 1.8
 -3 7 1 5.1 1.5
 -3 7 1 2.5 1.7
 -3 7 1 3.1 1.5
 3 7 -1 2.7 1.7
 3 7 -1 3 1.8
 1 -7 -1 6.3 9
 1 -7 -1 0.1 1.7
 1 -7 -1 1.2 2.5
 -1 -7 1 9.1 9.1
 -1 -7 1 -0.5 2.8
 -1 -7 1 0.3 1.9
 1 -7 -1 0.9 2.3
 -1 -7 1 0.3 2
 -1 7 1 2.5 1.6
 1 7 -1 2.8 1.6
 -1 7 1 2.9 1.5
 1 7 -1 0.3 1.5
 -1 -7 -1 179.38 10.6
 1 -7 1 178.18 11.2
 1 -7 1 162.18 10.1
 1 -7 1 171.28 10.7
 -1 -7 -1 167.48 9.7
 1 -7 1 170.48 11.5
 1 -7 1 163.68 9.9
 -1 -7 -1 148.59 20
 -1 7 -1 172.68 9.5
 1 7 1 181.08 9.8
 -1 7 -1 164.68 9.4
 1 7 1 151.68 9.7
 3 -7 1 19.9 2.9
 -3 -7 -1 16 3
 3 -7 1 18.5 2.6
 3 -7 1 14.2 2.7
 -3 -7 -1 17 2.5
 -3 -7 -1 19.7 4
 3 7 1 15.9 2.5
 -3 7 -1 19.6 1.8
 -3 7 -1 19.7 2.4
 -3 7 -1 18.6 1.8
 3 7 1 14.8 2.4
 -5 -7 -1 25.3 4.6
 -5 -7 -1 18.9 3.3
 -5 -7 -1 19.8 2.7
 5 -7 1 20.7 2.7
 5 -7 1 19.1 2.6
 5 -7 1 22.3 3
 5 7 1 24.2 2.9
 5 7 1 13.8 2.6
 -5 7 -1 17.7 1.6
 -5 7 -1 20.1 1.7
 -5 7 -1 21.5 2.5
 -7 -7 -1 237.48 13.1
 -7 -7 -1 227.58 13.7
 7 -7 1 226.18 13.2
 -7 7 -1 216.28 13.1
 7 7 1 236.58 13.3
 -9 -7 -1 59.79 4.5
 9 -7 1 46.4 4.5
 9 -7 1 48 3.5
 -9 -7 -1 61.29 5.4
 9 7 1 48.8 5.1
 9 7 1 42.7 4.7
 -9 7 -1 44.3 3.9
 11 -7 1 16.1 1.9
 -11 -7 -1 16.8 2.9
 -11 -7 -1 11.2 3.2
 -11 7 -1 13.1 2.4
 11 7 1 10.3 3.1
 -13 -7 -1 115.59 8.4
 -13 -7 -1 98.59 7.6
 13 -7 1 110.89 8.7
 13 -7 1 111.89 6.5
 13 7 1 113.09 8
 -13 7 -1 105.99 7.2
 -15 -7 -1 35.6 4.8
 15 -7 1 41.6 4.6
 15 -7 1 37.5 5.4
 -15 -7 -1 44.1 4.4
 -15 7 -1 38.8 3
 -15 7 -1 39.6 3.8
 15 7 1 38.2 4.6
 12 -8 -1 40.4 5.5
 12 -8 -1 39.2 3.8
 -12 -8 1 41.6 4.7
 -12 -8 1 49.99 5.5
 12 8 -1 33.7 4.4
 10 -8 -1 3.3 3.4
 -10 -8 1 1.6 2.9
 10 -8 -1 0.6 1.9
 -10 -8 1 3.5 3
 -10 8 1 5.9 2.2
 -10 8 1 2.8 1.2
 10 8 -1 8.6 2.9
 -10 8 1 2.6 1.5
 8 -8 -1 88.09 7.5
 -8 -8 1 94.09 6.8
 -8 -8 1 82.29 6.8
 -8 8 1 88.99 5.1
 -8 8 1 91.09 5.4
 8 8 -1 81.69 6.5
 -8 8 1 77.89 5.6
 -6 -8 1 15.6 3.1
 6 -8 -1 10.9 3.4
 6 -8 -1 14.7 2.6
 -6 -8 1 12.2 3
 -6 8 1 15.6 1.9
 -6 8 1 18.2 2.1
 6 8 -1 10.5 2.7
 6 8 -1 12 2.7
 -6 8 1 11.5 2
 -4 -8 1 8.5 2.8
 4 -8 -1 12.8 2.8
 -4 -8 1 10.9 2.8
 4 -8 -1 12.9 3.4
 4 -8 -1 13.4 2.4
 4 8 -1 10.1 2.4
 -4 8 1 14.2 2
 -4 8 1 12 2
 -4 8 1 9.7 1.9
 4 8 -1 12.3 2.4
 2 -8 -1 135.79 8.7
 2 -8 -1 128.09 8.7
 2 -8 -1 121.49 7.7
 -2 -8 1 91.69 16.5
 -2 -8 1 135.49 8.2
 -2 -8 1 135.09 8.4
 -2 8 1 114.39 7.4
 -2 8 1 120.99 7.5
 2 8 -1 120.49 7.6
 2 8 -1 122.29 8.6
 -2 8 1 127.19 7.5
 0 -8 -1 17.6 3.7
 0 -8 -1 13.4 2.5
 0 -8 1 14 2.9
 0 -8 -1 18.2 3.3
 0 -8 1 18.1 3.9
 0 -8 -1 12.4 11.8
 0 -8 1 16.6 2.9
 0 8 -1 14.1 2.1
 0 8 1 13.3 2.4
 0 8 1 10.7 2.4
 0 8 -1 16.4 2.2
 2 -8 1 114.09 8.4
 -2 -8 -1 106.29 9.1
 2 -8 1 112.69 7.8
 -2 -8 -1 113.99 8.4
 2 -8 1 124.99 8.1
 -2 -8 -1 138.89 24.4
 2 8 1 113.19 7.6
 -2 8 -1 107.79 7.5
 -2 8 -1 131.69 7
 2 8 1 134.99 7.8
 -2 8 -1 119.89 6.9
 4 -8 1 -3.2 2.2
 -4 -8 -1 -0.7 2.1
 -4 -8 -1 1.1 2.7
 4 -8 1 1.3 2.4
 -4 8 -1 1 1.9
 -4 8 -1 1.3 1.2
 -4 8 -1 -0.6 1.1
 4 8 1 2.6 2.2
 4 8 1 0.5 2.3
 6 -8 1 61.99 5.6
 -6 -8 -1 60.29 4.9
 -6 -8 -1 55.99 5.5
 6 8 1 60.79 5.1
 -6 8 -1 54.79 4.6
 -8 -8 -1 22.8 3.3
 -8 -8 -1 19.3 3.6
 8 -8 1 20.2 3.5
 8 -8 1 21.9 2.5
 -8 8 -1 22 2.8
 8 8 1 22.9 3.5
 -10 -8 -1 20.8 3.8
 10 -8 1 20.7 3.8
 10 -8 1 20.6 2.3
 -10 -8 -1 21.4 3.5
 10 8 1 21.6 3.7
 -10 8 -1 20.1 2.9
 28 0 -2 23 7.2
 -28 0 2 24.2 4
 26 0 -2 75.29 10.7
 -26 0 2 101.19 7.2
 24 0 -2 133.89 13.4
 24 0 -2 131.49 8.4
 -24 0 2 116.99 31.4
 24 0 -2 106.39 31.7
 22 0 -2 109.39 29
 -22 0 2 139.99 29.6
 22 0 -2 128.79 12.5
 -22 0 2 147.59 8.8
 22 0 -2 147.29 8.6
 -22 0 2 124.09 8.7
 -20 0 2 881.21 44.4
 -20 0 2 776.22 44.4
 -20 0 2 887.11 64.39
 -20 0 2 819.22 44.5
 20 0 -2 864.91 44.3
 20 0 -2 908.61 64.39
 20 0 -2 815.32 47.4
 -18 0 2 215.28 12.5
 18 0 -2 191.68 27.5
 18 0 -2 199.68 15.1
 -18 0 2 220.58 12.7
 18 0 -2 229.18 12.5
 -18 0 2 235.18 12.5
 -18 0 2 243.58 29.6
 -16 0 2 226.08 12.9
 16 0 -2 245.88 13
 16 0 -2 240.58 26.5
 -16 0 2 217.28 12.8
 -16 0 2 217.28 27
 16 0 -2 233.68 12.7
 -16 0 2 235.68 12.7
 16 0 -2 210.58 15
 14 0 -2 5354.66 283.37
 -14 0 2 5137.39 282.97
 -12 0 2 168.28 9.4
 12 0 -2 156.28 9.2
 12 0 -2 164.68 11.1
 12 0 -2 181.58 9.4
 12 0 -2 158.18 19.6
 -12 0 2 171.78 9.3
 -12 0 2 154.18 19.3
 10 0 -2 1300.17 75.99
 10 0 -2 1340.27 69.29
 -10 0 2 1263.27 79.69
 -8 0 2 1314.27 76.69
 8 0 -2 1397.86 76.99
 -4 0 2 714.03 42
 4 0 -2 777.82 42.3
 -2 0 2 16.9 1.1
 -2 0 2 17.3 1.5
 2 0 -2 17.5 1
 -2 0 2 18.3 1
 -2 0 2 17 1.1
 2 0 -2 17.4 1.1
 -2 0 2 18.3 3.2
 2 0 -2 22.4 3.5
 4 0 2 6620.14 343.77
 -4 0 -2 6524.55 343.47
 -6 0 -2 883.51 50.49
 6 0 2 830.72 50.39
 -8 0 -2 8971.9 472.55
 8 0 2 9057.59 472.95
 -10 0 -2 5301.27 293.17
 10 0 2 5719.63 294.57
 12 0 2 9.7 2.8
 -12 0 -2 20.3 9.6
 -12 0 -2 4.5 1.3
 12 0 2 5.1 1.4
 12 0 2 18.1 10
 12 0 2 7.5 1.3
 -12 0 -2 8.5 1.4
 14 0 2 2055.59 114.49
 14 0 2 1838.82 101.69
 -16 0 -2 1314.57 69.19
 -16 0 -2 1280.57 69.19
 -16 0 -2 1325.17 84.09
 16 0 2 1288.27 84.59
 16 0 2 1322.97 71.39
 16 0 2 1398.16 69.39
 18 0 2 25.3 5.2
 -18 0 -2 19.9 2.6
 -18 0 -2 15.8 14.8
 -18 0 -2 15.4 2.5
 -18 0 -2 24.7 2.7
 18 0 2 32.5 18.4
 18 0 2 25.8 2.7
 20 0 2 15 18.9
 -20 0 -2 1.8 1.9
 20 0 2 3.5 4
 20 0 2 4.7 2
 -20 0 -2 2 1.8
 -20 0 -2 3.6 2
 -20 0 -2 -14.7 14.9
 22 0 2 604.74 58.89
 22 0 2 640.04 33
 -22 0 -2 558.94 55.59
 -22 0 -2 608.34 33.1
 -24 0 -2 7.2 25.9
 -24 0 -2 6.9 2.6
 24 0 2 19.9 29.8
 24 0 2 7 5.1
 -26 0 -2 46.3 4.8
 26 0 2 30.8 11.3
 -27 -1 2 3.6 3.1
 27 -1 -2 0 5.3
 27 1 -2 -1.4 5.1
 -27 1 2 2.2 3
 -25 -1 2 49.8 4.9
 25 -1 -2 43.1 7.9
 -25 -1 2 80.59 33.2
 -25 1 2 54.89 4.9
 25 1 -2 -15.5 35.3
 25 1 -2 51.69 4.8
 25 1 -2 54.39 9
 23 -1 -2 45.8 7.4
 -23 -1 2 43.9 26.1
 -23 -1 2 33.9 3.8
 23 -1 -2 97.99 26.2
 23 -1 -2 41.3 3.8
 23 1 -2 41.7 4.1
 -23 1 2 41 4
 -23 1 2 2.1 22.4
 23 1 -2 59.89 29.3
 23 1 -2 30.7 6.9
 21 -1 -2 33.3 3.3
 -21 -1 2 12.7 19.2
 21 -1 -2 29 19.8
 21 -1 -2 28.9 6
 -21 -1 2 32.1 3.4
 -21 -1 2 25.6 4.3
 -21 1 2 30.1 3.3
 21 1 -2 32 3.4
 21 1 -2 19 21.6
 -21 1 2 25.6 3.2
 -21 1 2 27.5 3.2
 -21 1 2 18.2 22.4
 21 1 -2 22 5.8
 19 -1 -2 1049 52.29
 -19 -1 2 1013.7 52.19
 19 -1 -2 1027.3 52.09
 19 -1 -2 999.4 69.19
 -19 -1 2 920.21 69.89
 -19 -1 2 1000.1 52.99
 19 -1 -2 937.51 54.69
 -19 1 2 952.5 52.19
 19 1 -2 938.61 55.09
 19 1 -2 1025.8 52.19
 19 1 -2 1100.29 73.29
 -19 1 2 1000.4 52.29
 -19 1 2 868.81 68.29
 -19 1 2 1003.2 52.09
 17 -1 -2 4.3 1.6
 17 -1 -2 2.5 1.5
 -17 -1 2 4 1.7
 -17 -1 2 2.3 3.1
 -17 -1 2 -2.6 12.7
 17 -1 -2 0 11.1
 17 1 -2 3.9 1.8
 -17 1 2 4.1 1.5
 -17 1 2 4.5 11.1
 17 1 -2 -13.5 12.8
 17 1 -2 -0.6 3.3
 -17 1 2 3.7 1.6
 -17 1 2 2.5 1.5
 15 -1 -2 504.05 37.6
 15 -1 -2 478.15 27.1
 15 -1 -2 467.25 24.9
 -15 -1 2 478.15 25
 15 -1 -2 494.45 25
 -15 -1 2 461.25 38.7
 -15 -1 2 497.45 26.6
 15 1 -2 464.35 25.4
 15 1 -2 483.75 39.5
 15 1 -2 448.66 27.2
 -15 1 2 467.55 24.9
 -15 1 2 416.36 36.2
 -15 1 2 459.35 25
 -15 1 2 452.75 25
 13 -1 -2 221.78 21.9
 13 -1 -2 218.58 12.3
 -13 -1 2 228.98 12.5
 13 -1 -2 230.48 12.4
 -13 -1 2 241.28 12.4
 13 -1 -2 214.18 14
 -13 -1 2 221.88 12.5
 -13 1 2 227.78 12.3
 13 1 -2 227.28 14.5
 -13 1 2 224.08 12.4
 -13 1 2 215.68 22.5
 13 1 -2 226.98 12.4
 11 -1 -2 2326.27 126.19
 -11 -1 2 2219.08 127.59
 11 1 -2 2402.86 128.79
 -11 1 2 2163.68 126.19
 -9 -1 2 1274.07 72.89
 9 -1 -2 1286.17 65.79
 9 1 -2 1198.28 65.99
 9 1 -2 1231.38 72.99
 -7 -1 2 5300.97 280.37
 7 1 -2 5553.14 280.97
 -7 1 2 5073.69 279.17
 -5 -1 2 5558.84 293.37
 -5 1 2 5718.03 292.87
 5 1 -2 5502.35 296.07
 -3 1 2 7593.54 394.86
 -1 -1 2 34.3 3.9
 -1 -1 2 44.4 2.5
 -1 -1 2 41 2.2
 -1 1 2 36.7 2.3
 -1 1 2 41.2 2.7
 1 1 -2 48.8 4.3
 1 1 -2 40.4 2.2
 1 1 -2 42.5 2.3
 1 1 -2 43.5 2.2
 -1 -1 -2 1373.56 78.59
 -1 1 -2 1346.97 72.79
 1 1 2 1457.35 77.19
 -3 -1 -2 996 57.49
 3 -1 2 1011.8 54.59
 3 1 2 1034.7 58.09
 -3 1 -2 985.4 54.19
 -5 -1 -2 927.41 56.69
 5 -1 2 968.5 54.29
 -5 1 -2 976.2 53.99
 5 1 2 1017.2 57.79
 -7 -1 -2 887.01 57.19
 7 -1 2 1010.5 50.29
 7 -1 2 973.6 55.39
 7 1 2 940.91 58.29
 -7 1 -2 905.91 54.79
 7 1 2 996.6 50.99
 9 -1 2 119.49 13.2
 9 -1 2 102.99 7.1
 -9 -1 -2 108.49 6.2
 -9 -1 -2 121.19 16.1
 -9 -1 -2 120.49 6.5
 9 -1 2 110.59 6.1
 -9 1 -2 104.19 6.2
 -9 1 -2 111.09 6.1
 9 1 2 142.79 20.9
 9 1 2 118.29 6.3
 -9 1 -2 109.19 6.2
 9 1 2 107.89 6.5
 -9 1 -2 92.29 12.4
 11 -1 2 943.31 59.69
 -11 -1 -2 953.7 61.39
 11 -1 2 948.61 51.49
 11 1 2 990.1 52.09
 -11 1 -2 971.8 59.09
 11 1 2 984.8 62.79
 -13 -1 -2 2285.27 131.09
 13 1 2 2246.78 119.79
 13 1 2 2272.77 132.19
 -13 1 -2 2293.27 128.59
 -15 -1 -2 277.57 29.9
 -15 -1 -2 264.47 16.7
 15 -1 2 297.67 15.7
 15 -1 2 296.37 15.9
 -15 -1 -2 296.17 16.1
 -15 -1 -2 276.37 16
 15 -1 2 279.67 17.8
 15 1 2 306.47 15.8
 15 1 2 308.97 18.5
 -15 1 -2 289.17 15.8
 -15 1 -2 289.37 15.8
 -15 1 -2 250.87 27.6
 15 1 2 356.56 34.2
 -15 1 -2 280.77 15.7
 17 -1 2 989.1 59.09
 -17 -1 -2 1236.38 75.99
 17 -1 2 1111.79 57.19
 17 -1 2 1111.09 56.99
 -17 -1 -2 1060.89 57.39
 17 -1 2 1222.38 74.29
 17 1 2 1031.8 59.69
 -17 1 -2 1033.8 56.99
 17 1 2 1183.08 57.19
 -17 1 -2 1012.9 57.19
 -17 1 -2 1106.19 72.19
 17 1 2 1243.18 78.49
 19 -1 2 135.39 24.6
 19 -1 2 135.09 7.4
 -19 -1 -2 93.79 24.2
 -19 -1 -2 121.79 7.9
 -19 -1 -2 119.19 7.7
 -19 1 -2 114.79 7.6
 19 1 2 122.99 7.6
 -19 1 -2 111.79 7.4
 19 1 2 116.09 11
 19 1 2 116.79 27.4
 -19 1 -2 121.59 24
 -19 1 -2 128.49 7.6
 21 -1 2 9.5 19.1
 21 -1 2 4.3 2.2
 21 -1 2 7.1 4.5
 21 -1 2 8.5 2
 -21 -1 -2 4 2.3
 -21 -1 -2 38 22.6
 -21 -1 -2 1.4 2.3
 21 1 2 3.4 2.3
 21 1 2 -20.3 23.7
 -21 1 -2 6 2.6
 -21 1 -2 4.6 2.1
 -21 1 -2 -6.3 17.3
 -21 1 -2 2.3 2
 21 1 2 -2.6 4.1
 -23 -1 -2 56.19 4.8
 -23 -1 -2 45.5 4.7
 -23 -1 -2 80.09 28.8
 23 -1 2 21.8 26
 23 -1 2 46.9 7.6
 23 1 2 117.79 33.9
 -23 1 -2 46.3 25
 -23 1 -2 46.7 4.9
 23 1 2 55.79 4.7
 23 1 2 47.6 8.1
 25 -1 2 1.4 4.9
 -25 -1 -2 -0.7 2.8
 25 1 2 4.7 5.2
 -25 1 -2 0.5 2.8
 -27 -1 -2 -0.6 3.1
 27 -1 2 -0.8 5
 27 1 2 -2.2 4.8
 -27 1 -2 -2.4 3
 26 -2 -2 54.19 8.6
 -26 -2 2 46.8 5.1
 -26 2 2 52.39 5.1
 26 2 -2 60.79 5.5
 26 2 -2 59.79 9.5
 -24 -2 2 165.68 11.4
 -24 -2 2 196.58 40
 -24 -2 2 186.78 11.2
 24 2 -2 157.18 15
 -24 2 2 190.78 11
 24 2 -2 186.08 11.1
 24 2 -2 103.49 39.4
 -22 -2 2 82.89 6.5
 -22 -2 2 92.59 27.9
 22 -2 -2 62.69 8.8
 -22 -2 2 87.29 6.1
 22 2 -2 88.09 6.3
 -22 2 2 80.69 5.9
 22 2 -2 73.89 9.6
 -22 2 2 50.99 24.6
 22 2 -2 51.69 27.2
 -20 -2 2 53.39 22.5
 -20 -2 2 53.79 5
 20 -2 -2 54.09 4.3
 20 -2 -2 53.39 7.2
 20 -2 -2 48.9 4.4
 -20 -2 2 57.29 4.5
 20 2 -2 52.29 7.8
 -20 2 2 56.09 4.4
 -20 2 2 53.59 4.4
 -20 2 2 34.5 19.3
 20 2 -2 57.09 4.7
 20 2 -2 74.49 26.4
 18 -2 -2 278.17 18.9
 18 -2 -2 322.47 32.1
 -18 -2 2 319.17 16.7
 18 -2 -2 313.67 16.5
 -18 -2 2 312.67 16.9
 -18 -2 2 295.17 35.4
 18 -2 -2 307.07 16.4
 -18 2 2 278.37 16.4
 18 2 -2 289.17 37.7
 -18 2 2 296.07 32.4
 18 2 -2 264.57 19.3
 -18 2 2 295.97 16.4
 18 2 -2 326.97 16.7
 -18 2 2 286.27 16.3
 16 -2 -2 155.18 8.7
 16 -2 -2 126.49 10.7
 -16 -2 2 133.99 23.1
 16 -2 -2 194.08 23.2
 -16 -2 2 148.49 9.1
 -16 -2 2 159.58 8.9
 16 -2 -2 153.68 8.6
 16 2 -2 157.28 8.9
 16 2 -2 178.68 27.5
 -16 2 2 116.19 20.3
 -16 2 2 145.09 8.6
 16 2 -2 160.88 11.8
 -16 2 2 141.99 8.6
 -14 -2 2 198.88 10.7
 -14 -2 2 200.38 11
 -14 -2 2 224.38 24.9
 14 -2 -2 188.28 10.5
 14 -2 -2 198.28 10.5
 14 -2 -2 187.48 12.5
 -14 2 2 189.78 10.5
 14 2 -2 170.58 12.8
 14 2 -2 183.88 10.8
 -14 2 2 193.78 10.5
 -14 2 2 184.48 10.5
 14 2 -2 168.78 25.4
 -12 -2 2 714.93 36.2
 -12 -2 2 664.63 46
 -12 -2 2 630.44 34.3
 12 -2 -2 633.94 42.4
 -12 -2 2 632.24 34.1
 12 -2 -2 660.03 35.6
 12 -2 -2 654.93 34
 12 2 -2 663.23 46.8
 -12 2 2 571.64 42.8
 12 2 -2 682.43 36.2
 -12 2 2 663.03 34
 -12 2 2 622.94 34
 10 -2 -2 2568.74 138.19
 -10 -2 2 2399.36 140.69
 10 2 -2 2653.43 142.89
 -8 -2 2 526.85 35.7
 8 -2 -2 534.85 28.6
 8 -2 -2 500.75 27.6
 8 -2 -2 545.15 33.2
 8 2 -2 558.84 29.1
 -8 2 2 538.25 34.2
 -8 2 2 553.84 27.7
 8 2 -2 462.65 35.7
 -6 -2 2 1750.12 101.29
 6 -2 -2 1888.51 99.59
 -6 2 2 1839.42 100.19
 6 2 -2 1879.51 102.49
 4 -2 -2 1813.22 97.09
 -4 -2 2 1848.72 98.29
 -4 2 2 1825.42 97.79
 4 2 -2 1735.53 98.49
 2 -2 -2 1265.07 68.09
 2 -2 -2 1160.28 69.79
 -2 -2 2 1289.27 67.39
 2 2 -2 1243.38 67.79
 0 -2 -2 9.2 1.3
 0 -2 2 14.5 1.1
 0 -2 -2 11 1.5
 0 -2 2 16.7 2.5
 0 -2 -2 8.7 4.5
 0 -2 -2 9.8 0.8
 0 2 2 12 1.1
 0 2 2 11.7 1.3
 0 2 2 10.4 0.8
 0 2 -2 11.9 0.8
 0 2 -2 13.8 1
 0 2 2 7.1 5
 0 2 -2 10.8 2.4
 0 2 2 11.8 1.2
 -2 -2 -2 604.74 33.3
 -2 -2 -2 618.94 39.2
 2 2 2 654.63 33.8
 2 2 2 694.63 41.2
 -4 -2 -2 4200.78 224.08
 4 -2 2 4180.08 218.08
 -4 2 -2 3999.3 217.58
 4 2 2 4446.35 225.78
 -6 -2 -2 96.59 6.5
 -6 -2 -2 102.99 13.9
 6 -2 2 97.09 5
 6 -2 2 93.69 8.6
 -6 -2 -2 90.49 5.7
 6 -2 2 86.19 5.2
 6 -2 2 95.39 5
 -6 -2 -2 83.69 5.5
 6 -2 2 96.49 5
 6 2 2 90.69 6.5
 6 2 2 103.79 6
 -6 2 -2 89.59 5.1
 6 2 2 91.09 14.4
 -6 2 -2 100.49 5.3
 8 -2 2 155.48 8.1
 -8 -2 -2 158.28 17.7
 -8 -2 -2 156.38 8.7
 8 -2 2 153.48 13.4
 8 -2 2 155.88 8
 -8 -2 -2 154.58 8.3
 8 -2 2 157.18 8.6
 -8 -2 -2 144.89 8.5
 8 2 2 138.49 8.4
 8 2 2 142.39 8.6
 -8 2 -2 155.48 13.2
 8 2 2 160.38 9.9
 -8 2 -2 146.39 8.1
 -8 2 -2 147.19 8.3
 8 2 2 159.98 20.4
 10 -2 2 2192.58 125.69
 -10 -2 -2 2383.16 131.29
 10 2 2 2347.57 132.89
 12 -2 2 1232.18 64.09
 -12 -2 -2 1165.08 75.99
 12 -2 2 1291.37 72.39
 -12 2 -2 1221.88 71.79
 12 2 2 1153.38 63.49
 -14 -2 -2 106.29 20.4
 14 -2 2 104.89 6
 -14 -2 -2 105.59 6.2
 14 -2 2 105.49 5.8
 -14 -2 -2 96.39 6.4
 -14 2 -2 96.89 5.9
 14 2 2 95.59 6.2
 14 2 2 87.39 8.6
 -14 2 -2 100.09 16
 14 2 2 76.89 20.4
 -14 2 -2 93.19 6
 -16 -2 -2 22.8 15.9
 16 -2 2 22 2.3
 -16 -2 -2 23.5 2.9
 -16 -2 -2 20.5 2.6
 16 -2 2 8.9 11.9
 16 -2 2 22.9 4.2
 16 2 2 25.8 5.1
 16 2 2 28.4 2.9
 -16 2 -2 22.6 13.4
 -16 2 -2 21.8 2.4
 -16 2 -2 28.1 2.7
 16 2 2 14.6 16.3
 18 -2 2 468.35 40.3
 -18 -2 -2 444.06 23
 -18 -2 -2 529.45 48.3
 18 -2 2 426.46 22.7
 18 -2 2 418.36 22.9
 -18 -2 -2 426.46 23.3
 18 2 2 474.45 48.1
 -18 2 -2 426.16 23
 18 2 2 435.36 23.1
 -18 2 -2 388.56 22.9
 -18 2 -2 506.45 40.5
 18 2 2 370.46 25.9
 20 -2 2 245.18 13.4
 20 -2 2 206.98 16.2
 -20 -2 -2 232.38 14.1
 -20 -2 -2 247.78 13.8
 20 -2 2 250.77 13.7
 20 -2 2 263.07 34.7
 -20 -2 -2 298.27 38.4
 20 2 2 240.68 13.8
 20 2 2 329.47 51.89
 -20 2 -2 229.58 13.7
 -20 2 -2 250.87 32.7
 -20 2 -2 234.98 13.7
 -22 -2 -2 -6.3 21.6
 -22 -2 -2 8.9 2.9
 22 -2 2 11.1 5
 -22 -2 -2 8 2.8
 22 -2 2 43.8 24.1
 -22 2 -2 11.6 2.8
 22 2 2 2.9 4.6
 22 2 2 9.5 2.8
 22 2 2 -19.1 29.5
 -22 2 -2 5.3 20.7
 -24 -2 -2 53.79 5.1
 -24 -2 -2 14.7 28.7
 24 -2 2 39.2 7.4
 -24 -2 -2 48.4 5.1
 24 2 2 55.19 5
 24 2 2 40.6 8
 24 2 2 71.09 41.1
 -24 2 -2 50.69 4.7
 -26 -2 -2 163.58 10.2
 26 -2 2 131.69 14
 -26 2 -2 156.88 10.2
 -25 -3 2 52.99 36.2
 -25 -3 2 2.7 3.2
 25 -3 -2 1.1 5
 -25 -3 2 5.3 3.2
 25 3 -2 1.8 5.1
 25 3 -2 3.4 3.3
 25 3 -2 17 44.4
 -25 3 2 4.3 2.9
 23 -3 -2 8.5 5
 -23 -3 2 20.6 28.5
 23 -3 -2 7.6 27.4
 -23 -3 2 2.2 2.9
 23 3 -2 18.6 34.4
 23 3 -2 -2.2 4.5
 23 3 -2 1.4 2.9
 -23 3 2 7.6 2.6
 -21 -3 2 38.6 4.2
 21 -3 -2 29.8 6
 -21 -3 2 31.2 3.6
 21 -3 -2 28.5 20.7
 21 3 -2 50.99 28.3
 21 3 -2 26.4 6.3
 21 3 -2 28.6 3.8
 -21 3 2 16.3 21.2
 -21 3 2 31.5 3.3
 -21 3 2 38.4 3.5
 -19 -3 2 9.7 18.6
 19 -3 -2 5.8 1.7
 19 -3 -2 4.5 1.8
 19 -3 -2 8.9 4.2
 19 -3 -2 22.9 15
 -19 -3 2 14.9 3
 -19 -3 2 6.6 2.1
 19 3 -2 8.2 2.6
 -19 3 2 7.8 1.9
 19 3 -2 20.6 23.8
 -19 3 2 24.5 16.6
 -19 3 2 10.9 2.1
 19 3 -2 10.3 4.6
 17 -3 -2 35.9 2.9
 17 -3 -2 40.2 13.9
 -17 -3 2 27 3
 17 -3 -2 37 5.4
 -17 -3 2 42.2 18.3
 -17 -3 2 34.7 3.7
 17 3 -2 41.1 21.3
 -17 3 2 24.3 15.5
 17 3 -2 22.7 5.1
 -17 3 2 35.3 3.1
 -17 3 2 30.3 2.9
 -15 -3 2 8.9 1.9
 15 -3 -2 -4.5 9
 15 -3 -2 17.2 3.7
 15 -3 -2 11.9 1.9
 -15 -3 2 11 12.6
 15 -3 -2 11.9 1.7
 -15 -3 2 9.5 2.4
 -15 3 2 18.6 12.2
 15 3 -2 17.7 17.2
 -15 3 2 14.5 1.9
 15 3 -2 15.5 2.3
 -15 3 2 9 1.7
 15 3 -2 7 3.5
 -13 -3 2 1.4 1.5
 13 -3 -2 1.6 7.1
 -13 -3 2 11 3.5
 13 -3 -2 3.7 2.5
 13 -3 -2 6.8 1.3
 -13 -3 2 -0.3 10.1
 -13 -3 2 7.8 1.9
 13 3 -2 12 3.5
 -13 3 2 5.4 1.3
 -13 3 2 8.5 10.4
 13 3 -2 11.8 12.8
 -13 3 2 3.6 1.2
 -11 -3 2 9.7 3.4
 11 -3 -2 -3.4 6.2
 11 -3 -2 12.5 1.4
 -11 -3 2 12.1 1.8
 -11 -3 2 10.8 9.8
 11 -3 -2 8.5 2.6
 -11 -3 2 10.5 1.9
 -11 3 2 14.2 1.5
 -11 3 2 10.7 1.4
 11 3 -2 10.2 1.7
 11 3 -2 13.5 3.1
 9 -3 -2 5.3 5.5
 9 -3 -2 4.3 0.8
 9 -3 -2 3.5 1
 -9 -3 2 0.9 1.2
 9 -3 -2 3.7 1.9
 -9 -3 2 -2.2 7.4
 -9 -3 2 -0.8 2.3
 -9 -3 2 3.6 1.3
 9 3 -2 0 8.9
 -9 3 2 4.9 1.2
 -9 3 2 1.9 0.9
 9 3 -2 1.6 1.2
 -9 3 2 7.7 7.8
 -9 3 2 3.4 0.9
 7 -3 -2 4.6 4.3
 7 -3 -2 8.8 1
 -7 -3 2 6.2 1.3
 7 -3 -2 7.4 0.9
 7 -3 -2 7.9 1.8
 -7 -3 2 3.7 2.1
 -7 -3 2 11.4 7.1
 -7 3 2 4.5 0.9
 -7 3 2 6 0.9
 7 3 -2 6.9 1.9
 -7 3 2 3.8 6.4
 -7 3 2 6.6 1.2
 7 3 -2 2.2 6.8
 7 3 -2 6.3 1.2
 -5 -3 2 354.76 19.3
 5 -3 -2 355.56 18.2
 5 -3 -2 327.77 22.4
 5 -3 -2 346.47 18.1
 -5 -3 2 349.96 24.7
 -5 -3 2 352.06 18.4
 5 -3 -2 349.67 18.7
 -5 -3 2 344.87 18.3
 -5 3 2 345.77 18.1
 -5 3 2 357.76 18.1
 -5 3 2 325.97 18
 5 3 -2 331.37 25.6
 5 3 -2 366.46 18.8
 5 3 -2 324.37 18.2
 3 -3 -2 17.8 1.6
 3 -3 -2 16.9 1.9
 -3 -3 2 11.8 1.4
 3 -3 -2 16.8 6.1
 3 -3 -2 17.1 5.1
 3 -3 -2 17.1 1.3
 3 -3 -2 13.7 1.3
 -3 3 2 15.9 1.2
 -3 3 2 13.4 1.1
 -3 3 2 15.7 1.3
 1 -3 -2 13.2 1.8
 -1 -3 2 11.9 3.5
 -1 -3 2 17.8 1.4
 1 -3 -2 8.9 5.2
 -1 -3 2 15.4 1.4
 1 -3 -2 15.5 1.8
 -1 -3 2 17.6 1.6
 1 -3 -2 14.9 1.4
 1 -3 -2 14.9 1.1
 -1 3 2 14 1.6
 1 3 -2 14.9 1.3
 -1 3 2 22.5 8
 1 3 -2 14.1 1.2
 -1 3 2 13.4 1.1
 -1 3 2 14.5 1.3
 1 3 -2 18.7 5
 1 -3 2 133.19 7.5
 -1 -3 -2 144.89 14
 -1 -3 -2 144.39 7.4
 -1 -3 -2 142.99 8.1
 1 -3 2 133.59 8.5
 1 3 2 149.39 7.8
 -1 3 -2 135.19 7.5
 1 3 2 136.39 7.6
 1 3 2 134.29 7.3
 -1 3 -2 138.79 9.7
 -1 3 -2 131.79 7.2
 1 3 2 133.79 7.7
 3 -3 2 722.73 38.4
 -3 -3 -2 699.73 46
 -3 3 -2 713.63 38.3
 3 3 2 743.63 48.8
 3 3 2 793.12 39.1
 -5 -3 -2 33.5 3
 -5 -3 -2 32 2.2
 -5 3 -2 26.7 2.3
 -5 3 -2 29.4 1.8
 5 3 2 34.8 2.6
 5 3 2 32.9 2.1
 5 3 2 38.4 11.4
 5 3 2 36.6 2.7
 -7 -3 -2 3.5 7.6
 7 -3 2 0.6 3
 -7 -3 -2 1.5 1.3
 -7 -3 -2 3.6 1
 -7 -3 -2 0.3 2
 7 3 2 5.4 1.5
 7 3 2 0.4 1.8
 7 3 2 1.7 1.1
 -7 3 -2 3.4 3.1
 -7 3 -2 1.5 0.7
 -7 3 -2 0.1 0.8
 7 3 2 12.2 10.2
 9 -3 2 26.9 6.2
 -9 -3 -2 20.9 2
 9 -3 2 25.2 1.6
 -9 -3 -2 25.6 3.8
 9 -3 2 25.4 2.4
 -9 -3 -2 20.1 2.4
 -9 3 -2 18.8 1.9
 9 3 2 24.7 2.7
 -9 3 -2 21.3 1.7
 -9 3 -2 22 6.1
 9 3 2 32.4 13
 9 3 2 19.6 3.5
 9 3 2 20.9 2.2
 -11 -3 -2 58.79 5.8
 -11 -3 -2 67.59 15.4
 -11 -3 -2 41.6 3.4
 -11 -3 -2 48 4.2
 11 -3 2 53.89 4.4
 11 -3 2 49.4 9.6
 11 -3 2 52.69 3.1
 -11 3 -2 49.8 3.6
 11 3 2 46.3 16.9
 -11 3 -2 50.09 9.5
 11 3 2 43.6 3.8
 -11 3 -2 49.5 3.2
 11 3 2 41.2 4.1
 11 3 2 40.7 5.5
 -13 -3 -2 28.4 3.1
 13 -3 2 34 3.9
 -13 -3 -2 22.6 2.5
 13 -3 2 20.1 9.8
 -13 -3 -2 34.8 13.8
 13 -3 2 24.4 2.3
 13 3 2 24.2 3.1
 -13 3 -2 24.6 9.6
 -13 3 -2 28.9 2.4
 13 3 2 21.7 4.6
 13 3 2 20.2 2.5
 -13 3 -2 30 2.7
 15 -3 2 18.7 11.6
 15 -3 2 15.1 1.9
 -15 -3 -2 16 15.5
 -15 -3 -2 14.7 2.3
 15 -3 2 14.3 3.5
 -15 -3 -2 17.4 2.8
 -15 3 -2 15.9 1.9
 -15 3 -2 -3.7 10.6
 15 3 2 43 21.8
 -15 3 -2 13.8 2.2
 15 3 2 16.5 2.5
 17 -3 2 14.2 2.1
 -17 -3 -2 14.2 2.7
 -17 -3 -2 16.3 16.5
 17 -3 2 15.9 4
 17 -3 2 -0.3 12.1
 -17 -3 -2 10.3 2.3
 17 3 2 34.8 23.5
 -17 3 -2 12.9 2.4
 -17 3 -2 13.5 2.1
 17 3 2 18.8 2.8
 -17 3 -2 2.4 12.3
 17 3 2 12.9 4.8
 -19 -3 -2 7.1 2.4
 19 -3 2 6.4 4.1
 19 -3 2 7.8 2.1
 -19 -3 -2 -6.5 18.9
 19 -3 2 2.8 17.1
 -19 -3 -2 2.4 2.5
 19 3 2 5.7 2.6
 -19 3 -2 41.6 17.9
 19 3 2 39.8 25
 19 3 2 3.5 4.5
 -19 3 -2 7.8 2
 -19 3 -2 4.3 2.2
 -21 -3 -2 7 2.7
 21 -3 2 3.8 4.7
 21 -3 2 22.9 20.3
 -21 -3 -2 -47.8 22.6
 -21 -3 -2 5.9 2.9
 -21 3 -2 23.3 20.1
 21 3 2 44 33.1
 -21 3 -2 3.8 2.1
 -21 3 -2 3.9 2.4
 21 3 2 5.8 4.5
 21 3 2 10.2 2.9
 23 -3 2 7.1 4.8
 -23 -3 -2 6.3 3
 -23 -3 -2 4.9 3
 -23 3 -2 13 2.9
 23 3 2 8.3 3.3
 23 3 2 35.7 39.5
 23 3 2 4.9 5.2
 25 -3 2 -1.8 4.7
 -25 -3 -2 -1.6 2.9
 -25 -3 -2 2.2 5.3
 25 3 2 6.9 5.6
 -25 3 -2 4.5 3
 25 3 2 0.5 3.3
 -24 -4 2 130.39 8.8
 -24 -4 2 125.29 9.3
 24 4 -2 138.49 9.3
 -24 4 2 113.69 8.3
 22 -4 -2 53.69 7.8
 -22 -4 2 49.4 5
 -22 -4 2 59.09 5.6
 22 4 -2 50.49 5.2
 -22 4 2 48.9 4.4
 -20 -4 2 1.7 2.8
 -20 -4 2 -0.6 2.4
 20 -4 -2 4.6 18.3
 -20 -4 2 18.8 22.3
 20 4 -2 -6.1 29.9
 -20 4 2 0.9 2
 20 4 -2 1.1 2.9
 20 4 -2 1.8 3.9
 -20 4 2 -11.5 21
 -20 4 2 1.8 1.8
 -18 -4 2 141.49 29
 -18 -4 2 134.19 8.5
 -18 -4 2 124.29 8
 18 -4 -2 117.99 7.3
 18 -4 -2 112.09 10.2
 18 4 -2 132.49 8.2
 -18 4 2 114.79 7.3
 -18 4 2 108.79 7.4
 18 4 -2 121.09 10.9
 -18 4 2 96.69 21.5
 -16 -4 2 243.08 13.7
 16 -4 -2 237.78 13.3
 -16 -4 2 235.78 14.1
 -16 -4 2 225.28 35.1
 16 -4 -2 254.17 15.8
 16 -4 -2 270.27 26.5
 -16 4 2 232.38 13.3
 -16 4 2 248.38 13.4
 16 4 -2 256.47 13.9
 16 4 -2 317.17 39.9
 -16 4 2 232.08 28.9
 16 4 -2 221.28 16.2
 -14 -4 2 5.5 2.2
 -14 -4 2 6.8 2.1
 14 -4 -2 7.7 1.5
 14 -4 -2 6.3 9.4
 -14 -4 2 0.6 13.7
 14 -4 -2 4.6 3
 -14 4 2 6.7 1.5
 14 4 -2 0.1 17.6
 14 4 -2 5.9 3.3
 -14 4 2 7.8 1.7
 14 4 -2 5.6 2
 -12 -4 2 3.1 2.1
 -12 -4 2 6.4 3.4
 12 -4 -2 2.8 1.2
 -12 -4 2 1.1 1.6
 12 -4 -2 1.3 2.4
 -12 -4 2 14.9 12.1
 12 -4 -2 -10.1 6.5
 -12 4 2 10.4 9
 -12 4 2 1.7 1.2
 -12 4 2 0.5 1.1
 12 4 -2 2.1 14.8
 12 4 -2 2.3 1.9
 12 4 -2 5.5 2.9
 -10 -4 2 1482.45 73.09
 10 -4 -2 1377.66 76.89
 -10 -4 2 1337.17 82.69
 -10 4 2 1338.17 78.99
 10 4 -2 1293.57 72.19
 10 4 -2 1326.47 85.89
 -8 -4 2 582.94 40.7
 8 -4 -2 580.44 30.1
 -8 -4 2 628.54 32.2
 -8 -4 2 558.54 30.5
 8 -4 -2 582.94 35.4
 -8 -4 2 565.44 30.4
 8 -4 -2 596.04 31.1
 8 4 -2 561.74 30.4
 -8 4 2 589.54 30.1
 8 4 -2 597.84 43.5
 8 4 -2 563.34 31.2
 -8 4 2 571.54 30.2
 -8 4 2 548.05 30.1
 -6 -4 2 12.8 7.3
 6 -4 -2 7.9 6.9
 6 -4 -2 12.6 1.5
 -6 -4 2 16.1 1.9
 6 -4 -2 12.7 2.2
 6 -4 -2 19.2 5.5
 -6 -4 2 12.5 1.7
 -6 -4 2 16.2 3
 -6 4 2 15.7 1.3
 -6 4 2 12.2 1.3
 6 4 -2 1.7 8.9
 6 4 -2 15 1.7
 -6 4 2 13.6 1.4
 6 4 -2 15 1.9
 4 -4 -2 1035.1 61.89
 4 -4 -2 1014.7 63.79
 4 -4 -2 1082.79 57.79
 4 -4 -2 1119.09 57.39
 -4 -4 2 1084.09 63.59
 4 -4 -2 1111.09 57.19
 -4 -4 2 1166.38 58.29
 4 4 -2 1198.68 67.39
 2 -4 -2 1585.34 91.99
 -2 -4 2 1796.02 87.19
 -2 -4 2 1610.54 90.99
 2 -4 -2 1666.63 93.39
 0 -4 2 20.8 1.9
 0 -4 -2 24.5 2.6
 0 -4 2 19.1 1.9
 0 -4 2 16.3 4
 0 -4 -2 12.4 7.3
 0 -4 -2 19.8 1.7
 0 -4 2 19.5 1.9
 0 4 2 19.4 1.5
 0 4 2 22.3 2.1
 0 4 -2 12.7 5.8
 0 4 2 25 2
 0 4 2 23.5 15.2
 0 4 -2 17.8 1.5
 -2 -4 -2 1.1 1.5
 -2 -4 -2 3.9 1.8
 2 -4 2 1.7 1.1
 -2 -4 -2 0.7 6.8
 2 4 2 2.1 1.2
 -2 4 -2 2.3 0.6
 2 4 2 1.1 0.6
 2 4 2 1.1 1
 2 4 2 7.5 9.4
 -4 -4 -2 1043.3 63.79
 4 4 2 1101.99 54.89
 4 4 2 1042.9 68.09
 4 4 2 978 54.29
 -6 -4 -2 69.89 4.3
 -6 -4 -2 75.39 5.2
 -6 -4 -2 58.59 13.3
 6 -4 2 72.49 4.6
 6 4 2 66.79 4.8
 -6 4 -2 68.29 4.4
 6 4 2 59.29 15.9
 6 4 2 69.49 4.7
 6 4 2 79.19 5.7
 -8 -4 -2 33.9 12.1
 -8 -4 -2 23.9 3.9
 -8 -4 -2 26.8 2.9
 -8 -4 -2 24.6 2.2
 -8 4 -2 21.8 2.2
 -8 4 -2 21.1 1.6
 8 4 2 16.2 13.7
 8 4 2 28.4 2.7
 8 4 2 23.9 3.6
 8 4 2 24.7 2.7
 -10 -4 -2 733.13 51.59
 10 -4 2 734.63 37.3
 -10 -4 -2 679.53 37.1
 10 -4 2 704.23 41.9
 10 -4 2 736.13 36.7
 -10 -4 -2 702.83 37.6
 10 4 2 645.64 55.19
 -10 4 -2 776.62 41.3
 10 4 2 731.03 37.4
 10 4 2 655.13 37.6
 -10 4 -2 671.23 36.7
 -10 4 -2 696.73 37.1
 -12 -4 -2 561.04 29.1
 12 -4 2 542.95 29.7
 -12 -4 -2 559.14 29.6
 -12 -4 -2 581.04 32.2
 -12 -4 -2 559.44 45.5
 12 -4 2 544.55 28.7
 12 4 2 553.54 31.5
 -12 4 -2 530.05 28.7
 -12 4 -2 534.65 29.1
 -12 4 -2 497.65 35.4
 12 4 2 620.14 52.19
 12 4 2 559.84 29.4
 -14 -4 -2 7.3 2.8
 14 -4 2 11.9 1.7
 -14 -4 -2 -1.8 15
 -14 -4 -2 8.4 2
 14 -4 2 10.1 2.9
 14 4 2 6.6 2.4
 -14 4 -2 8 1.5
 -14 4 -2 8.7 2
 14 4 2 3.1 18.2
 14 4 2 11.9 4.1
 -14 4 -2 12.5 10.1
 -16 -4 -2 119.89 26.4
 16 -4 2 128.99 7.5
 -16 -4 -2 127.19 7.9
 16 -4 2 122.99 9.5
 -16 -4 -2 134.19 8.5
 16 4 2 111.19 33.1
 -16 4 -2 118.79 7.9
 16 4 2 136.19 8.3
 -16 4 -2 129.09 7.5
 16 4 2 115.19 10.9
 -16 4 -2 118.89 19.8
 18 -4 2 507.45 26.7
 -18 -4 -2 512.95 27.6
 -18 -4 -2 508.45 27
 18 -4 2 456.35 28.7
 -18 -4 -2 618.04 52.99
 18 4 2 523.45 27.3
 -18 4 -2 521.65 43.5
 18 4 2 575.84 61.39
 -18 4 -2 513.95 27
 18 4 2 440.86 30.1
 -18 4 -2 477.25 26.7
 20 -4 2 13.6 4.6
 -20 -4 -2 12.6 3.3
 -20 -4 -2 19.8 27.3
 20 -4 2 -8.5 18.7
 20 -4 2 11.6 2.6
 -20 -4 -2 15.4 3
 20 4 2 36.3 34.2
 -20 4 -2 11.5 2.8
 -20 4 -2 15.1 2.4
 20 4 2 9.5 4.9
 20 4 2 18.6 3.5
 -20 4 -2 12 20.6
 22 -4 2 -1.6 4
 -22 -4 -2 6 3.4
 -22 -4 -2 2.9 2.9
 22 4 2 61.79 44.9
 22 4 2 1.7 3
 22 4 2 8.3 7.3
 -22 4 -2 1.5 2.6
 -24 -4 -2 69.29 6
 24 -4 2 61.19 8.6
 -24 -4 -2 73.49 6.8
 24 4 2 75.29 6.6
 -24 4 -2 58.29 5.6
 23 -5 -2 -7 4.5
 -23 -5 2 -0.4 3.2
 -23 -5 2 3.6 3.5
 23 5 -2 3.9 4.2
 -23 5 2 3.1 2.7
 -21 -5 2 14 3.8
 -21 -5 2 17.6 3.6
 21 -5 -2 19.8 5.7
 21 5 -2 26 4.1
 -21 5 2 16.7 2.8
 -19 -5 2 77.69 6.3
 19 -5 -2 70.49 8.2
 -19 -5 2 82.69 6.8
 19 -5 -2 49.1 19
 -19 5 2 80.09 5.4
 19 5 -2 76.19 6.9
 -19 5 2 77.99 5.5
 -19 5 2 41.2 23.5
 -17 -5 2 79.59 6.1
 17 -5 -2 83.49 8.1
 17 -5 -2 69.69 16.3
 17 -5 -2 82.89 5.3
 -17 -5 2 80.29 6.3
 17 5 -2 69.69 6.1
 -17 5 2 72.39 5.3
 -17 5 2 93.29 21.1
 -17 5 2 68.89 5.1
 -15 -5 2 324.67 17.8
 15 -5 -2 296.97 19.1
 -15 -5 2 321.57 17.5
 15 -5 -2 323.87 17
 15 -5 -2 351.56 28.2
 -15 5 2 299.77 16.9
 15 5 -2 319.57 44.8
 15 5 -2 282.67 19.2
 -15 5 2 304.07 17
 15 5 -2 331.17 17.6
 13 -5 -2 -0.3 2.8
 -13 -5 2 -0.4 2.1
 13 -5 -2 -0.8 8.9
 -13 -5 2 -21.2 13.7
 -13 -5 2 -2.5 3.6
 -13 -5 2 0.9 1.9
 13 5 -2 1.8 2.6
 -13 5 2 -0.3 1.2
 13 5 -2 14.7 20.8
 -13 5 2 -1.3 13
 13 5 -2 -0.5 1.9
 -13 5 2 0.1 1.3
 -11 -5 2 567.64 44.9
 -11 -5 2 560.44 30.7
 -11 -5 2 589.94 30.9
 11 -5 -2 581.34 31.7
 11 -5 -2 595.64 37.1
 11 -5 -2 592.44 30.3
 11 5 -2 577.84 63.49
 -11 5 2 546.75 30.3
 11 5 -2 579.24 30.7
 -11 5 2 581.24 30.3
 9 -5 -2 32.5 10.9
 9 -5 -2 37.2 4.1
 9 -5 -2 49.7 12.1
 9 -5 -2 38 2.8
 -9 -5 2 39.5 3.7
 -9 -5 2 36.5 5.1
 9 5 -2 32 3.1
 9 5 -2 34.7 18
 -9 5 2 30.5 2.6
 -9 5 2 34.8 2.7
 -7 -5 2 312.77 16.9
 7 -5 -2 292.87 17.3
 7 -5 -2 276.77 23.9
 7 -5 -2 329.07 21.9
 7 -5 -2 316.87 16.5
 -7 -5 2 322.77 27.3
 -7 -5 2 307.37 16.8
 -7 5 2 327.77 16.3
 7 5 -2 287.27 32.6
 -7 5 2 304.37 16.4
 7 5 -2 303.77 16.6
 -7 5 2 290.57 16.3
 -5 -5 2 1317.97 79.29
 5 -5 -2 1297.17 72.39
 5 -5 -2 1418.36 71.49
 5 -5 -2 1424.46 71.29
 5 -5 -2 1339.67 77.99
 5 -5 -2 1376.06 76.39
 -5 5 2 1311.97 71.09
 -5 5 2 1407.06 71.59
 5 5 -2 1493.45 85.59
 3 -5 -2 428.16 28.6
 -3 -5 2 408.26 28.6
 -3 -5 2 425.66 22.4
 -3 -5 2 454.75 23.2
 3 -5 -2 435.56 22.6
 3 -5 -2 417.26 29.5
 -3 5 2 428.86 22.5
 -3 5 2 412.56 22.1
 -3 5 2 386.86 22.5
 3 5 -2 410.26 22.2
 3 5 -2 396.26 22.4
 3 5 -2 482.35 35
 -1 -5 2 994.3 48.9
 1 -5 -2 932.61 48.6
 1 -5 -2 926.81 56.49
 -1 -5 2 919.21 52.99
 -1 -5 2 939.31 48.9
 1 -5 -2 858.71 51.09
 1 -5 -2 910.81 55.99
 -1 -5 2 989.3 49.5
 1 5 -2 997.4 58.19
 -1 5 2 884.71 48.7
 1 -5 2 132.29 9.2
 1 -5 2 134.89 7.3
 -1 -5 -2 136.79 8.3
 1 -5 2 133.39 7.2
 -1 -5 -2 139.79 17.2
 -1 -5 -2 131.49 9
 1 -5 2 120.49 9.5
 1 -5 2 116.19 7.2
 -1 -5 -2 128.09 7
 1 5 2 113.89 6.8
 -1 5 -2 120.39 6.7
 1 5 2 123.99 7.7
 -1 5 -2 117.29 6.9
 1 5 2 140.79 23.1
 1 5 2 111.59 7.2
 -3 -5 -2 443.76 36.6
 3 -5 2 520.95 27.3
 -3 -5 -2 525.65 27.1
 -3 -5 -2 531.05 27.9
 3 5 2 572.64 45.6
 -3 5 -2 529.95 26.8
 3 5 2 514.15 27.4
 -3 5 -2 495.25 26.8
 5 -5 2 271.57 15.7
 -5 -5 -2 258.07 26.5
 -5 -5 -2 299.87 15.5
 -5 -5 -2 294.37 16.3
 -5 5 -2 282.67 15.6
 5 5 2 298.87 15.9
 5 5 2 321.37 34.9
 -7 -5 -2 250.07 14.6
 -7 -5 -2 237.48 12.6
 7 -5 2 217.58 12.8
 -7 -5 -2 241.78 13.4
 -7 -5 -2 236.78 26.4
 7 5 2 222.78 13.5
 -7 5 -2 217.18 12.6
 7 5 2 230.98 12.9
 -9 -5 -2 407.86 22.1
 -9 -5 -2 367.16 35.3
 -9 -5 -2 398.16 21.4
 -9 -5 -2 435.66 23.6
 9 5 2 365.16 22.8
 9 5 2 430.26 44.6
 -9 5 -2 391.26 20.9
 -9 5 -2 403.06 21.5
 9 5 2 416.36 21.8
 11 -5 2 68.79 4
 -11 -5 -2 71.39 19
 -11 -5 -2 70.29 4.8
 11 -5 2 64.89 5.2
 -11 -5 -2 68.99 5.6
 11 5 2 62.49 5.2
 -11 5 -2 70.79 4
 11 5 2 71.19 6.8
 11 5 2 67.59 5.4
 11 5 2 86.79 26
 -11 5 -2 56.59 4.7
 13 -5 2 102.29 5.5
 -13 -5 -2 90.59 6.2
 -13 -5 -2 92.99 22.4
 13 -5 2 115.99 11.9
 -13 -5 -2 100.39 7
 13 -5 2 89.39 7.1
 13 5 2 82.69 8.3
 -13 5 -2 94.49 6.2
 13 5 2 101.19 6.8
 13 5 2 76.49 6.7
 13 5 2 155.78 34.5
 -13 5 -2 87.59 5.5
 15 -5 2 68.89 13.2
 -15 -5 -2 74.59 5.8
 15 -5 2 81.79 5.1
 -15 -5 -2 84.39 6.8
 -15 -5 -2 60.09 24.7
 15 -5 2 84.49 7.3
 15 5 2 91.99 6.5
 15 5 2 58.49 8.9
 -15 5 -2 88.79 5.8
 -15 5 -2 81.29 14.5
 15 5 2 103.89 35
 -15 5 -2 79.69 5.1
 17 -5 2 169.48 21.9
 17 -5 2 199.58 10.8
 17 -5 2 179.98 16.3
 -17 -5 -2 197.08 12.2
 -17 -5 -2 193.28 11.5
 -17 5 -2 194.58 11.3
 -17 5 -2 184.68 23.9
 17 5 2 199.28 11.9
 -17 5 -2 182.28 10.8
 19 -5 2 6.2 4
 -19 -5 -2 9.3 4.2
 -19 -5 -2 4.1 3.1
 19 -5 2 24.5 18
 19 -5 2 6.1 2
 -19 5 -2 4.2 2
 -19 5 -2 8.3 2.6
 19 5 2 8.1 3.1
 -19 5 -2 4.9 19.2
 -21 -5 -2 33.7 4.6
 21 -5 2 28.3 5.9
 -21 -5 -2 33.1 4.1
 -21 5 -2 28.3 3.4
 21 5 2 35.5 4.7
 -21 5 -2 33.4 4
 20 -6 -2 178.68 14.3
 -20 -6 2 188.48 12.2
 -20 -6 2 176.28 11.5
 -20 6 2 187.08 11.3
 20 6 -2 196.58 12.2
 -20 6 2 164.58 10.7
 18 -6 -2 5.6 4.4
 -18 -6 2 13.6 3.2
 18 -6 -2 2.9 16
 -18 -6 2 8.4 3.3
 -18 6 2 11.1 2.3
 18 6 -2 17.6 3.8
 -18 6 2 11.9 2.2
 -16 -6 2 5.5 3
 16 -6 -2 3.3 1.8
 -16 -6 2 0.2 2.5
 16 -6 -2 7 4.1
 -16 6 2 3.9 1.8
 16 6 -2 6.4 3
 -16 6 2 3.6 1.7
 14 -6 -2 502.55 33.7
 -14 -6 2 505.05 26.5
 14 -6 -2 493.95 25.7
 14 -6 -2 484.35 28.2
 -14 -6 2 455.95 26.2
 -14 6 2 455.55 25.6
 14 6 -2 496.75 26.3
 -14 6 2 480.45 25.6
 -12 -6 2 85.79 6.4
 12 -6 -2 83.59 7.7
 12 -6 -2 89.79 12.1
 12 -6 -2 93.09 5.7
 -12 -6 2 93.79 6.8
 -12 6 2 88.19 5.7
 12 6 -2 91.39 6.6
 12 6 -2 89.89 7.1
 -12 6 2 95.89 5.5
 -10 -6 2 59.79 5
 -10 -6 2 60.39 4.8
 10 -6 -2 55.09 4
 10 -6 -2 54.19 5.5
 10 -6 -2 50.39 13.9
 -10 -6 2 65.29 7.3
 10 -6 -2 58.09 9
 -10 6 2 52.59 3.8
 -10 6 2 54.69 3.8
 10 6 -2 55.69 5.1
 10 6 -2 62.69 4.8
 -8 -6 2 176.88 12.4
 8 -6 -2 154.98 10.7
 8 -6 -2 153.58 16.3
 8 -6 -2 166.48 14.5
 -8 -6 2 174.48 10
 8 -6 -2 162.48 9.5
 -8 -6 2 179.38 10.2
 8 6 -2 146.69 29.6
 -8 6 2 179.38 9.4
 8 6 -2 179.98 9.9
 8 6 -2 154.38 10.3
 -8 6 2 167.28 9.4
 6 -6 -2 751.82 40.7
 -6 -6 2 807.32 41
 6 -6 -2 714.83 45.9
 -6 -6 2 771.62 41
 6 -6 -2 779.72 45.1
 -6 -6 2 740.83 50.69
 6 -6 -2 737.93 41.5
 -6 6 2 816.52 40.9
 -6 6 2 807.22 40.5
 6 6 -2 785.42 40.7
 4 -6 -2 3.3 1.9
 4 -6 -2 5.9 1.5
 4 -6 -2 0.8 2.2
 -4 -6 2 2.2 1.7
 4 -6 -2 8.3 7
 4 -6 -2 6.7 7.4
 -4 -6 2 -10.7 7.2
 -4 -6 2 7.2 2
 -4 -6 2 4.7 3.1
 -4 6 2 5.6 1.3
 -4 6 2 3 1.1
 4 6 -2 3 1.7
 4 6 -2 3.2 1.5
 -4 6 2 4.9 1.8
 4 6 -2 -4.7 14.9
 2 -6 -2 0 10.2
 -2 -6 2 12.6 3.1
 2 -6 -2 7.7 1.5
 2 -6 -2 11.4 2.7
 -2 -6 2 4.6 6.7
 2 -6 -2 13.4 8.5
 -2 -6 2 9.7 2
 -2 -6 2 11.4 2.1
 -2 6 2 8.3 1.3
 2 6 -2 8.1 1.5
 2 6 -2 10.3 1.8
 -2 6 2 9.7 1.6
 2 6 -2 -5.7 15.4
 -2 6 2 8.1 2
 0 -6 2 1144.29 58.99
 0 -6 2 1193.98 59.69
 0 -6 -2 1090.19 67.39
 0 -6 -2 1110.89 58.69
 0 -6 -2 1128.29 59.59
 0 -6 2 1176.08 58.99
 0 -6 2 1130.09 62.59
 0 6 2 1072.59 58.89
 0 6 2 1195.98 59.09
 0 6 -2 1106.59 58.59
 0 6 -2 1065.39 58.69
 -2 -6 -2 492.65 28.1
 -2 -6 -2 506.05 27.3
 -2 -6 -2 552.74 28.8
 -2 -6 -2 475.65 37.4
 2 -6 2 519.55 27.5
 2 -6 2 545.05 27.8
 2 -6 2 515.35 27.6
 2 6 2 512.15 49.4
 2 6 2 533.05 27.7
 -2 6 -2 526.45 27.1
 -2 6 -2 501.85 27.1
 4 -6 2 146.99 8.6
 -4 -6 -2 149.39 9.3
 -4 -6 -2 141.79 19.9
 -4 -6 -2 151.78 8.3
 -4 -6 -2 154.28 10.2
 4 6 2 124.79 28.7
 4 6 2 129.89 8.6
 4 6 2 144.79 8.7
 -4 6 -2 144.19 8.4
 -6 -6 -2 92.19 6.6
 6 -6 2 87.49 5.8
 -6 -6 -2 83.29 18.4
 -6 -6 -2 91.09 5.6
 6 6 2 80.59 25.8
 6 6 2 91.89 6
 -6 6 -2 76.79 5.5
 6 6 2 78.59 5.9
 -8 -6 -2 872.01 46.4
 -8 -6 -2 936.81 48.5
 -8 -6 -2 888.51 47.1
 8 6 2 912.91 73.89
 -8 6 -2 841.62 46.3
 8 6 2 882.61 46.6
 -10 -6 -2 29.4 3
 10 -6 2 23.3 2.1
 -10 -6 -2 21.2 3.4
 10 -6 2 27.3 3
 10 6 2 26.7 3.3
 10 6 2 24.5 4.7
 -10 6 -2 23.7 2.7
 -12 -6 -2 27.8 3.8
 -12 -6 -2 33.7 3.3
 12 -6 2 36.9 4
 12 -6 2 31.2 2.6
 -12 6 -2 33.8 3.3
 12 6 2 31.9 3.8
 -12 6 -2 28.7 2.3
 -14 -6 -2 244.78 14.6
 14 -6 2 233.68 14.9
 -14 -6 -2 246.18 14
 14 -6 2 246.08 13.2
 -14 6 -2 242.28 13.8
 14 6 2 260.27 14.4
 -14 6 -2 237.78 13.1
 16 -6 2 80.59 8.1
 16 -6 2 91.49 5.6
 -16 -6 -2 86.29 6.7
 -16 -6 -2 96.29 7.6
 -16 6 -2 86.29 5.6
 16 6 2 88.09 7.2
 -16 6 -2 90.89 6.3
 18 -6 2 6.9 2
 18 -6 2 1.6 3.8
 -18 -6 -2 7.2 2.9
 -18 -6 -2 9.2 4.1
 18 6 2 6 3.4
 -18 6 -2 5.2 1.9
 -18 6 -2 9.3 2.6
 -20 -6 -2 19.2 3.6
 20 -6 2 12.2 5
 -20 -6 -2 18.2 4.2
 -20 6 -2 15.8 2.7
 20 6 2 22.1 4.1
 -20 6 -2 16.7 3.3
 -17 -7 2 7.6 3.2
 17 -7 -2 1.1 4.3
 -17 -7 2 3.4 3.3
 -17 7 2 1.7 2
 -17 7 2 6.2 1.9
 17 7 -2 3.6 3.5
 -15 -7 2 34.2 4.2
 -15 -7 2 31.9 4.4
 15 -7 -2 38 5.7
 15 -7 -2 39.2 3.7
 -15 7 2 32.3 2.9
 15 7 -2 31.5 4.3
 -15 7 2 34.3 3.2
 -13 -7 2 1 2.7
 13 -7 -2 1.5 1.7
 13 -7 -2 -1.4 3.4
 -13 -7 2 2.8 2.8
 -13 7 2 2.2 1.5
 -13 7 2 1.1 1.6
 13 7 -2 0.8 2.8
 11 -7 -2 9.8 3.7
 -11 -7 2 15.6 3.1
 11 -7 -2 11.4 2.1
 -11 -7 2 12.8 3
 11 7 -2 13.1 2.9
 -11 7 2 12.3 2.8
 -11 7 2 16.5 1.9
 -11 7 2 17.1 2.1
 9 -7 -2 154.78 11.6
 -9 -7 2 177.08 10.3
 9 -7 -2 156.98 9.5
 -9 -7 2 157.78 10.3
 -9 7 2 176.68 9.2
 -9 7 2 173.38 10.1
 -9 7 2 149.29 9.2
 9 7 -2 177.78 10.1
 -7 -7 2 42.6 4
 -7 -7 2 34.5 3.8
 7 -7 -2 38 3.7
 -7 -7 2 49.3 6.2
 7 -7 -2 32.7 4.5
 7 7 -2 41.7 4.1
 -7 7 2 31.8 2.8
 -7 7 2 40.6 3.4
 -7 7 2 40.6 3.5
 7 7 -2 38.7 3.6
 -5 -7 2 154.68 9.3
 -5 -7 2 142.29 9.2
 5 -7 -2 154.78 10.1
 5 7 -2 152.68 8.8
 -5 7 2 136.99 8.3
 -5 7 2 153.78 8.5
 3 -7 -2 39.8 3.2
 3 -7 -2 32.4 4.3
 3 -7 -2 41.4 4
 -3 -7 2 45 3.8
 3 -7 -2 48.8 10.8
 -3 -7 2 38.7 3.7
 -3 -7 2 34.2 5
 3 7 -2 40.3 3.5
 -3 7 2 35.3 2.9
 -3 7 2 36.4 3.3
 -3 7 2 36.8 3.4
 3 7 -2 36.9 3.1
 1 -7 -2 31 2.7
 1 -7 -2 34.5 11.9
 -1 -7 2 25.9 3.1
 -1 -7 2 31.6 3.2
 1 -7 -2 29.5 3.8
 -1 -7 2 36.6 4.5
 1 -7 -2 30.9 3.8
 -1 -7 2 21 8.6
 1 7 -2 22.3 2.6
 -1 7 2 31.5 2.8
 1 7 -2 27.2 2.5
 -1 7 2 27.2 3
 -1 -7 -2 23.4 3.4
 -1 -7 -2 13.5 13
 -1 -7 -2 27.5 4
 1 -7 2 20.9 2.9
 1 -7 2 20.1 3.5
 1 -7 2 23 2.8
 -1 -7 -2 20.3 2.4
 1 7 2 24.9 2.8
 -1 7 -2 21.1 2.3
 1 7 2 22.7 2.6
 -1 7 -2 19.9 2
 3 -7 2 151.48 10.1
 3 -7 2 165.48 9.9
 3 -7 2 162.68 9.5
 -3 -7 -2 162.18 9.3
 -3 -7 -2 154.68 10.2
 -3 -7 -2 169.98 11.1
 -3 7 -2 165.38 8.7
 -3 7 -2 147.79 8.6
 3 7 2 167.48 9.7
 -3 7 -2 162.78 9.4
 -5 -7 -2 47.4 3.9
 -5 -7 -2 43.1 4.7
 5 -7 2 47 4.2
 -5 -7 -2 52.39 5.9
 5 -7 2 48.1 4.4
 5 -7 2 50.19 4.2
 -5 7 -2 51.99 4
 5 7 2 41.8 4.1
 5 7 2 53.39 4.6
 7 -7 2 98.19 5.6
 7 -7 2 90.69 6.5
 -7 -7 -2 87.89 7.8
 7 -7 2 89.89 6.2
 -7 -7 -2 94.99 6.3
 7 7 2 76.59 6.5
 7 7 2 98.79 6.7
 -7 7 -2 91.39 6.1
 9 -7 2 2.7 2.2
 -9 -7 -2 1.1 2.7
 9 -7 2 2.1 1.3
 -9 -7 -2 3.9 2.2
 -9 7 -2 2.5 2.1
 9 7 2 2.5 2.6
 -11 -7 -2 11.7 3.3
 -11 -7 -2 16.3 2.9
 11 -7 2 19 4
 11 -7 2 20.7 1.9
 -11 7 -2 21.1 2.8
 11 7 2 15.1 3.3
 -13 -7 -2 79.39 7.4
 13 -7 2 84.39 7.4
 13 -7 2 93.79 5.4
 -13 -7 -2 97.29 6.7
 -13 7 -2 77.69 6.2
 13 7 2 91.59 7.4
 -15 -7 -2 2.2 3.3
 15 -7 2 -0.5 1.5
 15 -7 2 4.6 3.6
 -15 -7 -2 0.8 2.6
 -15 7 -2 2 2.4
 15 7 2 3.3 3.3
 12 -8 -2 53.99 6.5
 -12 -8 2 66.19 5.6
 -12 -8 2 56.49 5.5
 10 -8 -2 85.99 5.9
 10 -8 -2 75.99 7.6
 -10 -8 2 80.89 7
 -10 -8 2 90.19 7.1
 -10 8 2 90.99 5.9
 10 8 -2 80.29 6.6
 -10 8 2 87.99 5.2
 8 -8 -2 12.6 3.8
 -8 -8 2 8.8 2.9
 -8 -8 2 4.4 3
 8 -8 -2 7.9 2.3
 -8 8 2 10.8 2.3
 8 8 -2 9 2.7
 -8 8 2 13.9 1.9
 -6 -8 2 20.9 3.4
 -6 -8 2 21.3 3.2
 6 -8 -2 18.2 4
 6 -8 -2 21.4 2.9
 6 8 -2 16.6 3
 6 8 -2 15.6 2.7
 -6 8 2 23.4 2.4
 -6 8 2 20.6 2.6
 -6 8 2 17.9 2.1
 4 -8 -2 94.79 7.6
 -4 -8 2 92.69 6.8
 -4 -8 2 94.19 6.7
 4 8 -2 97.19 6.2
 -4 8 2 100.59 6.1
 4 8 -2 81.29 6.3
 -4 8 2 82.39 5.6
 2 -8 -2 41.1 4.4
 2 -8 -2 35.4 3.2
 -2 -8 2 44.7 5.5
 2 -8 -2 32.5 4.3
 -2 -8 2 43.2 4.1
 -2 -8 2 37.2 3.8
 2 8 -2 37.1 3.4
 -2 8 2 34 3
 2 8 -2 33.6 3.1
 -2 8 2 38.7 3.5
 0 -8 -2 1.1 2.8
 0 -8 2 2.1 2.6
 0 -8 -2 6.8 2.1
 0 -8 2 5.3 2.4
 0 -8 -2 7.3 3.2
 0 -8 2 6.2 3.4
 0 8 2 8.5 2.2
 0 8 -2 4.3 1.8
 0 8 2 4.3 1.6
 0 8 2 5.1 2.3
 0 8 -2 6.8 1.6
 2 -8 2 7.5 2.7
 -2 -8 -2 9.4 3.2
 -2 -8 -2 13.5 2.3
 2 -8 2 10.5 3.2
 -2 -8 -2 8 18.5
 2 -8 2 12.1 2.5
 -2 8 -2 12.7 1.7
 2 8 2 12.9 2.5
 -2 8 -2 4.9 2.4
 2 8 2 11.2 2.6
 -2 8 -2 9.7 1.5
 -4 -8 -2 115.09 8.7
 4 -8 2 119.39 8.1
 4 -8 2 120.49 8
 4 -8 2 124.09 7.8
 4 8 2 114.19 7.9
 4 8 2 130.59 8.1
 -4 8 -2 120.79 7.8
 -6 -8 -2 60.99 4.7
 -6 -8 -2 53.39 5.4
 6 -8 2 55.49 4.4
 6 -8 2 49.3 4.7
 6 -8 2 59.59 5.1
 -6 8 -2 49.9 4.4
 6 8 2 53.79 4.9
 8 -8 2 2.7 1.7
 -8 -8 -2 4.7 2.5
 8 -8 2 4.7 2.6
 -8 -8 -2 5.5 3.1
 8 8 2 2.5 2.8
 -8 8 -2 1.8 2.2
 -10 -8 -2 48.7 5.4
 10 -8 2 54.69 3.8
 10 -8 2 52.29 4.9
 -10 -8 -2 57.39 4.9
 -10 8 -2 50.89 4.4
 -28 0 3 -0.7 3
 28 0 -3 -5 5.4
 -26 0 3 1.1 2.7
 26 0 -3 4.2 5.3
 24 0 -3 5.3 24.2
 -24 0 3 3.8 3.7
 -24 0 3 12.5 26.2
 24 0 -3 -0.2 2.2
 24 0 -3 -1.8 4.6
 22 0 -3 14.2 21
 -22 0 3 19.2 20.1
 20 0 -3 -2.1 15.7
 -20 0 3 -13.9 16.1
 -20 0 3 0 1.8
 -20 0 3 -0.3 1.9
 20 0 -3 0.2 1.8
 -20 0 3 -1.3 1.9
 20 0 -3 -0.2 4.1
 18 0 -3 2.3 3.6
 -18 0 3 -0.5 1.5
 -18 0 3 2.3 1.7
 -18 0 3 -3.3 14
 -18 0 3 2 1.7
 18 0 -3 0.2 1.6
 18 0 -3 -14 12.8
 16 0 -3 13.2 12.1
 -16 0 3 5.4 10.7
 16 0 -3 -0.4 1.3
 -16 0 3 -0.3 1.4
 -16 0 3 0.8 1.4
 -16 0 3 1.9 1.5
 16 0 -3 0.6 3
 14 0 -3 0 1.1
 14 0 -3 -11.4 9.3
 -14 0 3 0.8 1.2
 -14 0 3 0.7 1.2
 -14 0 3 0.5 1.3
 -14 0 3 14.6 10.8
 14 0 -3 2 2.7
 14 0 -3 1.5 1.3
 12 0 -3 -1.4 2
 -12 0 3 3.5 7.6
 -12 0 3 0.7 1
 -12 0 3 1.1 0.9
 -12 0 3 1.8 1.1
 12 0 -3 0.4 1.8
 12 0 -3 0.6 7.5
 12 0 -3 1.7 1
 -10 0 3 -0.2 0.7
 -10 0 3 8.2 6.5
 10 0 -3 0 1.8
 10 0 -3 -0.2 0.8
 -10 0 3 1.5 0.9
 10 0 -3 1.5 0.9
 10 0 -3 7.7 7.1
 8 0 -3 0.5 0.5
 -8 0 3 0.8 0.7
 8 0 -3 0.6 1.4
 -8 0 3 0.4 5.4
 8 0 -3 3.6 4.6
 8 0 -3 0.2 0.6
 8 0 -3 0.2 0.6
 -8 0 3 -0.2 1.3
 -8 0 3 1.1 0.6
 -6 0 3 4.1 4.1
 -6 0 3 3.1 0.7
 6 0 -3 2.1 3.8
 6 0 -3 4.8 0.6
 -6 0 3 4.2 1.5
 6 0 -3 2.5 1.3
 4 0 -3 -2.7 2.5
 -4 0 3 0.6 0.4
 4 0 -3 2.1 1
 -4 0 3 0.6 0.9
 -4 0 3 1.3 0.4
 4 0 -3 0.5 0.3
 4 0 -3 0.3 0.4
 -4 0 3 4.5 3.1
 -4 0 3 -0.2 0.3
 2 0 -3 0.1 0.3
 -2 0 3 0.4 0.7
 2 0 -3 0.6 2.3
 2 0 -3 -0.2 0.3
 -2 0 3 0.4 0.2
 2 0 -3 -0.1 0.6
 -2 0 3 -1.4 2.1
 2 0 -3 1.1 0.3
 -2 0 3 0.5 0.3
 -2 0 3 0.2 0.3
 0 0 -3 0.9 0.3
 0 0 3 0.8 0.3
 0 0 -3 -0.8 2
 0 0 -3 0.9 0.6
 0 0 3 0.1 0.2
 0 0 3 0.8 0.3
 0 0 -3 1.6 0.3
 0 0 -3 -2.4 2.7
 2 0 3 2.2 0.6
 2 0 3 0.7 0.5
 2 0 3 2.6 3.1
 2 0 3 1.7 0.5
 -2 0 -3 0.3 0.4
 2 0 3 0.4 0.4
 -2 0 -3 -0.2 0.4
 -2 0 -3 1 0.4
 -2 0 -3 -0.2 0.4
 -2 0 -3 0.2 2.9
 -2 0 -3 0.9 0.3
 2 0 3 0.7 0.3
 4 0 3 0.4 0.4
 4 0 3 0.7 3.7
 -4 0 -3 0.6 0.4
 -4 0 -3 1.5 3.2
 4 0 3 1.1 0.6
 4 0 3 -0.1 0.3
 4 0 3 0.4 0.4
 -4 0 -3 0.3 0.5
 -4 0 -3 0 0.4
 6 0 3 0.4 1
 6 0 3 0.8 0.6
 -6 0 -3 0.7 0.6
 6 0 3 -2.7 4.3
 6 0 3 2.3 0.8
 -6 0 -3 1.1 0.6
 -6 0 -3 1.1 0.9
 6 0 3 1.6 1.2
 6 0 3 0.5 0.4
 -6 0 -3 0.1 0.5
 8 0 3 0.5 0.8
 -8 0 -3 -3.9 4.7
 8 0 3 7 6.9
 8 0 3 -0.1 0.7
 -8 0 -3 0.6 0.8
 -8 0 -3 0.2 0.8
 -8 0 -3 0.9 0.7
 8 0 3 0.7 0.8
 8 0 3 4.3 1.7
 10 0 3 0.7 1.8
 -10 0 -3 -0.1 0.8
 10 0 3 -0.2 0.8
 10 0 3 -6 6.1
 10 0 3 1.6 1
 -10 0 -3 -0.1 0.9
 -10 0 -3 2.4 6.8
 -10 0 -3 0 0.9
 12 0 3 0.3 1.1
 -12 0 -3 1.4 1.1
 -12 0 -3 1.3 1.1
 -12 0 -3 2.9 1.1
 12 0 3 5.4 1.2
 12 0 3 0.2 8
 -12 0 -3 12.7 9.2
 12 0 3 2.3 2.2
 -14 0 -3 4.9 9.6
 -14 0 -3 1.9 1.4
 14 0 3 -4.5 10.5
 -14 0 -3 0.4 1.4
 14 0 3 -0.2 2.6
 -14 0 -3 1.2 1.2
 14 0 3 1.2 1.4
 14 0 3 2 1.3
 -16 0 -3 -7.7 11.8
 16 0 3 -0.1 1.5
 -16 0 -3 -1 1.4
 -16 0 -3 0.5 1.4
 16 0 3 0.2 1.4
 -16 0 -3 0.8 1.4
 16 0 3 -8 12.3
 16 0 3 0.2 3
 -18 0 -3 1.5 1.7
 18 0 3 0.6 1.6
 -18 0 -3 -0.9 14.3
 -18 0 -3 -1.7 1.5
 -18 0 -3 -0.7 1.7
 18 0 3 1.8 3.5
 18 0 3 -19.5 13.9
 20 0 3 -2 1.7
 20 0 3 -2.9 3.5
 -20 0 -3 -0.2 2
 -20 0 -3 -2.8 1.9
 -20 0 -3 6.2 17.4
 -22 0 -3 -0.2 2.2
 -22 0 -3 10.3 21.2
 22 0 3 -2.4 4.4
 22 0 3 -1.7 2
 -22 0 -3 2.3 2.2
 22 0 3 -20.6 23.5
 -24 0 -3 15.5 30.4
 24 0 3 -2.1 4.2
 -24 0 -3 0.6 2.7
 24 0 3 -23.4 30.5
 26 0 3 3.6 5.1
 -26 0 -3 4.1 3.2
 -27 -1 3 107.79 7.9
 27 -1 -3 88.49 11.6
 -27 1 3 106.69 7.7
 27 1 -3 95.09 11.8
 -25 -1 3 133.39 34.7
 25 -1 -3 106.39 12.2
 -25 -1 3 113.79 8
 25 1 -3 68.79 36.4
 -25 1 3 107.59 7.7
 25 1 -3 115.99 7.8
 25 1 -3 97.99 12
 -23 -1 3 9.5 2.8
 23 -1 -3 9.8 2.4
 -23 -1 3 6 2.4
 -23 -1 3 19.4 23
 23 -1 -3 2.3 4.7
 23 -1 -3 -3.3 21.1
 23 1 -3 3.6 4.8
 -23 1 3 5 2.6
 -23 1 3 -14.1 22.9
 23 1 -3 9.2 2.6
 -21 -1 3 127.99 28.5
 -21 -1 3 168.18 9.8
 -21 -1 3 166.28 9.4
 21 -1 -3 138.09 12.5
 21 -1 -3 147.29 27.7
 21 -1 -3 158.78 9.3
 -21 1 3 140.49 9.4
 21 1 -3 157.68 9.5
 21 1 -3 139.89 12.7
 21 1 -3 158.48 30.4
 -21 1 3 157.48 9.3
 -21 1 3 155.58 9.4
 -21 1 3 122.39 26.4
 19 -1 -3 637.04 37.4
 -19 -1 3 632.24 34.8
 19 -1 -3 630.44 34.6
 19 -1 -3 654.23 34.5
 -19 -1 3 669.03 34.6
 19 -1 -3 667.03 51.09
 -19 -1 3 671.93 53.59
 -19 1 3 635.94 34.7
 19 1 -3 619.14 37.5
 -19 1 3 599.04 57.69
 19 1 -3 643.34 54.09
 19 1 -3 658.13 34.6
 -19 1 3 707.63 34.6
 -19 1 3 657.03 34.6
 17 -1 -3 14.8 2
 17 -1 -3 -0.9 11.7
 -17 -1 3 11.6 2
 17 -1 -3 17.5 2.2
 -17 -1 3 8.7 12.3
 17 -1 -3 17.3 4.4
 -17 -1 3 15.7 2.5
 17 1 -3 16.2 4.4
 17 1 -3 11.7 14.1
 -17 1 3 5.8 12.3
 -17 1 3 14.1 2.1
 17 1 -3 15.4 2.3
 15 -1 -3 125.49 7.4
 15 -1 -3 158.68 20.7
 15 -1 -3 125.49 7.3
 -15 -1 3 156.58 22.4
 15 -1 -3 121.79 9.6
 -15 -1 3 125.69 7.7
 -15 -1 3 127.49 7.4
 15 1 -3 134.89 21.5
 15 1 -3 120.29 7.3
 -15 1 3 165.08 21.6
 -15 1 3 118.49 7.7
 -15 1 3 114.79 7.2
 -15 1 3 131.99 7.3
 15 1 -3 127.39 9.9
 -13 -1 3 1042.3 67.09
 13 -1 -3 1088.89 65.79
 13 -1 -3 1052.09 57.29
 -13 1 3 967.5 65.79
 13 1 -3 1086.29 57.59
 13 1 -3 1162.88 68.59
 11 -1 -3 880.51 46.6
 11 -1 -3 905.41 53.69
 -11 -1 3 917.71 46.8
 -11 -1 3 843.12 54.79
 11 1 -3 845.22 54.99
 -11 1 3 771.62 53.29
 11 1 -3 851.71 46.7
 9 -1 -3 76.79 4.4
 -9 -1 3 84.39 12.5
 9 -1 -3 66.39 4.2
 9 -1 -3 68.29 10.9
 -9 -1 3 74.59 6.9
 9 -1 -3 84.19 5.8
 -9 -1 3 76.19 4.5
 -9 -1 3 76.49 4.4
 9 -1 -3 72.29 4.4
 -9 -1 3 80.49 4.6
 -9 1 3 79.29 4.3
 9 1 -3 70.29 11.8
 -9 1 3 74.79 11.6
 9 1 -3 69.69 4.4
 -9 1 3 72.99 4.4
 -9 1 3 71.49 4.3
 9 1 -3 89.79 6.1
 7 -1 -3 3154.08 170.58
 -7 -1 3 3208.38 171.78
 -7 1 3 3121.59 171.08
 7 1 -3 3306.97 172.18
 -3 -1 3 128.39 10.5
 -3 -1 3 125.49 7.3
 3 -1 -3 143.69 7.1
 -3 1 3 161.88 12
 3 1 -3 146.39 8.1
 3 1 -3 128.19 7.2
 -3 1 3 141.39 7.3
 3 1 -3 131.99 7.3
 1 -1 -3 6557.44 343.17
 1 1 -3 6596.44 341.67
 -1 -1 -3 7953.8 415.56
 1 1 3 8212.78 416.46
 -1 1 -3 7659.63 411.46
 3 -1 3 58.49 3
 3 -1 3 53.59 3
 3 -1 3 58.09 3
 3 -1 3 51.29 2.9
 3 -1 3 50.79 6.8
 -3 -1 -3 54.29 9.2
 -3 -1 -3 49.8 3.3
 -3 -1 -3 50.19 3
 -3 1 -3 57.19 6.4
 3 1 3 52.69 3.2
 3 1 3 55.09 3.3
 3 1 3 54.89 9.5
 -3 1 -3 54.69 3.1
 3 1 3 62.89 3.7
 3 1 3 49.9 3
 -3 1 -3 56.79 3
 3 1 3 57.69 3.8
 5 -1 3 115.69 6.3
 5 -1 3 105.19 10.6
 -5 -1 -3 105.09 6.4
 5 -1 3 112.29 6.2
 -5 -1 -3 123.79 6.6
 -5 -1 -3 108.39 13.9
 5 -1 3 109.69 6.2
 -5 -1 -3 114.89 6.2
 5 -1 3 110.69 6.1
 -5 -1 -3 111.29 6.6
 5 1 3 121.69 6.4
 -5 1 -3 127.39 10.7
 -5 1 -3 119.49 6.4
 -5 1 -3 126.39 6.5
 5 1 3 117.39 6.2
 -5 1 -3 117.89 6.2
 -5 1 -3 115.89 6
 5 1 3 104.49 14.1
 5 1 3 108.79 6.4
 7 -1 3 1720.33 92.39
 -7 -1 -3 1664.83 94.89
 -7 1 -3 1585.24 91.39
 7 1 3 1659.93 95.69
 9 -1 3 2204.18 118.19
 -9 -1 -3 2149.28 120.39
 -9 1 -3 2017 116.99
 11 -1 3 641.94 42.2
 11 -1 3 584.04 32.1
 -11 -1 -3 618.14 32.5
 -11 -1 -3 614.64 43.9
 -11 -1 -3 602.04 32.5
 11 -1 3 636.44 32.3
 11 -1 3 604.84 33.4
 11 1 3 639.64 45.7
 11 1 3 642.74 34.1
 -11 1 -3 604.74 32.2
 -11 1 -3 601.64 32.3
 -11 1 -3 642.44 41.6
 13 -1 3 357.86 22
 13 -1 3 397.76 20.6
 13 -1 3 401.26 20.5
 -13 -1 -3 387.96 20.8
 -13 -1 -3 399.16 20.6
 -13 -1 -3 361.66 20.8
 -13 1 -3 411.66 31.5
 -13 1 -3 374.96 20.5
 13 1 3 357.56 22.5
 -13 1 -3 398.46 20.6
 13 1 3 362.26 34.5
 13 1 3 397.66 20.6
 -15 -1 -3 2446.46 136.19
 15 1 3 2211.88 121.79
 -15 1 -3 2297.17 132.69
 -17 -1 -3 734.23 38.1
 17 -1 3 677.43 40
 -17 -1 -3 688.63 55.49
 17 -1 3 754.72 38
 -17 -1 -3 740.83 37.9
 -17 -1 -3 710.33 38.7
 17 -1 3 752.92 37.7
 17 1 3 706.43 37.8
 -17 1 -3 674.33 37.7
 -17 1 -3 730.53 37.9
 -17 1 -3 686.73 37.9
 -17 1 -3 695.23 53.29
 17 1 3 699.43 40.6
 17 1 3 756.02 58.89
 -19 -1 -3 17.7 18.1
 19 -1 3 0.8 3.5
 19 -1 3 2 1.9
 -19 -1 -3 0.7 2
 19 -1 3 0.9 1.6
 19 -1 3 0.5 15.7
 -19 -1 -3 4.7 2.1
 19 1 3 1.4 1.8
 -19 1 -3 -2.1 14.6
 -19 1 -3 4.4 1.6
 19 1 3 -15 17.7
 -19 1 -3 0.6 1.8
 -19 1 -3 0.9 1.9
 21 -1 3 210.18 33.9
 -21 -1 -3 225.38 12.7
 -21 -1 -3 215.08 34.9
 21 -1 3 239.28 12.5
 21 -1 3 224.58 13.5
 -21 -1 -3 206.78 12.8
 -21 1 -3 203.08 12.8
 21 1 3 217.98 38.2
 -21 1 -3 207.48 32.8
 -21 1 -3 225.58 12.7
 21 1 3 191.08 16
 -23 -1 -3 51.69 5.2
 23 -1 3 62.89 29.7
 -23 -1 -3 68.59 28.5
 23 -1 3 44.7 7.7
 -23 -1 -3 58.39 5.1
 23 1 3 62.09 5.2
 -23 1 -3 32.3 25.4
 23 1 3 35 30.8
 23 1 3 52.89 8.2
 -23 1 -3 53.89 4.8
 25 -1 3 7.1 5.3
 -25 -1 -3 14.3 3.3
 -25 1 -3 9.5 2.9
 25 1 3 5.2 5.2
 -27 -1 -3 18.5 3.9
 27 -1 3 5.8 5.7
 -27 1 -3 17.1 3.7
 27 1 3 19.3 10.9
 -26 -2 3 31.4 43.5
 -26 -2 3 0.8 2.9
 26 -2 -3 7.8 5.9
 26 2 -3 3.7 2.9
 -26 2 3 -0.1 2.7
 26 2 -3 10.8 6.1
 -24 -2 3 23.5 27.4
 -24 -2 3 1.5 2.7
 -24 -2 3 -1.2 2.7
 24 -2 -3 6.4 6.4
 24 2 -3 -2.3 8
 -24 2 3 2.3 2.4
 24 2 -3 1.6 2.8
 24 2 -3 27.2 30.2
 -22 -2 3 37.8 3.9
 -22 -2 3 51.49 25.1
 22 -2 -3 41.3 4.3
 22 -2 -3 33.4 6.6
 -22 -2 3 40 4.4
 22 -2 -3 26.9 19.5
 -22 2 3 39.4 22.1
 22 2 -3 44.4 28.1
 -22 2 3 43.4 3.9
 22 2 -3 31.4 6.8
 22 2 -3 49.5 4.4
 20 -2 -3 -0.1 3.6
 -20 -2 3 1.9 2.2
 20 -2 -3 4.2 2
 -20 -2 3 0.2 18.7
 20 -2 -3 -0.5 1.7
 -20 -2 3 -2.8 2.2
 -20 2 3 2.3 1.7
 -20 2 3 8.2 17
 -20 2 3 0.6 1.5
 20 2 -3 6 2.4
 -20 2 3 1.9 1.9
 20 2 -3 -0.3 3.9
 20 2 -3 7.9 20.5
 18 -2 -3 138.79 8.1
 18 -2 -3 127.89 7.9
 -18 -2 3 133.39 24.5
 -18 -2 3 136.59 8.3
 18 -2 -3 132.59 10.9
 18 2 -3 138.09 8.3
 -18 2 3 134.09 8
 -18 2 3 131.79 8
 18 2 -3 130.79 11.2
 -18 2 3 158.58 25.1
 16 -2 -3 33.4 2.9
 16 -2 -3 33 2.8
 -16 -2 3 1.2 12.5
 -16 -2 3 32.4 3.2
 -16 -2 3 24.4 2.8
 16 -2 -3 30.3 4.9
 -16 2 3 31.8 2.7
 16 2 -3 43.4 16.8
 16 2 -3 30.8 3
 -16 2 3 26.8 2.6
 -16 2 3 28.6 14
 -16 2 3 28.4 2.7
 16 2 -3 39.4 5.8
 14 -2 -3 1857.71 103.19
 -14 -2 3 1832.72 106.49
 14 -2 -3 1722.33 94.19
 -14 2 3 1739.83 92.39
 14 2 -3 1845.32 94.79
 14 2 -3 1790.12 107.19
 -14 2 3 1699.13 103.89
 -12 -2 3 457.95 24.7
 -12 -2 3 494.35 36.6
 12 -2 -3 461.35 26
 12 -2 -3 459.05 24.4
 -12 -2 3 467.55 24.5
 12 -2 -3 483.45 33.5
 12 -2 -3 487.15 24.4
 12 2 -3 447.06 36.7
 -12 2 3 467.45 24.4
 -12 2 3 451.45 24.3
 -12 2 3 457.95 34.6
 12 2 -3 441.56 24.5
 -12 2 3 451.05 24.4
 12 2 -3 473.95 26.5
 10 -2 -3 107.09 13.1
 -10 -2 3 71.29 13.6
 10 -2 -3 84.89 5.2
 10 -2 -3 99.59 6.9
 10 -2 -3 94.89 5.3
 -10 -2 3 86.99 5.6
 -10 -2 3 98.69 7.3
 -10 -2 3 90.89 5.5
 -10 2 3 94.79 5.4
 10 2 -3 101.09 7.2
 10 2 -3 91.89 5.5
 -10 2 3 92.99 5.2
 -10 2 3 94.29 5.3
 10 2 -3 97.59 15.9
 -10 2 3 78.79 13.2
 8 -2 -3 3335.47 172.68
 -8 -2 3 3139.39 174.48
 8 2 -3 3208.68 175.38
 -8 2 3 3203.98 173.58
 6 -2 -3 281.87 14.4
 6 -2 -3 300.77 19.9
 6 -2 -3 268.97 14.3
 6 -2 -3 279.07 14.2
 -6 -2 3 271.67 15.5
 -6 -2 3 253.27 20.5
 -6 -2 3 270.57 14.4
 6 -2 -3 274.77 15.2
 -6 -2 3 262.37 14.4
 6 2 -3 254.07 20.7
 -6 2 3 272.17 14.2
 -6 2 3 272.97 14.3
 -6 2 3 259.07 19.8
 6 2 -3 261.47 14.4
 4 -2 -3 364.56 19.8
 -4 -2 3 362.36 24.3
 -4 -2 3 343.27 20.9
 4 -2 -3 384.26 19.9
 -4 -2 3 371.16 19.9
 4 -2 -3 380.66 24.6
 4 -2 -3 396.86 20.5
 -4 2 3 400.66 19.7
 4 2 -3 344.97 24.6
 -4 2 3 405.56 20
 4 2 -3 407.46 20
 4 2 -3 383.36 20.3
 4 2 -3 366.66 19.9
 -4 2 3 344.17 24.7
 -2 -2 3 251.57 16.6
 2 -2 -3 251.97 18.2
 -2 -2 3 275.27 13.9
 2 -2 -3 271.27 13.7
 -2 -2 3 257.57 13.6
 2 -2 -3 252.47 13.5
 2 -2 -3 236.98 20.3
 -2 2 3 254.17 13.5
 2 2 -3 244.58 13.5
 2 2 -3 240.48 16.9
 0 -2 -3 2107.19 117.99
 0 -2 3 2181.88 112.69
 0 2 -3 2182.88 112.79
 0 2 3 2092.29 119.49
 2 -2 3 29.2 1.9
 -2 -2 -3 21.9 2.2
 -2 -2 -3 35.1 7.9
 -2 -2 -3 24.9 2.4
 -2 -2 -3 24.8 2.4
 -2 -2 -3 23.7 1.6
 2 2 3 26.4 2.7
 -2 2 -3 29.2 1.5
 2 2 3 23.6 1.6
 2 2 3 31.1 8.7
 -2 2 -3 32.3 2.8
 2 2 3 32 2.9
 2 2 3 23.9 2
 2 2 3 25.7 1.9
 4 -2 3 808.42 46.4
 -4 -2 -3 843.12 52.39
 -4 2 -3 819.12 45.6
 4 2 3 902.71 54.59
 4 2 3 881.11 45
 -6 -2 -3 5077.09 276.67
 6 -2 3 5340.57 271.27
 -6 2 -3 4962.3 270.27
 6 2 3 5331.17 278.87
 -8 -2 -3 93.59 5.1
 -8 -2 -3 80.79 5.3
 -8 -2 -3 81.19 15
 8 -2 3 87.19 10.9
 8 -2 3 87.89 5.3
 8 -2 3 89.99 4.8
 8 -2 3 87.49 4.8
 -8 -2 -3 87.49 5.5
 8 2 3 77.19 15.4
 -8 2 -3 100.99 13
 8 2 3 83.99 5.4
 -8 2 -3 86.49 5.1
 8 2 3 87.19 5.3
 8 2 3 89.29 6.8
 -8 2 -3 83.09 4.9
 -10 -2 -3 3062.09 165.48
 10 -2 3 2875.81 159.58
 -10 2 -3 2831.12 158.88
 10 2 3 3035.3 167.38
 12 -2 3 943.91 56.29
 12 -2 3 848.52 47
 -12 -2 -3 865.81 59.89
 12 -2 3 912.21 45.8
 12 2 3 833.52 48.1
 -12 2 -3 838.72 46
 12 2 3 935.91 63.09
 -12 2 -3 942.61 55.59
 14 -2 3 53.69 3.5
 14 -2 3 67.29 14.7
 -14 -2 -3 53.79 4
 -14 -2 -3 78.59 19.1
 14 -2 3 56.49 3.7
 -14 -2 -3 46.8 4.3
 14 -2 3 52.79 5.4
 -14 2 -3 54.69 3.8
 -14 2 -3 47.4 12.6
 14 2 3 52.89 18.9
 -14 2 -3 50.49 4
 14 2 3 48.3 6.3
 14 2 3 52.59 4.1
 -16 -2 -3 347.07 17.9
 16 -2 3 326.57 17.5
 -16 -2 -3 309.47 18.1
 -16 -2 -3 338.87 36.8
 -16 2 -3 332.37 17.8
 16 2 3 293.57 38.7
 16 2 3 309.97 20.6
 16 2 3 344.87 18
 -16 2 -3 312.57 17.8
 -16 2 -3 348.57 32
 -18 -2 -3 12.2 2.5
 18 -2 3 13.9 2
 18 -2 3 7.7 3.8
 18 -2 3 36.7 19
 18 -2 3 7.9 2
 -18 -2 -3 9.4 2.5
 18 2 3 21.4 21.7
 -18 2 -3 7.8 2.3
 -18 2 -3 13.1 2.2
 18 2 3 11.3 2.5
 18 2 3 12.3 4.9
 -18 2 -3 -2.6 13.3
 20 -2 3 81.79 23.2
 -20 -2 -3 83.09 6.1
 20 -2 3 76.39 5.8
 -20 -2 -3 88.29 6.4
 20 -2 3 84.79 5.4
 -20 -2 -3 78.59 27
 20 2 3 75.19 6
 -20 2 -3 80.49 6
 20 2 3 71.79 9.2
 -20 2 -3 78.99 5.8
 20 2 3 63.49 29.1
 -20 2 -3 73.99 22.9
 22 -2 3 42.5 7.3
 22 -2 3 54.29 27.2
 -22 -2 -3 62.09 5.8
 -22 -2 -3 28.6 27.6
 22 2 3 65.29 5.4
 22 2 3 62.39 9
 -22 2 -3 54.19 4.9
 22 2 3 52.69 33.9
 -22 2 -3 109.69 27.3
 -24 -2 -3 115.09 36.3
 24 -2 3 53.89 8.5
 -24 -2 -3 83.89 6.2
 24 2 3 40.1 41.5
 -24 2 -3 69.29 6
 24 2 3 87.99 6.5
 24 2 3 62.29 9.7
 -26 -2 -3 21.1 3.9
 26 -2 3 8.9 6
 26 2 3 21.8 7
 -26 2 -3 19.3 3.8
 -25 -3 3 20.7 3.9
 -25 -3 3 23.6 4.2
 25 -3 -3 28.3 7
 25 3 -3 33 4.3
 -25 3 3 21.9 3.5
 25 3 -3 32.8 7.2
 25 3 -3 -48.8 42.5
 -23 -3 3 536.65 57.29
 -23 -3 3 411.06 23.3
 23 -3 -3 389.26 26.6
 -23 -3 3 436.76 23.8
 23 3 -3 458.95 23.6
 -23 3 3 407.16 23.1
 23 3 -3 398.16 27.3
 21 -3 -3 23.4 18.5
 -21 -3 3 0.1 2.4
 21 -3 -3 -0.1 4
 -21 -3 3 10.7 21
 -21 3 3 0.9 1.8
 -21 3 3 9.2 20.8
 21 3 -3 5.7 4.5
 21 3 -3 2.8 2.6
 21 3 -3 27.7 28.4
 -21 3 3 1.7 2.1
 -19 -3 3 47.5 23.1
 -19 -3 3 34.2 3.5
 19 -3 -3 34.6 5.9
 19 -3 -3 36.4 3.5
 -19 -3 3 39.5 4.1
 19 -3 -3 25.3 16.2
 -19 3 3 37.5 3.4
 19 3 -3 41.9 6.8
 -19 3 3 36.8 3.4
 19 3 -3 41.3 24.9
 -19 3 3 41.7 19.3
 19 3 -3 35.1 3.7
 -17 -3 3 950 49.6
 17 -3 -3 1033.4 63.49
 -17 -3 3 924.51 67.89
 -17 -3 3 964.5 49.4
 17 -3 -3 953.1 49.1
 17 -3 -3 917.61 51.49
 17 -3 -3 941.31 49.1
 -17 3 3 913.71 49.1
 17 3 -3 934.71 49.4
 17 3 -3 920.31 52.09
 -17 3 3 924.41 49.1
 -17 3 3 863.81 64.79
 17 3 -3 944.01 70.69
 -15 -3 3 159.28 23.8
 -15 -3 3 159.68 8.8
 15 -3 -3 139.09 10.7
 -15 -3 3 145.99 9.1
 15 -3 -3 156.88 20.1
 15 -3 -3 140.69 8.3
 15 3 -3 179.78 27.2
 -15 3 3 151.98 8.4
 15 3 -3 156.58 8.8
 -15 3 3 126.59 20.6
 -15 3 3 145.79 8.5
 15 3 -3 143.69 11.2
 13 -3 -3 20 1.9
 13 -3 -3 27.6 9.6
 -13 -3 3 19.6 2.6
 13 -3 -3 21.3 2
 -13 -3 3 32.7 5
 13 -3 -3 20.4 3.7
 -13 -3 3 3.1 11.3
 -13 3 3 18 10.7
 13 3 -3 22.1 4.2
 13 3 -3 23.9 2.5
 -13 3 3 22 2.1
 -13 3 3 17.1 1.9
 13 3 -3 22 13.4
 11 -3 -3 211.58 19.2
 -11 -3 3 219.78 22.6
 -11 -3 3 191.48 11.3
 -11 -3 3 196.88 11.2
 -11 -3 3 228.48 13.4
 11 -3 -3 203.58 11
 11 -3 -3 209.48 12.6
 11 -3 -3 199.78 10.9
 -11 3 3 203.18 11
 -11 3 3 203.08 10.9
 -11 3 3 205.58 20.6
 11 3 -3 198.08 12.9
 11 3 -3 196.58 11.2
 11 3 -3 184.08 24.2
 -9 -3 3 2869.41 160.08
 9 -3 -3 2954.8 156.88
 9 3 -3 2920.51 151.68
 -9 3 3 2807.72 158.28
 9 3 -3 2987.4 162.18
 7 -3 -3 303.97 17.4
 7 -3 -3 318.37 16.5
 7 -3 -3 317.87 16.4
 -7 -3 3 314.17 16.7
 -7 -3 3 319.57 17.9
 -7 -3 3 337.27 16.6
 -7 -3 3 290.67 26.7
 7 -3 -3 324.37 22.5
 7 -3 -3 291.47 16.2
 7 3 -3 328.37 17.5
 -7 3 3 317.57 16.4
 -7 3 3 312.27 16.4
 7 3 -3 259.47 24.8
 -7 3 3 316.27 23.8
 -7 3 3 296.97 16.3
 7 3 -3 296.67 16.5
 -5 -3 3 527.25 29.3
 5 -3 -3 589.74 34.2
 5 -3 -3 516.05 28.2
 -5 -3 3 509.75 34.3
 5 -3 -3 527.95 29
 5 -3 -3 571.14 28.3
 -5 3 3 542.25 28.2
 5 3 -3 552.14 28.7
 -5 3 3 541.25 28.1
 5 3 -3 531.25 35.7
 3 -3 -3 7486.35 407.86
 -3 -3 3 7749.72 404.16
 3 3 -3 7999.9 405.56
 -1 -3 3 2334.07 125.79
 1 -3 -3 2322.77 130.99
 1 3 -3 2477.75 126.89
 -1 -3 -3 2055.89 121.19
 1 -3 3 2214.18 114.09
 1 3 3 2261.97 125.09
 -1 3 -3 2223.58 114.49
 -3 -3 -3 1922.71 115.59
 3 3 3 2025.9 118.89
 3 3 3 2208.28 107.99
 -5 -3 -3 3824.42 215.98
 5 3 3 4163.78 219.78
 -7 -3 -3 70.89 13.7
 7 -3 3 36.9 3.1
 -7 -3 -3 40.4 2.6
 -7 -3 -3 38.9 3.4
 7 -3 3 43 5.9
 -7 3 -3 36.3 5
 7 3 3 37.9 3.1
 7 3 3 48.1 4.9
 -7 3 -3 37.3 2.3
 -7 3 -3 39 2.8
 7 3 3 20.6 12.6
 7 3 3 39.3 3.2
 9 -3 3 41.1 2.6
 -9 -3 -3 39.5 2.9
 9 -3 3 51.19 8.2
 9 -3 3 38.3 3.1
 -9 -3 -3 48.3 4.9
 -9 -3 -3 45.1 3.8
 -9 3 -3 41.4 3
 -9 3 -3 44.1 7.4
 9 3 3 39.4 3.3
 9 3 3 25 13.8
 9 3 3 41.4 3.6
 9 3 3 38.4 4.8
 11 -3 3 1321.37 68.29
 11 -3 3 1378.96 75.19
 -11 -3 -3 1335.67 82.79
 11 3 3 1437.86 87.39
 -11 3 -3 1255.57 74.19
 11 3 3 1217.88 68.19
 11 3 3 1267.77 69.89
 13 -3 3 2484.25 134.59
 -13 -3 -3 2458.45 141.89
 13 -3 3 2371.86 126.09
 13 3 3 2305.17 127.59
 -13 3 -3 2493.25 134.29
 15 -3 3 1164.48 69.99
 -15 -3 -3 1170.08 76.99
 -15 -3 -3 1068.29 58.39
 15 -3 3 1166.08 57.79
 15 3 3 1123.89 81.19
 -15 3 -3 1074.59 57.79
 15 3 3 1157.28 58.19
 15 3 3 1051.29 60.69
 -15 3 -3 1051.69 68.79
 -15 3 -3 1086.39 57.99
 -17 -3 -3 63.79 5.6
 17 -3 3 59.89 17.1
 -17 -3 -3 87.19 23.6
 -17 -3 -3 60.29 5
 17 -3 3 66.19 4.6
 -17 3 -3 67.49 4.8
 17 3 3 69.29 8.5
 -17 3 -3 63.29 17.3
 17 3 3 71.39 5.4
 17 3 3 48 24.5
 -17 3 -3 66.19 4.9
 -19 -3 -3 901.81 73.99
 19 -3 3 894.91 53.89
 19 -3 3 990.7 69.79
 -19 -3 -3 1000.6 51.89
 19 -3 3 981.5 51.79
 -19 -3 -3 1002.1 52.39
 -19 3 -3 1076.49 70.19
 19 3 3 1151.18 84.69
 19 3 3 998.2 52.09
 -19 3 -3 951.6 51.89
 -19 3 -3 1010.2 51.89
 21 -3 3 -12.5 20.1
 21 -3 3 6.6 5.5
 -21 -3 -3 11.5 2.9
 -21 -3 -3 10.1 3
 -21 -3 -3 -4.9 25.2
 -21 3 -3 -22.7 19.5
 21 3 3 3.8 4.7
 -21 3 -3 10.4 2.7
 -21 3 -3 9.1 2.4
 21 3 3 -10.6 32.7
 21 3 3 4.9 2.5
 -23 -3 -3 10.4 3.1
 -23 -3 -3 -31.2 34.3
 -23 -3 -3 10.2 3.4
 23 -3 3 11.6 5.2
 23 3 3 1.3 38.7
 23 3 3 13.9 4
 23 3 3 3.1 5
 -23 3 -3 10.1 3
 -25 -3 -3 94.29 7.2
 25 -3 3 64.59 9.3
 -25 3 -3 84.39 7
 25 3 3 63.29 10.4
 25 3 3 95.29 7.5
 24 -4 -3 13.5 5.9
 -24 -4 3 6.3 3.4
 -24 -4 3 3.9 3.2
 -24 4 3 6.3 3
 24 4 -3 9.2 3.4
 -22 -4 3 19.8 3.7
 -22 -4 3 18.2 3.2
 22 -4 -3 8.2 5.3
 22 4 -3 15.8 3.4
 -22 4 3 16 2.8
 -20 -4 3 4 2.9
 -20 -4 3 3.8 2.7
 -20 -4 3 30.7 25.5
 20 -4 -3 3 17.2
 20 4 -3 -47.8 27.3
 -20 4 3 0.1 1.8
 -20 4 3 4.2 2
 -20 4 3 1.9 21.9
 20 4 -3 1 2.6
 20 4 -3 4 4.3
 18 -4 -3 133.69 11.3
 18 -4 -3 151.68 23.2
 18 -4 -3 144.39 8.4
 -18 -4 3 116.99 28.2
 -18 -4 3 156.48 9.4
 -18 -4 3 132.59 8.9
 18 4 -3 161.08 9.2
 -18 4 3 125.79 8.3
 18 4 -3 113.99 38.6
 18 4 -3 136.99 11.7
 -18 4 3 138.69 8.4
 -18 4 3 123.99 25.4
 -16 -4 3 93.29 6.6
 16 -4 -3 129.49 18.1
 -16 -4 3 101.39 7.2
 16 -4 -3 106.49 9.1
 16 -4 -3 111.39 6.3
 -16 4 3 105.39 21.3
 16 4 -3 101.89 6.9
 -16 4 3 98.89 6.2
 16 4 -3 91.99 9
 -16 4 3 94.49 6.3
 16 4 -3 115.69 28.6
 14 -4 -3 453.95 35.1
 -14 -4 3 527.95 28.3
 -14 -4 3 461.65 25.4
 -14 -4 3 481.15 25.7
 14 -4 -3 470.65 27.1
 14 -4 -3 487.75 25.1
 -14 -4 3 512.05 41.9
 14 4 -3 470.75 25.5
 -14 4 3 449.76 38.4
 14 4 -3 516.95 47.3
 -14 4 3 447.66 25.1
 -14 4 3 462.85 25
 12 -4 -3 721.93 39.6
 12 -4 -3 736.13 38.1
 -12 -4 3 732.13 38.5
 12 -4 -3 736.63 46.5
 -12 -4 3 783.32 40.8
 -12 -4 3 748.43 38.4
 -12 -4 3 717.53 51.69
 12 4 -3 709.83 39.9
 -12 4 3 730.43 38.1
 -12 4 3 669.73 48.5
 12 4 -3 686.93 38.7
 12 4 -3 817.22 57.09
 -12 4 3 703.63 38
 10 -4 -3 27.6 3.8
 -10 -4 3 29.6 2.8
 10 -4 -3 25.2 2.5
 -10 -4 3 38.5 5
 10 -4 -3 34.4 8.9
 -10 -4 3 40.2 12.5
 10 4 -3 19.2 13.4
 10 4 -3 34.4 2.9
 -10 4 3 27 2.3
 10 4 -3 33.9 3.9
 -10 4 3 27.8 10.5
 -10 4 3 24.3 2.1
 -8 -4 3 1544.45 90.09
 -8 -4 3 1580.04 81.79
 8 -4 -3 1575.54 81.09
 8 -4 -3 1558.34 86.19
 -8 4 3 1496.55 79.89
 8 4 -3 1492.45 92.49
 -6 -4 3 184.78 10.5
 6 -4 -3 216.08 17
 6 -4 -3 200.88 10.4
 6 -4 -3 187.08 10.1
 -6 -4 3 181.38 10.4
 -6 -4 3 178.08 18
 6 -4 -3 191.08 11.2
 6 -4 -3 205.88 20.3
 -6 -4 3 184.18 11.7
 -6 4 3 179.18 10
 -6 4 3 189.88 10.2
 -6 4 3 186.98 10
 6 4 -3 198.58 20.7
 4 -4 -3 933.91 48.6
 4 -4 -3 895.01 53.89
 -4 -4 3 925.81 53.99
 4 -4 -3 907.51 47.7
 4 -4 -3 838.82 56.09
 -4 -4 3 996 48.9
 4 4 -3 989.8 56.99
 -4 4 3 865.81 47.5
 -2 -4 3 83.49 9.4
 -2 -4 3 84.19 4.8
 2 -4 -3 84.29 5.8
 2 -4 -3 89.49 4.5
 2 -4 -3 73.79 11.1
 2 -4 -3 67.89 11.8
 -2 -4 3 76.69 5
 -2 -4 3 80.59 5.5
 2 4 -3 70.49 11
 -2 4 3 77.69 4.4
 -2 4 3 82.79 4.8
 2 4 -3 75.39 4.6
 -2 4 3 78.89 5.2
 0 -4 -3 1039.2 55.39
 0 -4 3 1034.8 56.79
 0 -4 -3 1027 63.49
 0 4 -3 1155.78 59.09
 0 4 3 972.5 67.39
 2 -4 3 14.3 1.7
 -2 -4 -3 16.6 1.4
 -2 -4 -3 21 2.8
 -2 -4 -3 6.2 7.6
 -2 -4 -3 16.4 2.4
 2 4 3 8.8 11
 2 4 3 15.8 1.8
 -2 4 -3 13.7 1.1
 2 4 3 19.3 2.1
 2 4 3 13.6 1.9
 4 -4 3 80.19 4.8
 -4 -4 -3 78.89 4.4
 -4 -4 -3 65.49 13.9
 -4 -4 -3 82.69 5.9
 -4 -4 -3 73.09 5.4
 4 4 3 67.39 4.3
 4 4 3 71.49 4.9
 4 4 3 73.59 5.6
 4 4 3 74.29 4.9
 -4 4 -3 79.09 4.6
 4 4 3 90.39 19
 -6 -4 -3 1114.29 69.89
 6 -4 3 1073.69 58.09
 6 4 3 1160.78 75.09
 6 4 3 1137.09 59.29
 -8 -4 -3 -0.1 10.7
 -8 -4 -3 4.9 1.9
 -8 -4 -3 3.3 2.7
 -8 -4 -3 4.5 1.3
 8 4 3 0.4 1.5
 -8 4 -3 5.2 0.8
 8 4 3 1.6 2.3
 -8 4 -3 2.9 1.3
 8 4 3 3 1.6
 8 4 3 -3.2 12.2
 10 -4 3 1071.49 58.49
 10 -4 3 1050.39 54.99
 -10 -4 -3 1119.59 70.99
 10 4 3 1031.6 56.99
 -10 4 -3 1007.2 58.79
 -10 4 -3 1028.4 54.59
 -10 4 -3 1042.9 54.99
 10 4 3 1197.48 77.09
 -12 -4 -3 242.88 30.8
 12 -4 3 211.28 11.2
 -12 -4 -3 200.98 12.3
 -12 -4 -3 207.18 11.6
 12 -4 3 189.68 12.2
 12 -4 3 211.68 18.8
 12 4 3 236.38 14.6
 -12 4 -3 212.18 11.8
 -12 4 -3 203.98 11.2
 -12 4 -3 202.08 18.4
 12 4 3 251.17 35.4
 14 -4 3 41.6 4.7
 14 -4 3 22.6 11
 -14 -4 -3 45.4 3.7
 14 -4 3 47.9 3.2
 -14 -4 -3 40.7 20.1
 14 4 3 60.79 26.8
 -14 4 -3 42.8 3.3
 -14 4 -3 47.4 3.9
 14 4 3 36.6 4.2
 -14 4 -3 61.09 12.5
 14 4 3 43.1 6.3
 -16 -4 -3 44.9 4.4
 16 -4 3 31.6 13.9
 16 -4 3 36 5
 16 -4 3 39.1 3.3
 -16 -4 -3 39.4 3.6
 -16 4 -3 41.7 3.4
 16 4 3 31.3 6
 -16 4 -3 46.9 3.9
 16 4 3 33.3 3.8
 16 4 3 28 27.8
 -16 4 -3 34 14
 -18 -4 -3 27.6 3.4
 -18 -4 -3 24.7 23.3
 -18 -4 -3 26.2 3.8
 18 -4 3 33 17.4
 18 -4 3 29.7 2.9
 18 -4 3 16.8 4.5
 18 4 3 1.8 31
 -18 4 -3 23 2.8
 -18 4 -3 18.1 15.9
 -18 4 -3 24.8 3.1
 18 4 3 29.3 3.8
 -20 -4 -3 74.19 5.6
 -20 -4 -3 72.19 28.9
 -20 -4 -3 66.99 6.2
 20 -4 3 75.89 21.7
 20 -4 3 51.49 7
 20 4 3 54.29 8.3
 20 4 3 60.99 38.3
 -20 4 -3 65.79 5.1
 -20 4 -3 54.09 5.1
 20 4 3 70.79 6
 -22 -4 -3 72.79 7.2
 22 -4 3 64.99 8.4
 -22 -4 -3 79.19 6.5
 22 4 3 53.69 11
 -22 4 -3 79.19 6.2
 22 4 3 127.19 47.7
 22 4 3 88.09 6.8
 24 -4 3 21 5.9
 -24 -4 -3 26.6 4.6
 -24 -4 -3 28.9 4.3
 24 4 3 29.8 4.6
 -24 4 -3 28 3.9
 23 -5 -3 4 5.2
 -23 -5 3 6.8 3.9
 -23 -5 3 6.2 3.4
 -23 5 3 3.5 2.4
 23 5 -3 8.6 3.5
 -21 -5 3 53.19 5.7
 21 -5 -3 62.79 8.3
 -21 -5 3 57.99 5.5
 21 5 -3 70.29 6
 -21 5 3 59.39 4.9
 19 -5 -3 28.6 17.6
 -19 -5 3 18.7 3.2
 -19 -5 3 18 3.6
 19 -5 -3 12.7 5
 19 5 -3 23.4 3.8
 -19 5 3 17.2 2.6
 -19 5 3 15.6 2.5
 -17 -5 3 7.1 2.7
 -17 -5 3 2.5 2.7
 17 -5 -3 2.4 1.8
 17 -5 -3 3.5 3.9
 17 -5 -3 23.7 14
 -17 5 3 3.6 1.8
 -17 5 3 3.2 1.8
 -17 5 3 -16.6 19.2
 17 5 -3 2.8 2.7
 -15 -5 3 304.37 17.2
 -15 -5 3 306.77 17.5
 15 -5 -3 278.77 18.9
 15 -5 -3 333.57 29.2
 15 -5 -3 321.87 16.8
 -15 5 3 299.37 16.7
 -15 5 3 311.97 16.7
 15 5 -3 300.37 19
 -15 5 3 319.07 33.7
 15 5 -3 331.07 44.3
 15 5 -3 321.97 17.4
 -13 -5 3 156.98 9.7
 -13 -5 3 191.58 13
 13 -5 -3 170.08 9.3
 -13 -5 3 154.48 10
 13 -5 -3 149.59 11.2
 -13 -5 3 147.99 24.9
 -13 5 3 159.58 22.2
 13 5 -3 169.58 9.8
 13 5 -3 174.98 14
 -13 5 3 169.48 9.3
 13 5 -3 138.29 30.7
 -13 5 3 158.58 9.2
 11 -5 -3 24.9 2.4
 11 -5 -3 19.3 3.8
 -11 -5 3 7.3 12.1
 -11 -5 3 23.7 2.9
 11 -5 -3 28.3 14.1
 -11 -5 3 28.1 3.1
 11 -5 -3 30.3 9.6
 -11 -5 3 25.1 4.9
 -11 5 3 25.2 2.3
 11 5 -3 31.6 3
 -11 5 3 23.8 2.1
 -9 -5 3 106.39 21.5
 9 -5 -3 108.59 13.5
 -9 -5 3 118.29 7.3
 9 -5 -3 111.19 8.1
 -9 -5 3 137.09 9.5
 -9 -5 3 115.19 7.1
 9 -5 -3 115.89 6.7
 -9 5 3 108.19 6.8
 -9 5 3 127.69 6.7
 9 5 -3 102.39 6.9
 -9 5 3 111.39 6.4
 9 5 -3 76.49 20.3
 7 -5 -3 938.41 50.69
 -7 -5 3 1014.3 51.59
 7 -5 -3 905.11 58.99
 7 -5 -3 970.4 49.7
 -7 -5 3 966.7 49.9
 -7 -5 3 865.91 58.89
 7 -5 -3 1032.6 56.39
 -7 5 3 976.3 49.6
 -7 5 3 887.31 49.4
 7 5 -3 923.21 49.7
 7 5 -3 1004 65.49
 5 -5 -3 785.32 53.99
 -5 -5 3 850.11 53.39
 -5 -5 3 913.91 45.8
 5 -5 -3 841.72 46.5
 -5 -5 3 903.81 45.8
 5 -5 -3 891.51 45.7
 5 -5 -3 884.51 52.29
 -5 5 3 933.71 45.5
 5 5 -3 891.81 45.6
 -5 5 3 824.02 45.3
 -5 5 3 837.82 45.5
 -3 -5 3 7.5 1.8
 -3 -5 3 8 1.7
 3 -5 -3 6.7 8.2
 3 -5 -3 8.5 1.2
 3 -5 -3 5.9 1.8
 3 -5 -3 11.6 2.6
 3 -5 -3 6.6 6.8
 -3 -5 3 4.9 2.3
 -3 -5 3 11.8 6.5
 3 5 -3 -4 8.7
 -3 5 3 6.7 1.3
 -3 5 3 7.1 1
 -3 5 3 6.6 0.9
 3 5 -3 4.8 1.3
 -3 5 3 8.3 1.9
 1 -5 -3 809.32 42.1
 -1 -5 3 813.42 42.9
 -1 -5 3 782.52 42.5
 1 -5 -3 763.82 50.49
 1 -5 -3 784.42 51.49
 1 -5 -3 809.02 43.3
 -1 -5 3 853.11 42.4
 -1 -5 3 787.42 45.9
 -1 5 3 843.52 42.7
 -1 5 3 800.72 42.4
 1 5 -3 835.42 50.19
 1 -5 3 1026.2 51.89
 -1 -5 -3 1004.4 52.79
 1 -5 3 996.3 52.09
 -1 -5 -3 974.8 61.89
 1 5 3 1054.89 52.29
 1 5 3 1054.89 70.59
 1 5 3 950.5 52.09
 -1 5 -3 943.51 51.69
 -3 -5 -3 54.19 4.5
 3 -5 3 48.8 3.7
 -3 -5 -3 62.19 13.9
 -3 -5 -3 49.8 4.8
 -3 -5 -3 37.9 3.1
 3 5 3 42.4 3.8
 3 5 3 40.6 3.4
 3 5 3 55.49 19
 -5 -5 -3 12.1 2.9
 -5 -5 -3 15.4 11.3
 -5 -5 -3 15.3 2.7
 5 -5 3 12.9 2.1
 -5 -5 -3 11.8 1.6
 5 5 3 11.5 2
 5 5 3 -11.3 15.7
 -5 5 -3 11.1 1.8
 5 5 3 13.1 2.1
 -7 -5 -3 280.97 15.1
 7 -5 3 272.07 15.4
 -7 -5 -3 307.17 30.4
 -7 -5 -3 276.17 15.9
 -7 5 -3 268.87 15.2
 7 5 3 285.07 15.5
 7 5 3 329.07 39.4
 7 5 3 279.57 16.4
 -9 -5 -3 253.97 38.1
 -9 -5 -3 271.47 15.1
 -9 -5 -3 294.97 17.4
 -9 -5 -3 270.47 15.9
 -9 5 -3 270.97 15.3
 9 5 3 291.17 15.6
 9 5 3 274.17 16.9
 9 5 3 340.27 41.8
 -11 -5 -3 105.89 8.7
 -11 -5 -3 88.19 6.7
 11 -5 3 93.79 5.1
 11 -5 3 96.99 6.2
 -11 -5 -3 86.09 20.9
 11 5 3 85.19 6.4
 11 5 3 90.39 29.7
 -11 5 -3 85.29 5.2
 11 5 3 102.39 8.3
 -11 5 -3 90.19 5.9
 13 -5 3 40.9 3
 13 -5 3 40.5 4.3
 -13 -5 -3 43 4.5
 -13 -5 -3 41.3 3.7
 -13 -5 -3 49.2 20.3
 13 5 3 49.7 4.3
 13 5 3 39.8 5.9
 13 5 3 32.4 26.9
 -13 5 -3 42.3 3.1
 -13 5 -3 39.7 3.7
 13 5 3 39.9 4.3
 -15 -5 -3 682.13 35.9
 15 -5 3 697.03 43
 15 -5 3 630.54 36.9
 -15 -5 -3 670.63 36.6
 -15 -5 -3 569.84 57.39
 15 -5 3 686.23 35.4
 -15 5 -3 651.73 35.5
 15 5 3 719.03 36.4
 -15 5 -3 678.23 43
 15 5 3 816.72 72.19
 -15 5 -3 688.63 36
 17 -5 3 185.08 22.2
 -17 -5 -3 189.68 11.7
 -17 -5 -3 200.28 12.5
 17 -5 3 202.38 11.2
 -17 5 -3 195.48 11.2
 17 5 3 195.88 12.3
 -17 5 -3 181.08 23.4
 -17 5 -3 217.88 11.9
 -19 -5 -3 -3.4 2.8
 19 -5 3 0.1 3.7
 19 -5 3 -0.4 1.8
 19 5 3 -0.1 2.9
 -19 5 -3 -3.9 18.7
 -19 5 -3 1.6 2.3
 -19 5 -3 1.1 1.9
 -21 -5 -3 27.8 3.9
 21 -5 3 81.99 25.6
 -21 -5 -3 19.8 4.2
 21 -5 3 21.4 5.5
 21 5 3 23 4.2
 -21 5 -3 32.2 3.8
 -21 5 -3 23.7 3.2
 20 -6 -3 73.69 9
 -20 -6 3 75.59 6.6
 -20 -6 3 70.59 6.9
 -20 6 3 86.89 5.8
 20 6 -3 91.09 7.4
 -18 -6 3 2.8 2.9
 -18 -6 3 5 3.2
 18 -6 -3 -4.5 3.8
 -18 6 3 1.3 1.8
 -18 6 3 -1.8 1.8
 18 6 -3 0.2 3
 16 -6 -3 10.3 13
 16 -6 -3 21.1 5
 -16 -6 3 25.9 3.8
 16 -6 -3 30.2 3
 -16 6 3 30.8 2.9
 14 -6 -3 2.4 1.7
 14 -6 -3 -10.4 11
 -14 -6 3 -1.5 2.3
 -14 -6 3 6.1 2.8
 14 6 -3 1 2.5
 -14 6 3 2 1.6
 -14 6 3 4 1.6
 -12 -6 3 2.6 2.3
 12 -6 -3 2.2 3.3
 -12 -6 3 4.4 2.5
 12 -6 -3 3.7 1.6
 12 -6 -3 -2.1 8.9
 -12 -6 3 -1.9 3.8
 12 6 -3 0.7 2.2
 -12 6 3 2.1 1.4
 -12 6 3 2.2 1.5
 -10 -6 3 128.09 7.7
 -10 -6 3 141.49 10.4
 10 -6 -3 113.59 13.8
 10 -6 -3 119.09 8.8
 -10 -6 3 116.09 7.5
 10 -6 -3 108.59 6.9
 -10 6 3 110.59 6.6
 10 6 -3 108.59 7.3
 -10 6 3 117.39 6.8
 8 -6 -3 12.9 7.7
 8 -6 -3 -5.1 9.4
 8 -6 -3 8.2 3
 -8 -6 3 5.1 2.3
 8 -6 -3 9.2 1.8
 -8 -6 3 7.9 3.8
 -8 -6 3 10.8 2.3
 -8 6 3 7.2 1.3
 8 6 -3 7.4 2
 8 6 -3 13.8 18.1
 -8 6 3 13.1 1.7
 6 -6 -3 62.79 11.1
 6 -6 -3 59.39 5.8
 -6 -6 3 62.29 4.7
 -6 -6 3 64.19 13.6
 -6 -6 3 65.19 6.5
 -6 -6 3 61.29 4.8
 6 -6 -3 70.39 13
 6 -6 -3 63.49 4.5
 6 6 -3 50.69 4.7
 -6 6 3 57.89 3.7
 6 6 -3 49.6 20
 -6 6 3 64.69 4.9
 -6 6 3 65.49 4.1
 6 6 -3 58.69 4.3
 -6 6 3 55.59 3.6
 -4 -6 3 8.8 7.8
 4 -6 -3 5.4 8
 -4 -6 3 3.7 1.7
 4 -6 -3 3.1 2.5
 4 -6 -3 -3.4 8.6
 -4 -6 3 4.6 2.4
 -4 -6 3 4.2 2.9
 4 6 -3 4 1.8
 -4 6 3 6.6 1.5
 -4 6 3 3.1 1
 -4 6 3 8.1 2.1
 4 6 -3 3.6 1.5
 -4 6 3 3.8 0.9
 4 6 -3 -7.4 13.8
 2 -6 -3 245.28 13.1
 2 -6 -3 256.67 23.9
 2 -6 -3 245.98 24.2
 -2 -6 3 263.27 13.6
 -2 -6 3 221.88 18.9
 2 -6 -3 262.37 14.1
 2 -6 -3 237.68 14.5
 -2 -6 3 251.67 13.6
 2 6 -3 241.38 13.1
 2 6 -3 289.17 31.8
 -2 6 3 224.98 13
 -2 6 3 235.18 13.3
 2 6 -3 230.98 13.4
 -2 6 3 256.57 13.7
 0 -6 -3 3.4 2.3
 0 -6 -3 1.5 1.2
 0 -6 3 3.3 3.8
 0 -6 -3 2.8 2.3
 0 -6 3 -0.6 3.5
 0 -6 3 2 2.1
 0 -6 3 2.4 1.5
 0 -6 3 1.4 1.9
 0 -6 -3 9.2 10
 0 -6 -3 -10.8 9.1
 0 6 3 1.5 1.8
 0 6 3 -0.1 1
 0 6 -3 0.6 1
 -2 -6 -3 11.6 3.1
 2 -6 3 13.2 2.2
 -2 -6 -3 13.8 1.7
 2 -6 3 9.8 1.8
 -2 -6 -3 9.2 2.7
 -2 -6 -3 -9.2 9.9
 2 -6 3 15 2.4
 -2 6 -3 11.9 1.2
 2 6 3 12.5 2.3
 2 6 3 22 21.9
 -2 6 -3 13.8 1.3
 -4 -6 -3 1.1 1.4
 4 -6 3 0.4 1.8
 -4 -6 -3 5.4 2.4
 -4 -6 -3 2.7 2.7
 -4 -6 -3 11.6 11.6
 4 6 3 0.7 1.9
 -4 6 -3 -0.2 1.6
 4 6 3 0.8 1.5
 4 6 3 27.2 22.7
 -6 -6 -3 -10.7 13.3
 -6 -6 -3 10.7 3.3
 6 -6 3 2.5 2
 -6 -6 -3 4.8 2.5
 -6 -6 -3 2 1.6
 6 6 3 2.8 1.9
 6 6 3 5.6 23.8
 -6 6 -3 2.1 1.8
 6 6 3 6 2.2
 -8 -6 -3 37.5 3.3
 -8 -6 -3 38.2 4.3
 -8 -6 -3 45.6 5.8
 8 -6 3 46.4 4
 8 6 3 35.9 3.8
 8 6 3 39.1 3.9
 8 6 3 56.09 28
 -8 6 -3 41.1 3.6
 -10 -6 -3 17.1 3.3
 -10 -6 -3 25.4 4.9
 -10 -6 -3 16.8 2.5
 -10 6 -3 19.2 2.6
 10 6 3 19.5 3.1
 10 6 3 16.4 2.9
 12 -6 3 14.1 2.8
 -12 -6 -3 11.4 2.4
 -12 -6 -3 7.5 2.9
 12 -6 3 11.5 1.4
 -12 6 -3 11.1 2.5
 12 6 3 15.6 3.2
 -14 -6 -3 8.9 2.6
 14 -6 3 8.5 1.5
 14 -6 3 5.3 3.1
 -14 -6 -3 10.6 3.3
 -14 6 -3 8.3 1.5
 14 6 3 12.5 3.1
 -14 6 -3 6.8 2.5
 -16 -6 -3 3 3.2
 -16 -6 -3 2.1 2.4
 16 -6 3 4.1 1.7
 16 -6 3 6.5 3.5
 16 6 3 2.1 3.1
 -16 6 -3 7.2 2.6
 -16 6 -3 5 1.7
 -18 -6 -3 1.9 2.7
 18 -6 3 7.2 4
 18 -6 3 3 1.9
 -18 -6 -3 4.3 4.4
 -18 6 -3 3.3 1.9
 -18 6 -3 2.9 2.6
 18 6 3 1.9 3.3
 -17 -7 3 1.9 3.2
 -17 -7 3 0.8 3.1
 17 -7 -3 -0.5 4.2
 -17 7 3 1.8 1.8
 -17 7 3 0.5 1.8
 17 7 -3 0.9 3.2
 15 -7 -3 -4.3 3.6
 -15 -7 3 1.2 2.9
 -15 -7 3 -1.1 2.8
 15 7 -3 0.6 2.9
 -15 7 3 1.7 1.7
 -15 7 3 -1.3 1.5
 13 -7 -3 155.18 12
 13 -7 -3 172.48 9.6
 -13 -7 3 168.68 10.5
 -13 -7 3 166.98 10.5
 -13 7 3 161.38 9.3
 -13 7 3 155.28 9.2
 11 -7 -3 131.49 10.1
 11 -7 -3 131.49 8
 -11 -7 3 141.29 8.8
 -11 -7 3 121.19 8.6
 -11 7 3 130.19 7.7
 -11 7 3 127.59 7.5
 11 7 -3 142.69 8.7
 -9 -7 3 3.1 2.7
 -9 -7 3 5.3 2.4
 9 -7 -3 6 5.6
 9 -7 -3 12 7
 9 -7 -3 -1.3 1.7
 -9 7 3 2 1.6
 -9 7 3 1.4 1.2
 9 7 -3 1.6 2.2
 9 7 -3 -0.6 2.2
 -9 7 3 0.1 3
 -7 -7 3 110.09 7.1
 7 -7 -3 98.79 6.4
 7 -7 -3 81.19 7.8
 -7 -7 3 102.49 7.8
 7 7 -3 101.99 7.2
 -7 7 3 104.69 6
 -7 7 3 101.09 6.7
 7 7 -3 86.89 6.9
 -7 7 3 90.79 5.6
 -5 -7 3 485.95 25.2
 -5 -7 3 470.75 25
 5 -7 -3 448.06 24.9
 5 -7 -3 465.45 32.2
 5 -7 -3 430.86 25.9
 5 7 -3 450.95 24.6
 -5 7 3 476.45 25
 -5 7 3 468.55 24.6
 3 -7 -3 34.8 3.7
 -3 -7 3 32.7 3.6
 -3 -7 3 34.3 4.9
 -3 -7 3 35.5 3.4
 3 -7 -3 31.4 4.3
 3 -7 -3 32 2.6
 3 -7 -3 31 11.8
 -3 7 3 31.8 2.9
 3 7 -3 24.5 2.9
 3 7 -3 30.1 2.8
 -3 7 3 30.4 3.3
 -3 7 3 28.6 2.5
 1 -7 -3 -2 2.3
 -1 -7 3 -0.7 2.8
 1 -7 -3 3.9 11.7
 -1 -7 3 0.5 2.2
 -1 -7 3 -2.1 1.7
 -1 -7 3 -3.5 8.4
 1 -7 -3 -1.6 1.3
 1 -7 -3 -0.1 2.5
 -1 7 3 0 1.1
 1 7 -3 -0.1 1.3
 -1 7 3 -0.2 1.6
 -1 7 3 1.2 2
 1 7 -3 -0.2 1.4
 1 -7 3 429.76 22.2
 -1 -7 -3 394.86 21.9
 1 -7 3 430.16 23
 1 -7 3 413.36 22.5
 -1 -7 -3 403.66 23.2
 -1 -7 -3 383.76 36.5
 -1 -7 -3 428.96 23.4
 -1 7 -3 406.36 21.7
 1 7 3 425.06 22.5
 1 7 3 387.46 22.3
 -1 7 -3 426.06 21.8
 3 -7 3 79.59 6.1
 3 -7 3 91.79 6.3
 3 -7 3 90.69 5.7
 -3 -7 -3 96.99 7.8
 -3 -7 -3 81.49 5.5
 -3 -7 -3 84.99 6.9
 3 7 3 94.19 6.3
 -3 7 -3 83.39 5.9
 3 7 3 73.09 6
 -5 -7 -3 0.1 3.1
 5 -7 3 1 2.3
 -5 -7 -3 3.7 2.8
 -5 -7 -3 0.2 1.7
 5 7 3 0.8 2.3
 5 7 3 0.7 1.8
 -5 7 -3 0.8 2
 -7 -7 -3 159.18 9.4
 -7 -7 -3 155.28 13
 7 -7 3 143.99 9.7
 -7 7 -3 163.18 9.5
 7 7 3 166.98 10.4
 -9 -7 -3 281.37 14.9
 -9 -7 -3 255.07 15.9
 9 7 3 274.77 15.5
 -9 7 -3 254.97 15
 11 -7 3 10.8 2.9
 -11 -7 -3 8.7 2.6
 -11 -7 -3 11 3.2
 11 -7 3 12 1.5
 11 7 3 15.1 3.4
 -11 7 -3 12.2 2.6
 13 -7 3 28.1 4
 13 -7 3 25.5 2.5
 -13 -7 -3 24 3.3
 -13 -7 -3 21.2 3.9
 13 7 3 28 4.1
 -13 7 -3 23.8 3.3
 -15 -7 -3 83.79 7.1
 15 -7 3 100.19 6
 -15 -7 -3 103.49 8.1
 15 -7 3 99.79 8.4
 -15 7 -3 100.29 7.1
 15 7 3 96.99 7.9
 -10 -8 3 9 2.9
 10 -8 -3 6.6 3.9
 10 8 -3 6.9 2.8
 -10 8 3 7.7 2.6
 -10 8 3 10.1 1.9
 8 -8 -3 36.5 5.3
 -8 -8 3 42 4.6
 -8 -8 3 36.5 4.2
 8 -8 -3 44.3 3.9
 8 8 -3 43.1 4
 -8 8 3 41.8 3.9
 -8 8 3 40.6 3.6
 -6 -8 3 1.3 2.3
 -6 -8 3 -1 2.6
 6 -8 -3 2.4 3.2
 6 -8 -3 0.2 2.2
 -6 8 3 2.9 2.2
 6 8 -3 -0.9 2
 6 8 -3 -2.9 1.9
 -6 8 3 0.5 1.8
 -4 -8 3 22 5.7
 -4 -8 3 14.9 2.8
 4 -8 -3 20.8 3.2
 4 -8 -3 18.2 4
 -4 -8 3 19.3 3.4
 -4 8 3 14.7 2.8
 -4 8 3 16 2.4
 4 8 -3 17.4 2.8
 4 8 -3 14.4 2.4
 2 -8 -3 17.5 3.5
 -2 -8 3 27 4.7
 -2 -8 3 18.9 2.9
 -2 -8 3 19.6 3.3
 2 -8 -3 18.7 2.3
 2 -8 -3 17.1 3.7
 2 -8 -3 -11.7 13.3
 2 8 -3 18.6 2.2
 -2 8 3 17.7 2.6
 -2 8 3 14.2 1.8
 2 8 -3 19.4 2.5
 -2 8 3 17.4 2.9
 0 -8 -3 63.09 6
 0 -8 3 72.59 6.9
 0 -8 3 69.79 5.7
 0 -8 3 68.79 5.2
 0 -8 -3 64.79 4.6
 0 -8 -3 59.49 19.3
 0 8 3 61.49 5.1
 0 8 3 71.29 5.5
 0 8 -3 62.89 4.2
 0 8 3 55.29 4.3
 0 8 -3 67.79 4.5
 -2 -8 -3 32.8 3
 2 -8 3 38.5 5
 2 -8 3 27.6 3.8
 2 -8 3 34.4 3.4
 -2 -8 -3 44.2 21.3
 -2 -8 -3 37.2 4.6
 -2 8 -3 35.5 3.7
 2 8 3 27.5 3.6
 2 8 3 31.7 3.5
 -4 -8 -3 19.6 4
 4 -8 3 27.8 3.4
 -4 -8 -3 28.1 2.9
 4 -8 3 27.5 3.6
 4 -8 3 24.4 3
 -4 8 -3 23.8 3.3
 4 8 3 28.2 3.6
 6 -8 3 85.09 6.7
 6 -8 3 91.29 6.1
 6 -8 3 83.69 5.7
 -6 -8 -3 81.99 6.1
 -6 -8 -3 84.09 7.4
 -6 8 -3 86.09 6.3
 6 8 3 94.49 7
 -8 -8 -3 3.8 2.4
 -8 -8 -3 1.8 3.1
 8 -8 3 0.8 2.2
 -8 8 -3 -2.2 2.3
 8 8 3 2.3 2.9
 -10 -8 -3 56.19 5.8
 10 -8 3 58.29 3.7
 -10 -8 -3 49.4 4.8
 10 -8 3 58.79 5.1
 -10 8 -3 49.3 4.7
 10 8 3 59.69 5.5
 28 0 -4 72.79 16.3
 -28 0 4 118.99 8.3
 26 0 -4 32.6 7.7
 -26 0 4 36.8 4.3
 24 0 -4 29.9 26.9
 -24 0 4 15.6 24.8
 22 0 -4 79.59 25.6
 -22 0 4 75.49 25
 22 0 -4 68.59 9
 -22 0 4 55.09 5.5
 22 0 -4 70.19 5.3
 -22 0 4 70.19 5.4
 -20 0 4 13.4 2.5
 20 0 -4 5.3 15.9
 -20 0 4 12.3 2.4
 -20 0 4 1.1 17.4
 20 0 -4 7.8 2.2
 20 0 -4 9.2 4.8
 18 0 -4 922.21 51.39
 -18 0 4 912.21 48.5
 18 0 -4 915.11 48.6
 -18 0 4 912.01 48.8
 -18 0 4 1035.9 67.19
 -16 0 4 113.79 7.3
 16 0 -4 151.28 22
 16 0 -4 110.09 9.5
 -16 0 4 121.69 7
 -16 0 4 128.29 20.7
 16 0 -4 113.39 7
 14 0 -4 288.97 15.7
 -14 0 4 285.67 15.5
 14 0 -4 294.07 17.9
 -14 0 4 284.17 15.8
 -14 0 4 287.47 16
 14 0 -4 287.07 15.8
 14 0 -4 291.37 27.5
 -14 0 4 336.67 28.9
 -12 0 4 4065.49 222.68
 12 0 -4 4132.09 222.88
 -10 0 4 206.08 11.1
 10 0 -4 212.88 12.6
 10 0 -4 207.88 19.2
 -10 0 4 202.18 11
 -10 0 4 198.38 10.9
 10 0 -4 198.98 11
 -10 0 4 186.48 19.1
 8 0 -4 2.7 0.8
 8 0 -4 3.7 0.8
 8 0 -4 2.9 1.7
 -8 0 4 4.5 1.8
 8 0 -4 -0.7 5
 8 0 -4 3.2 0.7
 -8 0 4 2.7 0.8
 -8 0 4 12.3 6
 -8 0 4 4 0.7
 -8 0 4 3.3 0.8
 -6 0 4 7102.39 381.76
 6 0 -4 7465.45 381.76
 4 0 -4 9030.9 470.55
 2 0 -4 82.89 4.6
 2 0 -4 81.29 4.6
 -2 0 4 80.99 4.6
 2 0 -4 74.69 8.3
 -2 0 4 90.59 4.7
 -2 0 4 88.89 5.4
 -2 0 4 87.29 4.6
 2 0 -4 89.79 4.7
 0 0 -4 690.93 44.3
 0 0 -4 763.12 42.3
 2 0 4 9265.37 480.75
 -2 0 -4 9106.59 480.15
 4 0 4 33.1 8
 4 0 4 39.7 2.5
 4 0 4 38.4 2.8
 -4 0 -4 45.4 2.6
 -4 0 -4 36.2 2.5
 -4 0 -4 40.6 2.4
 4 0 4 36.2 2.4
 -4 0 -4 47.7 8.5
 4 0 4 37.6 2.3
 -4 0 -4 38.8 2.5
 -4 0 -4 43.9 2.6
 -6 0 -4 3175.08 175.48
 6 0 4 3317.77 176.38
 -8 0 -4 9694.93 513.15
 8 0 4 9841.52 514.15
 -10 0 -4 304.57 16.8
 10 0 4 321.87 18.1
 -10 0 -4 303.87 16.7
 -10 0 -4 350.46 27.3
 10 0 4 334.87 17
 -10 0 -4 286.17 16.8
 10 0 4 313.37 16.7
 10 0 4 335.37 28.1
 -12 0 -4 447.86 34.2
 12 0 4 392.36 21.7
 12 0 4 395.96 23.4
 -12 0 -4 403.16 22
 -12 0 -4 411.06 21.9
 12 0 4 443.36 35.2
 -12 0 -4 409.76 21.8
 12 0 4 424.06 22.1
 -14 0 -4 1849.42 109.49
 14 0 4 1942.91 111.79
 14 0 4 1765.42 97.29
 16 0 4 727.83 37.8
 -16 0 -4 724.73 37.9
 -16 0 -4 692.53 38.1
 -16 0 -4 690.53 54.29
 16 0 4 763.52 38.3
 16 0 4 682.03 40.1
 -16 0 -4 689.63 37.9
 16 0 4 804.52 56.89
 -18 0 -4 42.6 17.5
 18 0 4 56.09 4.2
 18 0 4 50.29 7
 -18 0 -4 51.69 4.3
 -18 0 -4 56.29 4.6
 -20 0 -4 -8.9 18.5
 20 0 4 1.1 4
 20 0 4 4.8 1.9
 -20 0 -4 5.2 2
 -20 0 -4 5.4 2.3
 20 0 4 -25.2 20.8
 22 0 4 83.79 10.6
 -22 0 -4 103.59 7.3
 22 0 4 69.49 30.6
 22 0 4 113.29 7.2
 -22 0 -4 154.88 30.8
 -24 0 -4 304.27 17.4
 -26 0 -4 33.1 4.4
 26 0 4 25.7 7.3
 27 -1 -4 12.6 6.5
 -27 -1 4 17.4 3.7
 -27 1 4 19.4 3.4
 27 1 -4 16.1 6.9
 -25 -1 4 97.79 8.3
 -25 -1 4 101.69 7.2
 -25 -1 4 142.89 39.1
 25 -1 -4 86.59 10.9
 -25 1 4 107.89 7.3
 25 1 -4 82.79 10.9
 25 1 -4 106.49 7.5
 25 1 -4 101.59 36.4
 -23 -1 4 11.9 2.8
 23 -1 -4 10.5 2.4
 -23 -1 4 7.2 2.7
 23 -1 -4 7.4 5.1
 23 -1 -4 -14 20.3
 -23 -1 4 -7.8 21.9
 -23 1 4 -15.4 22.7
 23 1 -4 74.09 40.6
 23 1 -4 14.6 5.9
 23 1 -4 7.3 2.5
 -23 1 4 6.8 2.5
 -21 -1 4 177.88 10.5
 21 -1 -4 160.98 28.8
 21 -1 -4 172.38 10
 -21 -1 4 141.39 34.6
 -21 -1 4 174.38 10.2
 21 -1 -4 148.09 13.4
 21 1 -4 173.38 31.5
 -21 1 4 125.09 27.6
 21 1 -4 171.88 10.2
 21 1 -4 167.08 13.7
 -21 1 4 160.48 10.2
 -21 1 4 166.58 10
 -19 -1 4 773.02 39.5
 19 -1 -4 752.62 55.79
 -19 -1 4 743.03 58.59
 -19 -1 4 752.92 39.8
 19 -1 -4 711.83 42.3
 19 -1 -4 793.22 39.5
 -19 1 4 696.23 39.5
 19 1 -4 744.33 39.6
 19 1 -4 822.72 60.19
 19 1 -4 712.53 42.5
 -19 1 4 754.72 58.09
 -17 -1 4 109.49 7
 -17 -1 4 113.79 21.4
 -17 -1 4 105.89 6.6
 17 -1 -4 108.69 6.5
 17 -1 -4 99.99 19.4
 17 -1 -4 107.69 6.7
 17 -1 -4 114.79 9.6
 -17 1 4 101.49 6.5
 -17 1 4 98.39 6.7
 17 1 -4 109.29 6.7
 -17 1 4 98.59 20.9
 17 1 -4 104.09 9.6
 -17 1 4 103.99 6.9
 17 1 -4 105.49 21.1
 -15 -1 4 653.43 34.4
 15 -1 -4 629.84 34.3
 15 -1 -4 642.64 36.5
 -15 -1 4 675.83 34.7
 15 -1 -4 691.73 34.5
 15 -1 -4 704.33 47.3
 -15 1 4 611.34 34.4
 -15 1 4 658.63 34.5
 -15 1 4 601.44 46.8
 -15 1 4 647.94 34.3
 15 1 -4 626.84 48.3
 15 1 -4 657.53 34.4
 15 1 -4 664.53 36.8
 13 -1 -4 70.59 14
 -13 -1 4 83.99 15.8
 13 -1 -4 74.89 4.5
 -13 -1 4 77.89 4.6
 13 -1 -4 67.79 4.5
 -13 -1 4 74.59 4.8
 13 -1 -4 67.29 6.5
 -13 1 4 58.69 14.2
 -13 1 4 65.99 4.5
 13 1 -4 69.59 4.6
 -13 1 4 73.89 4.4
 13 1 -4 73.49 6.9
 -13 1 4 68.89 4.7
 13 1 -4 84.99 16.1
 11 -1 -4 70.79 4.5
 -11 -1 4 74.89 4.6
 11 -1 -4 78.59 4.6
 11 -1 -4 72.99 12.4
 -11 -1 4 74.39 6.2
 -11 -1 4 80.19 4.8
 11 -1 -4 73.79 6.2
 -11 -1 4 62.99 12.8
 11 1 -4 69.49 6.3
 -11 1 4 88.69 13.7
 -11 1 4 73.09 4.4
 -11 1 4 73.09 4.5
 -11 1 4 72.39 4.6
 11 1 -4 82.59 14.1
 -9 -1 4 175.98 9.7
 9 -1 -4 166.78 9.6
 9 -1 -4 193.38 17.3
 9 -1 -4 177.08 9.5
 -9 -1 4 192.58 17.9
 9 -1 -4 182.18 9.7
 -9 -1 4 174.48 9.9
 9 -1 -4 188.78 11.1
 -9 1 4 185.48 9.6
 9 1 -4 171.78 9.7
 -9 1 4 171.58 9.6
 -9 1 4 180.48 9.8
 9 1 -4 166.98 17.5
 9 1 -4 184.98 9.8
 -9 1 4 163.78 17
 7 -1 -4 1891.81 102.19
 -7 -1 4 1863.11 102.89
 -7 1 4 1741.63 102.39
 7 1 -4 1915.31 102.99
 5 -1 -4 1223.18 66.49
 -5 -1 4 1079.39 65.89
 -5 1 4 1262.47 67.19
 5 1 -4 1134.99 65.99
 1 -1 -4 8957 462.35
 1 1 -4 8772.02 460.45
 1 -1 4 282.67 14.9
 1 -1 4 268.37 14.9
 -1 -1 -4 256.67 21.6
 -1 -1 -4 294.47 14.8
 1 1 4 307.17 15.7
 1 1 4 287.67 22.9
 -1 1 -4 271.97 18
 -3 -1 -4 6428.76 335.47
 3 -1 4 6082.09 332.37
 3 1 4 6594.44 336.67
 -3 1 -4 6276.87 332.07
 -5 -1 -4 870.51 55.09
 5 -1 4 899.01 52.89
 5 1 4 987.7 57.39
 5 1 4 924.71 47.6
 -5 1 -4 826.52 51.89
 -7 -1 -4 3583.84 198.58
 7 -1 4 3610.04 196.18
 -7 1 -4 3524.35 195.28
 7 1 4 3923.31 200.78
 9 -1 4 379.96 19.8
 9 -1 4 397.76 28.6
 -9 -1 -4 386.06 30.4
 -9 -1 -4 353.56 19
 -9 -1 -4 337.17 19.2
 9 -1 4 347.67 18.8
 9 1 4 363.46 35.3
 9 1 4 347.97 20.4
 -9 1 -4 359.36 26.9
 9 1 4 360.26 19.1
 -9 1 -4 354.96 19
 -9 1 -4 348.27 18.8
 9 1 4 344.27 19.2
 -9 1 -4 367.56 19
 9 1 4 380.76 19.6
 11 -1 4 752.82 41.7
 -11 -1 -4 745.83 40.9
 11 -1 4 820.82 51.59
 -11 -1 -4 853.71 54.19
 11 -1 4 776.52 40.5
 -11 1 -4 743.03 49.99
 -11 1 -4 775.52 40.7
 -11 1 -4 777.52 40.5
 11 1 4 796.52 42.5
 11 1 4 780.82 54.79
 13 -1 4 8.5 1.6
 13 -1 4 5 10.2
 -13 -1 -4 9.4 1.9
 -13 -1 -4 4.6 11.1
 13 -1 4 9.9 1.4
 -13 -1 -4 10.4 1.8
 13 -1 4 4.4 2.6
 -13 -1 -4 9.9 1.9
 -13 1 -4 7.7 1.7
 -13 1 -4 9.2 1.6
 -13 1 -4 10.6 1.5
 13 1 4 10.2 1.6
 13 1 4 8.7 13.2
 -13 1 -4 8.2 9.1
 13 1 4 9.4 3.3
 15 -1 4 286.07 19.2
 -15 -1 -4 290.87 16.9
 -15 -1 -4 288.47 16.9
 -15 -1 -4 306.27 32.8
 -15 -1 -4 311.47 16.7
 15 -1 4 324.47 16.5
 15 -1 4 312.77 16.8
 15 1 4 324.87 16.7
 15 1 4 289.57 36.7
 -15 1 -4 293.07 16.7
 -15 1 -4 350.86 31.3
 -15 1 -4 292.57 16.5
 -15 1 -4 320.57 16.7
 -17 -1 -4 968.7 68.09
 17 -1 4 989.4 48.8
 -17 -1 -4 948.61 49.2
 17 -1 4 895.31 51.09
 -17 -1 -4 878.91 49.4
 17 -1 4 977.4 49.2
 -17 1 -4 878.81 48.8
 -17 1 -4 884.81 49.1
 -17 1 -4 846.72 63.99
 17 1 4 967 49
 -17 1 -4 996.8 49
 17 1 4 888.91 51.69
 17 1 4 967.2 70.79
 -19 -1 -4 3.1 2.1
 19 -1 4 3.2 2
 19 -1 4 15.2 16.9
 -19 -1 -4 2.8 2.1
 19 -1 4 5.7 1.8
 -19 -1 -4 1.3 16.4
 19 -1 4 0.8 3.6
 19 1 4 3.2 4
 -19 1 -4 -5.8 15.3
 19 1 4 36.2 23.4
 -19 1 -4 3 1.9
 -19 1 -4 1 1.9
 19 1 4 3.8 2
 21 -1 4 368.16 46.1
 -21 -1 -4 482.05 49.9
 -21 -1 -4 441.66 23.9
 21 -1 4 449.36 23.6
 -21 -1 -4 414.56 24
 -21 1 -4 472.75 23.9
 21 1 4 552.14 56.59
 -21 1 -4 435.76 44.4
 -21 1 -4 405.16 24.1
 23 -1 4 74.89 31.1
 -23 -1 -4 160.18 34.3
 -23 -1 -4 119.99 8.1
 23 1 4 107.39 9.9
 23 1 4 132.39 37.2
 -23 1 -4 134.99 31.7
 23 1 4 126.29 13.1
 -23 1 -4 115.99 8.1
 25 -1 4 4.2 5.2
 -25 -1 -4 9.8 3.4
 -25 1 -4 10.4 3.3
 25 1 4 12.4 6
 -26 -2 4 28.8 6.6
 -26 -2 4 21.7 4
 26 -2 -4 20.8 6.9
 -26 2 4 28.3 3.7
 26 2 -4 26.4 7.2
 24 -2 -4 185.88 17.1
 -24 -2 4 210.08 12.7
 -24 -2 4 173.88 40.7
 -24 -2 4 203.08 13.2
 24 2 -4 211.48 43.8
 -24 2 4 230.48 12.7
 24 2 -4 236.98 13
 24 2 -4 198.88 16.8
 22 -2 -4 70.59 22.6
 22 -2 -4 60.19 5
 22 -2 -4 56.89 8.4
 -22 -2 4 68.39 5.9
 -22 -2 4 79.59 26.4
 -22 -2 4 73.19 5.3
 -22 2 4 64.59 25.5
 22 2 -4 62.29 5.5
 22 2 -4 60.49 8.7
 -22 2 4 63.19 5.1
 22 2 -4 60.69 28
 20 -2 -4 135.49 8.2
 -20 -2 4 135.99 28.1
 20 -2 -4 124.99 11.5
 -20 -2 4 139.59 8.4
 -20 -2 4 125.29 8.7
 20 -2 -4 139.89 8
 20 2 -4 129.09 11.7
 -20 2 4 120.09 8
 -20 2 4 137.39 8.1
 -20 2 4 103.99 25.6
 20 2 -4 129.79 8.4
 20 2 -4 169.58 31.2
 -18 -2 4 4.8 2.3
 18 -2 -4 6.3 13.4
 18 -2 -4 4.7 1.7
 -18 -2 4 3.4 2
 18 -2 -4 6.1 1.8
 18 -2 -4 7.5 4
 -18 -2 4 41 17.6
 -18 2 4 15.3 15
 -18 2 4 4.3 1.6
 -18 2 4 6.6 1.8
 18 2 -4 7.5 4.2
 -18 2 4 9.7 1.9
 18 2 -4 13 15.7
 18 2 -4 8.2 2.2
 16 -2 -4 139.89 8
 -16 -2 4 137.39 8.3
 -16 -2 4 146.89 8.1
 16 -2 -4 127.59 10.4
 -16 -2 4 117.89 22.2
 16 -2 -4 140.09 7.9
 -16 2 4 133.99 8
 16 2 -4 140.89 8.2
 16 2 -4 144.39 24.6
 -16 2 4 132.79 7.9
 -16 2 4 100.69 20.2
 -16 2 4 127.69 7.8
 16 2 -4 126.09 10.6
 -14 -2 4 114.29 6.3
 14 -2 -4 95.79 6
 -14 -2 4 113.09 22.9
 14 -2 -4 91.59 6
 -14 -2 4 102.39 6.5
 -14 2 4 100.59 5.9
 14 2 -4 107.59 6.2
 14 2 -4 112.99 8.7
 -14 2 4 93.59 6
 14 2 -4 99.89 20
 -14 2 4 97.19 6.1
 -14 2 4 95.09 16.9
 12 -2 -4 6.6 2.7
 12 -2 -4 7.7 1.3
 -12 -2 4 6.2 1.6
 -12 -2 4 -3.7 8.6
 -12 -2 4 13.8 3.3
 -12 -2 4 7.3 1.5
 -12 2 4 8.4 1.2
 12 2 -4 6.3 1.4
 -12 2 4 11.9 9
 -12 2 4 8.2 1.4
 12 2 -4 8.4 2.8
 12 2 -4 13.7 10.7
 10 -2 -4 1704.43 94.19
 -10 -2 4 1563.94 95.09
 10 -2 -4 1746.43 87.09
 10 2 -4 1625.44 87.19
 -10 2 4 1605.04 94.69
 10 2 -4 1644.84 96.49
 8 -2 -4 484.05 27
 8 -2 -4 471.95 25.8
 8 -2 -4 498.05 32.7
 8 -2 -4 481.85 25.7
 -8 -2 4 503.25 26
 -8 -2 4 514.75 34.2
 8 2 -4 506.35 34.7
 -8 2 4 496.65 26
 8 2 -4 511.45 27.2
 -8 2 4 476.55 33.6
 -8 2 4 501.65 25.9
 6 -2 -4 289.17 15.4
 6 -2 -4 286.77 15.2
 -6 -2 4 306.77 22.1
 6 -2 -4 274.87 16.3
 -6 -2 4 317.37 16.7
 -6 -2 4 286.77 15.5
 -6 -2 4 286.67 15.5
 6 -2 -4 294.47 21.5
 -6 2 4 288.87 15.2
 -6 2 4 291.17 15.4
 -6 2 4 312.27 15.6
 6 2 -4 287.47 16.3
 6 2 -4 306.57 22.5
 6 2 -4 280.37 15.4
 -6 2 4 291.67 22.3
 -4 -2 4 4060.09 222.08
 4 -2 -4 4237.88 223.08
 4 2 -4 4274.97 222.68
 -4 2 4 4264.47 223.98
 -2 -2 4 2181.08 118.09
 2 2 -4 2247.38 118.29
 0 -2 -4 1374.96 78.79
 0 -2 4 1336.97 72.49
 0 2 -4 1363.56 72.39
 0 2 4 1317.47 80.29
 -2 -2 -4 417.96 23.2
 -2 -2 -4 409.66 22.3
 2 -2 4 422.56 22.2
 -2 -2 -4 471.25 31.5
 2 2 4 452.45 22.9
 -2 2 -4 430.26 24.1
 2 2 4 399.46 32.2
 -2 2 -4 386.66 25.3
 2 2 4 423.36 22.4
 -2 2 -4 416.36 22.2
 -4 -2 -4 1187.78 73.09
 4 2 4 1241.68 75.29
 -4 2 -4 1203.28 66.59
 4 2 4 1267.27 64.69
 6 -2 4 2137.39 114.79
 -6 -2 -4 2113.99 120.19
 6 2 4 2204.88 122.69
 -6 2 -4 2034 113.49
 -8 -2 -4 51.19 3.8
 8 -2 4 57.29 9.8
 -8 -2 -4 60.29 13.6
 -8 -2 -4 50.49 3.6
 8 -2 4 45.1 3.4
 8 -2 4 45.6 2.9
 -8 -2 -4 49.7 3.1
 8 -2 4 49.7 2.8
 -8 2 -4 47.9 3.2
 8 2 4 49.9 3.6
 8 2 4 51.19 3.5
 8 2 4 57.19 14.2
 -8 2 -4 44.7 3
 10 -2 4 257.97 15.4
 -10 -2 -4 293.07 15.3
 -10 -2 -4 281.17 14.8
 10 -2 4 283.27 23.1
 10 -2 4 264.57 14.6
 -10 -2 -4 298.47 28.4
 10 -2 4 282.97 14.6
 10 2 4 284.37 15
 -10 2 -4 256.17 14.7
 -10 2 -4 267.07 14.8
 -10 2 -4 272.97 22.2
 10 2 4 301.17 17
 10 2 4 273.57 15.2
 10 2 4 263.27 29.4
 -12 -2 -4 3458.25 190.28
 12 -2 4 3522.65 185.58
 -12 2 -4 3276.07 183.78
 12 2 4 3255.47 192.08
 -14 -2 -4 103.99 7.1
 14 -2 4 127.39 19.6
 14 -2 4 112.69 6.4
 14 -2 4 112.89 6.6
 -14 -2 -4 108.19 21.7
 14 -2 4 107.89 8.3
 14 2 4 100.19 9.5
 14 2 4 111.49 7
 -14 2 -4 113.99 6.7
 -14 2 -4 117.69 17.5
 -14 2 -4 114.59 6.8
 14 2 4 118.79 24.6
 -16 -2 -4 240.98 13.9
 16 -2 4 250.67 13.1
 -16 -2 -4 250.87 13.5
 16 -2 4 237.58 29
 16 -2 4 236.28 15.3
 -16 2 -4 227.18 13.4
 -16 2 -4 234.78 28.3
 16 2 4 272.57 37.2
 16 2 4 242.98 13.6
 16 2 4 212.98 16.1
 -16 2 -4 246.88 13.5
 18 -2 4 600.04 50.99
 -18 -2 -4 538.65 28
 18 -2 4 528.15 28
 18 -2 4 541.05 27.8
 -18 -2 -4 484.35 28.3
 -18 2 -4 551.04 44.7
 18 2 4 537.25 28.1
 -18 2 -4 481.25 28
 18 2 4 563.64 54.59
 -18 2 -4 515.45 28
 20 -2 4 146.29 12.9
 -20 -2 -4 176.18 11
 -20 -2 -4 176.28 10.7
 -20 -2 -4 181.08 32.3
 20 -2 4 183.88 10.6
 -20 2 -4 139.29 27.2
 20 2 4 153.88 14.2
 20 2 4 176.28 37.8
 20 2 4 190.78 10.7
 -20 2 -4 166.18 10.6
 -20 2 -4 192.68 10.7
 22 -2 4 64.59 12.4
 -22 -2 -4 70.19 5.8
 -22 -2 -4 114.79 32.2
 -22 -2 -4 71.09 6.4
 -22 2 -4 60.29 25.8
 22 2 4 65.99 9.3
 22 2 4 79.39 6
 22 2 4 88.99 35.7
 -24 -2 -4 58.19 35.1
 24 -2 4 3.7 4.9
 -24 -2 -4 1.9 2.9
 24 2 4 -0.6 4.6
 24 2 4 -2.2 2.8
 24 2 4 23 47.8
 -24 2 -4 1.1 2.7
 -26 -2 -4 155.68 9.7
 26 -2 4 125.89 13.4
 -26 2 -4 127.69 9.4
 26 2 4 116.99 14
 25 -3 -4 -6.4 4.8
 -25 -3 4 4.1 2.7
 -25 -3 4 2.4 3.2
 -25 3 4 2.8 2.7
 25 3 -4 -4.6 5.7
 25 3 -4 13.8 40
 25 3 -4 2.7 3.2
 23 -3 -4 10.3 5.6
 -23 -3 4 2.4 2.8
 -23 -3 4 3.3 3
 -23 -3 4 30.9 30
 23 3 -4 1.8 2.9
 23 3 -4 46.6 34.6
 23 3 -4 0.7 4.8
 -23 3 4 3.6 2.4
 21 -3 -4 -13.9 17.4
 21 -3 -4 -1.2 4.3
 -21 -3 4 -2 2.3
 -21 -3 4 -2.2 2.5
 -21 3 4 0.6 1.8
 21 3 -4 -1.2 4.3
 -21 3 4 23.6 22
 -21 3 4 0.6 2
 21 3 -4 -13.9 26.6
 21 3 -4 2.7 2.6
 -19 -3 4 19.7 3.5
 19 -3 -4 26.5 16.5
 19 -3 -4 25.3 5.4
 19 -3 -4 19.6 2.5
 -19 -3 4 19.1 20.9
 -19 -3 4 17.5 3
 19 -3 -4 21.9 2.5
 19 3 -4 26.9 5.6
 -19 3 4 5 18.1
 -19 3 4 27.2 2.8
 -19 3 4 22.3 2.7
 -17 -3 4 13.3 2.7
 17 -3 -4 51.59 15.3
 -17 -3 4 25.7 18.2
 17 -3 -4 17.5 2.3
 17 -3 -4 21.7 2.2
 -17 -3 4 14.6 2.4
 17 -3 -4 17.6 4.6
 -17 3 4 23.2 2.5
 17 3 -4 8.3 19.2
 17 3 -4 17.1 2.8
 17 3 -4 10.6 4.3
 -17 3 4 30 15.6
 -17 3 4 20 2.3
 15 -3 -4 18.2 2
 -15 -3 4 12.6 2.2
 -15 -3 4 18.5 2.6
 15 -3 -4 20.4 2.1
 15 -3 -4 18.5 4.1
 15 -3 -4 6.1 10.7
 -15 -3 4 -2.4 12.9
 15 3 -4 11.9 2.4
 -15 3 4 19.2 12.7
 -15 3 4 15.7 2.1
 -15 3 4 16.2 1.9
 15 3 -4 21.6 4.5
 15 3 -4 16.2 15.2
 -13 -3 4 108.99 19.5
 13 -3 -4 122.59 9.3
 13 -3 -4 121.39 19.2
 13 -3 -4 127.39 7.3
 -13 -3 4 125.09 7.8
 13 3 -4 140.79 9.9
 13 3 -4 130.39 22.2
 -13 3 4 122.59 7.2
 13 3 -4 134.19 7.7
 -13 3 4 131.69 7.4
 -13 3 4 129.49 19.1
 11 -3 -4 3.6 1.1
 -11 -3 4 7.6 3.1
 -11 -3 4 2 1.2
 -11 -3 4 2.8 1.5
 -11 -3 4 -6.4 8.2
 11 -3 -4 0.8 2.2
 11 -3 -4 3.3 1.2
 -11 3 4 1.9 1.1
 11 3 -4 -8.4 9
 -11 3 4 -2.7 8
 -11 3 4 4.4 1
 11 3 -4 9.4 2.8
 11 3 -4 4.2 1.4
 -9 -3 4 66.99 6.2
 9 -3 -4 70.59 5.7
 -9 -3 4 59.39 12.8
 9 -3 -4 67.59 4
 -9 -3 4 57.59 4.3
 9 -3 -4 63.49 3.8
 -9 -3 4 61.39 4.2
 9 -3 -4 71.19 4.1
 -9 3 4 67.19 4.1
 9 3 -4 59.49 15
 9 3 -4 64.89 5.6
 -9 3 4 74.79 4.2
 9 3 -4 59.89 4.2
 -9 3 4 55.89 11.6
 -7 -3 4 11.4 2.5
 7 -3 -4 4.3 0.6
 -7 -3 4 8.2 1.4
 7 -3 -4 5.2 1.1
 7 -3 -4 6.2 6.6
 7 -3 -4 4.5 0.9
 -7 -3 4 5.5 1.2
 -7 -3 4 6.1 6.6
 7 -3 -4 3.1 1.8
 -7 3 4 3.8 1
 -7 3 4 11.8 7.3
 7 3 -4 4.4 1.1
 7 3 -4 7.9 1.9
 -7 3 4 4.9 0.7
 7 3 -4 -0.9 6.8
 -7 3 4 5.6 0.9
 -5 -3 4 118.49 7.7
 5 -3 -4 126.39 7.7
 5 -3 -4 122.59 6.5
 5 -3 -4 128.69 13.3
 -5 -3 4 102.99 14.5
 5 -3 -4 119.39 6.7
 -5 -3 4 115.69 6.7
 -5 -3 4 109.79 6.6
 -5 3 4 115.69 6.5
 -5 3 4 118.19 6.2
 -5 3 4 118.39 6.2
 5 3 -4 93.29 13
 5 3 -4 125.89 6.9
 5 3 -4 109.39 6.5
 3 -3 -4 20.1 8.7
 -3 -3 4 15.6 4.9
 -3 -3 4 14.2 2.1
 -3 -3 4 10.6 1.5
 3 -3 -4 15.4 1.4
 3 -3 -4 11.7 6.2
 -3 -3 4 15.4 1.4
 3 -3 -4 17.3 2.4
 -3 3 4 17 1.5
 3 3 -4 12.1 1.2
 3 3 -4 14.5 5.4
 1 -3 -4 101.99 14.7
 -1 -3 4 120.29 9.8
 1 -3 -4 124.99 6.2
 -1 -3 4 124.99 6.4
 -1 -3 4 110.09 6.7
 1 -3 -4 122.09 7.6
 -1 -3 4 120.59 6.7
 1 -3 -4 120.69 6.7
 -1 3 4 117.09 6.2
 1 3 -4 111.59 6.4
 -1 3 4 117.19 7
 -1 3 4 116.69 6.6
 1 3 -4 116.89 10.4
 -1 -3 -4 1.7 1.5
 -1 -3 -4 1.9 1
 -1 -3 -4 4.2 1.3
 1 -3 4 1.4 1
 1 -3 4 6.7 2.4
 -1 -3 -4 10.2 7.5
 -1 -3 -4 1.7 0.5
 1 3 4 2.3 1.5
 1 3 4 9.3 9.4
 1 3 4 1.4 1.2
 -1 3 -4 0.8 0.4
 1 3 4 1.9 0.5
 1 3 4 1 0.8
 -1 3 -4 1.2 2.1
 3 -3 4 382.86 20.3
 -3 -3 -4 425.06 30.9
 -3 -3 -4 362.26 20.8
 -3 -3 -4 417.56 21
 -3 -3 -4 376.36 19.9
 3 3 4 417.56 34.1
 3 3 4 355.16 20.3
 3 3 4 364.56 19.9
 3 3 4 381.56 20.4
 3 3 4 404.56 21.3
 -5 -3 -4 -4.5 8.3
 -5 -3 -4 2.5 1.9
 5 -3 4 -0.1 1.1
 -5 -3 -4 -0.2 1.4
 -5 -3 -4 -0.5 0.8
 -5 3 -4 0.8 0.6
 5 3 4 0.2 1.8
 5 3 4 10.7 10.5
 5 3 4 0.5 1.2
 5 3 4 1.1 0.6
 -5 3 -4 1.3 1
 -5 3 -4 1.2 0.6
 5 3 4 -0.2 1
 7 -3 4 208.78 11.8
 -7 -3 -4 204.78 23.1
 -7 -3 -4 222.18 12.3
 7 -3 4 209.28 15.6
 -7 -3 -4 198.98 11.4
 7 3 4 229.68 29.1
 -7 3 -4 217.68 11.6
 7 3 4 220.78 11.9
 -7 3 -4 227.08 14.4
 7 3 4 220.08 13.4
 -7 3 -4 213.58 11.3
 7 3 4 200.08 11.9
 -9 -3 -4 3.7 2.5
 9 -3 4 3.5 1.2
 9 -3 4 0 5.6
 -9 -3 -4 -5.2 10.5
 -9 -3 -4 2.2 1.1
 -9 -3 -4 2.7 1.7
 -9 3 -4 2.3 0.9
 -9 3 -4 1.4 1.2
 9 3 4 -1 1.4
 9 3 4 -1.4 12.2
 9 3 4 2.3 1.3
 -9 3 -4 1.9 4.6
 9 3 4 3.1 2.5
 -11 -3 -4 66.79 5.2
 11 -3 4 90.79 12.8
 11 -3 4 69.99 5.1
 11 -3 4 69.19 4.1
 -11 -3 -4 66.69 4.5
 -11 -3 -4 89.59 18.9
 11 3 4 62.39 5.3
 -11 3 -4 80.69 11.9
 -11 3 -4 69.69 4.6
 -11 3 -4 62.09 4.5
 11 3 4 84.19 20
 11 3 4 77.59 7.3
 11 3 4 75.19 4.8
 13 -3 4 145.59 7.8
 -13 -3 -4 129.29 23.8
 -13 -3 -4 131.39 8.7
 13 -3 4 138.99 9.1
 -13 -3 -4 121.49 8
 13 -3 4 163.98 19.8
 13 3 4 112.59 10.5
 -13 3 -4 156.88 18.6
 -13 3 -4 138.59 8.2
 -13 3 -4 141.49 7.9
 13 3 4 137.19 33.3
 13 3 4 137.49 8.4
 15 -3 4 1 2.6
 15 -3 4 0.9 1.3
 -15 -3 -4 -5.7 16.3
 -15 -3 -4 -1.5 1.7
 -15 -3 -4 1.1 2
 15 -3 4 -2.5 10.9
 -15 3 -4 2.4 1.8
 15 3 4 0.2 2.1
 15 3 4 2.7 3.5
 15 3 4 41.2 23.1
 -15 3 -4 -8.4 10.7
 -15 3 -4 -0.2 1.4
 17 -3 4 18.7 4.2
 17 -3 4 27.3 2.7
 -17 -3 -4 28.7 3.6
 -17 -3 -4 5.3 18.2
 -17 -3 -4 20 2.8
 17 -3 4 31.2 15.4
 17 3 4 16.7 23.1
 -17 3 -4 24.2 14.2
 -17 3 -4 27.7 3.1
 17 3 4 18.8 5.3
 17 3 4 26.5 3.4
 -17 3 -4 25.2 2.8
 -19 -3 -4 13.2 22.5
 19 -3 4 4 3.8
 19 -3 4 1.1 1.8
 -19 -3 -4 1.9 2.2
 19 -3 4 4.9 17.7
 -19 -3 -4 1.2 2.5
 19 3 4 0.2 4.5
 -19 3 -4 1.1 1.9
 -19 3 -4 2.8 2.4
 -19 3 -4 16.3 16.7
 19 3 4 -0.8 27
 19 3 4 5.5 2.8
 -21 -3 -4 1 24.1
 -21 -3 -4 13 3.2
 -21 -3 -4 10 4.4
 21 -3 4 9.4 4.5
 21 -3 4 29.8 23.4
 21 3 4 7.5 5
 -21 3 -4 7.5 2.4
 -21 3 -4 34.9 22.2
 -21 3 -4 7.2 2.8
 21 3 4 29.6 37.6
 21 3 4 10.4 2.9
 -23 -3 -4 6.9 3.2
 23 -3 4 -2.4 4.2
 -23 -3 -4 -13.4 34.8
 -23 -3 -4 0.3 2.7
 23 3 4 -30.4 39
 23 3 4 4 5.5
 -23 3 -4 0.3 2.8
 25 -3 4 -4.8 4.3
 -25 -3 -4 2.9 3.2
 25 3 4 -1.1 3.2
 25 3 4 -1.2 4.9
 -25 3 -4 1.7 2.9
 24 -4 -4 39 7.7
 -24 -4 4 35.8 4.9
 -24 -4 4 44.9 5.3
 24 4 -4 45.8 5.1
 -24 4 4 41 4.2
 -22 -4 4 52.69 5.5
 -22 -4 4 49 5.2
 22 -4 -4 51.99 7.9
 22 4 -4 64.09 5.6
 -22 4 4 62.99 5
 20 -4 -4 54.39 19.9
 -20 -4 4 32.9 4.2
 -20 4 4 33.4 3.4
 -20 4 4 36.4 3.4
 20 4 -4 37.8 6.7
 20 4 -4 59.59 32.6
 20 4 -4 35 4.2
 -20 4 4 41.2 25.5
 -18 -4 4 2.1 2.5
 -18 -4 4 1.9 2.3
 -18 -4 4 -36.2 17.4
 18 -4 -4 6.6 14.5
 18 -4 -4 1 3.7
 18 4 -4 0.7 2.4
 -18 4 4 -0.8 1.6
 -18 4 4 -0.9 1.6
 -18 4 4 4.3 18.6
 18 4 -4 0 3.5
 18 4 -4 -16.7 21.6
 -16 -4 4 346.57 19
 16 -4 -4 318.47 20.7
 -16 -4 4 329.07 18.7
 -16 -4 4 362.76 37.5
 16 -4 -4 384.66 32.1
 16 -4 -4 340.57 18.4
 -16 4 4 330.57 18.2
 16 4 -4 412.96 44.4
 -16 4 4 294.37 35
 16 4 -4 324.27 21
 16 4 -4 355.66 18.8
 -16 4 4 341.27 18.4
 -14 -4 4 330.57 18.5
 14 -4 -4 337.97 20.1
 -14 -4 4 347.67 21
 -14 -4 4 325.17 18.3
 14 -4 -4 380.66 29.5
 14 -4 -4 339.67 18
 -14 -4 4 345.37 35.2
 -14 4 4 336.17 17.8
 -14 4 4 294.67 31.8
 14 4 -4 362.56 38.7
 -14 4 4 323.87 18
 14 4 -4 327.57 18.3
 14 4 -4 330.97 20.2
 12 -4 -4 14.2 9.3
 -12 -4 4 6.4 1.9
 -12 -4 4 3.8 1.9
 -12 -4 4 9.4 3.7
 12 -4 -4 12.9 3.3
 -12 -4 4 -0.7 11.4
 12 -4 -4 6.6 1.5
 -12 4 4 6.1 1.5
 12 4 -4 11 3
 -12 4 4 4.4 10.7
 12 4 -4 0.6 14.2
 -12 4 4 6.7 1.2
 12 4 -4 8.1 1.9
 10 -4 -4 535.75 29.7
 10 -4 -4 578.94 29.9
 -10 -4 4 579.14 30.2
 10 -4 -4 620.54 38.4
 -10 -4 4 600.84 41.8
 10 -4 -4 560.14 31.3
 -10 4 4 560.44 29.8
 10 4 -4 666.63 46.7
 -10 4 4 538.35 40.5
 10 4 -4 576.44 30.1
 -10 4 4 547.55 29.6
 -10 4 4 582.84 29.9
 10 4 -4 545.55 31.1
 8 -4 -4 909.11 49.5
 8 -4 -4 960.7 48.3
 -8 -4 4 906.71 57.99
 8 -4 -4 959.8 55.89
 -8 -4 4 936.71 48.5
 -8 -4 4 846.52 50.59
 8 -4 -4 913.61 48.1
 8 4 -4 932.21 49.2
 -8 4 4 914.51 48.1
 -8 4 4 962.7 48.3
 8 4 -4 941.51 61.09
 6 -4 -4 100.89 7.2
 -6 -4 4 100.79 13.6
 6 -4 -4 108.89 17.4
 -6 -4 4 111.69 7.7
 6 -4 -4 85.59 13
 -6 -4 4 109.49 6.2
 -6 -4 4 113.09 6.2
 6 -4 -4 102.79 6.1
 6 -4 -4 105.29 5.8
 -6 4 4 102.69 5.6
 6 4 -4 89.59 15.2
 -6 4 4 98.69 5.6
 6 4 -4 99.19 6
 -6 4 4 105.99 5.9
 -4 -4 4 157.98 15.2
 -4 -4 4 178.28 9.3
 -4 -4 4 175.98 10.3
 4 -4 -4 164.88 9.6
 4 -4 -4 145.09 16.2
 4 -4 -4 158.48 10.2
 4 -4 -4 149.39 19.7
 -4 -4 4 180.58 9.1
 4 -4 -4 169.58 9.3
 -4 4 4 159.68 8.7
 -4 4 4 155.58 8.6
 -4 4 4 164.08 9
 4 4 -4 161.58 9
 4 4 -4 161.78 17.3
 2 -4 -4 1526.45 92.09
 -2 -4 4 1684.73 82.59
 2 -4 -4 1556.04 82.99
 -2 -4 4 1549.74 86.19
 2 -4 -4 1544.45 89.89
 2 4 -4 1604.04 88.19
 0 -4 4 635.34 35
 0 -4 -4 625.24 33.7
 0 -4 -4 635.34 32.4
 0 -4 -4 656.53 32.9
 0 -4 4 620.54 32.9
 0 -4 -4 604.64 42.7
 0 4 4 577.54 47.2
 0 4 4 653.73 33.2
 0 4 4 597.14 32.8
 0 4 -4 615.34 32.4
 0 4 4 595.14 32.4
 0 4 -4 657.83 36.4
 2 -4 4 10.2 1.7
 -2 -4 -4 10.5 9.1
 -2 -4 -4 12.5 2.3
 -2 -4 -4 11.9 1.1
 2 4 4 13.1 2.2
 2 4 4 8.6 1.5
 2 4 4 8.9 1.8
 2 4 4 9.4 1
 -2 4 -4 10.6 0.9
 2 4 4 27.9 13.3
 -4 -4 -4 936.01 50.09
 -4 -4 -4 938.41 61.19
 4 -4 4 924.11 49.5
 4 4 4 950.6 50.49
 4 4 4 1043.7 67.19
 6 -4 4 1233.98 64.69
 -6 -4 -4 1205.88 77.39
 6 4 4 1273.37 82.99
 6 4 4 1251.37 65.99
 -8 -4 -4 -3 10.4
 8 -4 4 8.4 2
 -8 -4 -4 7.4 1.4
 -8 -4 -4 8.7 3
 -8 -4 -4 8.4 2.3
 8 4 4 3.9 1.7
 -8 4 -4 10.1 1.7
 8 4 4 11.6 15.3
 -8 4 -4 9.4 1
 8 4 4 5.9 1.9
 10 -4 4 155.38 8.1
 -10 -4 -4 122.39 22.5
 -10 -4 -4 151.48 8.6
 -10 -4 -4 151.78 9.5
 10 -4 4 134.09 12.8
 10 4 4 172.58 30
 -10 4 -4 145.39 8.2
 10 4 4 155.58 9.1
 10 4 4 143.59 11
 -10 4 -4 159.38 8.8
 -12 -4 -4 1241.58 82.99
 12 -4 4 1241.28 65.39
 12 -4 4 1346.77 71.99
 12 4 4 1172.18 65.39
 -12 4 -4 1251.77 64.59
 12 4 4 1223.98 67.49
 12 4 4 1270.37 89.09
 14 -4 4 181.38 9.7
 14 -4 4 161.68 11
 -14 -4 -4 170.18 10.1
 14 -4 4 223.18 21.8
 -14 -4 -4 204.38 30.6
 -14 4 -4 167.38 9.8
 14 4 4 164.58 13.2
 14 4 4 228.78 38.7
 -14 4 -4 179.98 10.3
 16 -4 4 178.88 22
 16 -4 4 159.78 9
 -16 -4 -4 153.48 10.1
 -16 -4 -4 183.08 31.2
 16 -4 4 139.69 10.7
 -16 -4 -4 159.28 9.4
 -16 4 -4 143.19 9
 16 4 4 170.68 9.9
 16 4 4 204.88 40.2
 -16 4 -4 159.88 9.5
 18 -4 4 347.77 18
 -18 -4 -4 331.67 18.3
 18 -4 4 331.47 35.5
 18 -4 4 303.27 20
 -18 -4 -4 333.67 19
 -18 -4 -4 381.26 45.9
 18 4 4 288.97 21.6
 -18 4 -4 323.97 18.3
 -18 4 -4 314.37 18.1
 18 4 4 345.27 52.99
 18 4 4 360.16 18.7
 20 -4 4 71.99 23
 -20 -4 -4 79.59 6.9
 -20 -4 -4 88.59 7
 20 -4 4 63.79 7.9
 -20 -4 -4 88.29 31.5
 -20 4 -4 72.99 6.2
 -20 4 -4 37.9 22.8
 -20 4 -4 81.89 6
 20 4 4 88.49 6.8
 20 4 4 112.79 43
 20 4 4 86.89 10.7
 -22 -4 -4 8.5 3.1
 -22 -4 -4 10.9 3.5
 22 -4 4 4.2 4.5
 22 4 4 12.8 3.6
 -22 4 -4 7.8 3.2
 22 4 4 0.5 47
 23 -5 -4 1.8 5.1
 -23 -5 4 17 3.8
 23 5 -4 10.5 3.6
 -23 5 4 11.1 2.7
 -21 -5 4 98.19 7.4
 21 -5 -4 70.49 9.5
 -21 -5 4 93.29 7.5
 21 5 -4 106.39 7.7
 -21 5 4 82.39 6.1
 -19 -5 4 53.29 5.2
 19 -5 -4 68.69 20.2
 19 -5 -4 58.29 7.8
 -19 -5 4 65.49 5.8
 -19 5 4 56.89 4.6
 -19 5 4 8.1 25
 -19 5 4 60.79 4.8
 19 5 -4 68.99 5.6
 17 -5 -4 173.88 9.9
 17 -5 -4 163.08 13.9
 -17 -5 4 177.48 10.5
 -17 -5 4 171.38 10.7
 -17 5 4 162.78 9.8
 17 5 -4 174.78 10.5
 -17 5 4 159.88 9.6
 -17 5 4 183.38 28.6
 -15 -5 4 126.49 8.1
 15 -5 -4 127.39 7.6
 15 -5 -4 117.29 18.7
 -15 -5 4 126.79 8.3
 15 -5 -4 116.49 10.1
 -15 5 4 150.58 24.5
 -15 5 4 122.49 7.5
 15 5 -4 115.49 9.5
 15 5 -4 136.19 8.2
 15 5 -4 154.58 34.3
 -15 5 4 122.49 7.3
 -13 -5 4 21.5 2.9
 13 -5 -4 17.4 2.2
 -13 -5 4 14.4 14.8
 -13 -5 4 20.1 5
 13 -5 -4 38.9 11.8
 -13 -5 4 15.7 2.7
 13 -5 -4 12 3.9
 13 5 -4 14.7 2.6
 13 5 -4 14.1 3.3
 -13 5 4 -12.6 13.4
 -13 5 4 19.3 2.2
 13 5 -4 18.1 21.4
 -13 5 4 15.8 1.8
 -11 -5 4 374.56 20.6
 -11 -5 4 412.46 23.2
 -11 -5 4 320.37 33.1
 11 -5 -4 366.76 21.9
 -11 -5 4 393.26 20.7
 11 -5 -4 414.66 29.6
 11 -5 -4 377.06 20.2
 11 -5 -4 310.77 34.6
 -11 5 4 359.56 19.9
 11 5 -4 383.26 20.5
 11 5 -4 414.26 41.6
 -11 5 4 381.86 20.2
 9 -5 -4 31.7 9.5
 -9 -5 4 38.6 3.5
 9 -5 -4 30.5 3
 -9 -5 4 32.6 12.7
 9 -5 -4 47.3 16
 -9 -5 4 38 3.6
 9 -5 -4 40.4 4.7
 -9 5 4 37.8 2.9
 9 5 -4 33.3 3
 9 5 -4 60.69 18.6
 -9 5 4 30.9 2.4
 7 -5 -4 922.31 46.7
 -7 -5 4 865.01 56.09
 7 -5 -4 990.2 54.99
 -7 -5 4 943.01 48.5
 7 -5 -4 887.51 47.8
 7 -5 -4 836.82 58.29
 -7 5 4 848.62 46.2
 7 5 -4 895.01 46.6
 -7 5 4 850.61 46.2
 5 -5 -4 139.19 20
 5 -5 -4 186.58 17.9
 5 -5 -4 146.19 8.7
 5 -5 -4 134.79 9.7
 -5 -5 4 170.08 10.3
 -5 -5 4 173.28 17.3
 -5 -5 4 153.18 8.6
 -5 -5 4 157.98 8.8
 5 5 -4 185.98 22.8
 -5 5 4 145.19 8
 -5 5 4 154.08 8.4
 5 5 -4 144.59 8.4
 -5 5 4 139.89 7.9
 3 -5 -4 633.34 46.9
 3 -5 -4 715.83 45.5
 3 -5 -4 722.73 36.3
 -3 -5 4 735.43 37.7
 3 -5 -4 737.83 37.1
 -3 -5 4 679.53 42.3
 -3 -5 4 695.83 36.6
 -3 -5 4 707.53 36.9
 3 5 -4 668.83 36.5
 -3 5 4 660.83 36.6
 -3 5 4 706.03 37.1
 1 -5 -4 1124.39 69.79
 1 -5 -4 1257.07 61.09
 1 -5 -4 1085.19 70.89
 1 -5 -4 1158.78 61.59
 1 -5 -4 1168.38 60.19
 -1 -5 4 1196.48 60.99
 -1 -5 4 1191.28 60.69
 -1 -5 4 1132.19 63.69
 -1 5 4 1123.19 60.49
 1 5 -4 1213.38 67.09
 -1 5 4 1195.18 60.89
 -1 5 4 1075.99 60.09
 -1 -5 -4 47.5 13.3
 -1 -5 -4 49.6 4.8
 1 -5 4 48.7 4.1
 -1 -5 -4 61.39 4.9
 -1 -5 -4 53.19 3.3
 -1 5 -4 53.79 3.1
 1 5 4 61.99 4.4
 1 5 4 47.4 3.8
 1 5 4 95.89 23.2
 -3 -5 -4 938.81 50.79
 -3 -5 -4 938.71 62.39
 3 -5 4 991.9 50.09
 -3 -5 -4 979.8 49.7
 3 5 4 987 73.89
 3 5 4 1010 50.29
 3 5 4 860.91 50.09
 -5 -5 -4 2.4 2.5
 -5 -5 -4 1.4 2.1
 -5 -5 -4 10.4 11.7
 5 -5 4 2.6 1.8
 -5 -5 -4 5.5 1.3
 5 5 4 4.4 2
 5 5 4 4.9 1.9
 5 5 4 -10.4 15.6
 -5 5 -4 5 1.7
 5 5 4 5.3 1.6
 -7 -5 -4 418.86 39.1
 7 -5 4 439.76 24.4
 -7 -5 -4 471.95 24
 -7 -5 -4 452.05 25
 -7 5 -4 443.76 24.2
 7 5 4 439.16 25.5
 7 5 4 477.65 24.5
 -9 -5 -4 114.99 6.6
 -9 -5 -4 113.19 7.7
 9 5 4 101.99 8.6
 9 5 4 97.39 7.2
 9 5 4 110.89 7.3
 -9 5 -4 110.89 6.9
 9 5 4 166.88 32.6
 -11 -5 -4 221.58 14.5
 11 -5 4 199.98 10.4
 -11 -5 -4 195.78 29.8
 11 -5 4 186.08 11.1
 -11 -5 -4 202.48 12.1
 -11 -5 -4 198.28 11.3
 -11 5 -4 186.78 10.6
 11 5 4 175.38 13.3
 11 5 4 202.08 11.7
 -11 5 -4 208.28 11.3
 -13 -5 -4 91.89 5.7
 -13 -5 -4 54.59 22.5
 13 -5 4 86.29 4.9
 -13 -5 -4 78.89 6.6
 13 -5 4 82.99 6.4
 -13 5 -4 84.69 5.9
 -13 5 -4 82.69 5.1
 13 5 4 68.69 6.1
 13 5 4 75.59 9.3
 13 5 4 86.99 6.4
 13 5 4 123.99 35
 15 -5 4 180.18 12.6
 -15 -5 -4 199.28 50.39
 15 -5 4 205.88 11
 -15 -5 -4 202.68 11.6
 -15 -5 -4 195.58 12.4
 -15 5 -4 193.08 11.8
 15 5 4 225.98 12.3
 15 5 4 226.68 46.3
 -15 5 -4 205.98 19.5
 -15 5 -4 201.18 11.2
 15 5 4 183.08 14.5
 -17 -5 -4 96.89 6.8
 17 -5 4 105.09 6.2
 17 -5 4 80.59 8.3
 -17 -5 -4 93.89 7.9
 -17 5 -4 108.19 17.5
 -17 5 -4 102.39 7
 17 5 4 103.39 7.6
 -17 5 -4 95.89 6.3
 19 -5 4 -32.4 17.2
 19 -5 4 4.4 3.8
 -19 -5 -4 1.5 3
 19 -5 4 -1.7 2.1
 -19 5 -4 2.8 3
 19 5 4 2.1 3
 -19 5 -4 0.8 2
 -21 -5 -4 88.19 7.2
 -21 -5 -4 82.39 7.9
 21 -5 4 77.29 28.6
 -21 5 -4 90.39 7.3
 21 5 4 102.99 7.8
 -21 5 -4 96.39 6.7
 20 -6 -4 55.39 7.7
 -20 -6 4 39.2 5
 -20 -6 4 29.5 4.4
 -20 6 4 39.9 3.6
 20 6 -4 39.1 4.9
 -18 -6 4 42.6 5
 18 -6 -4 50.69 19
 -18 -6 4 40.6 4.6
 18 -6 -4 49.2 7.1
 18 6 -4 47.7 5
 -18 6 4 44.6 3.6
 -18 6 4 47.6 4
 16 -6 -4 14.5 14.8
 16 -6 -4 7.6 4.3
 -16 -6 4 3.5 3.6
 16 -6 -4 2.2 1.9
 -16 -6 4 4.3 3.2
 16 6 -4 5.6 3.2
 -16 6 4 4.9 2
 -16 6 4 8.2 1.8
 -14 -6 4 136.79 9
 -14 -6 4 138.09 9
 14 -6 -4 102.19 17.6
 -14 6 4 145.09 8
 -14 6 4 128.79 7.6
 14 6 -4 130.29 8.7
 -12 -6 4 460.95 24.1
 12 -6 -4 403.66 25.3
 12 -6 -4 437.56 33
 -12 -6 4 434.96 24
 12 -6 -4 439.16 23.6
 12 6 -4 462.15 23.9
 -12 6 4 416.56 23.1
 -12 6 4 453.05 23.4
 10 -6 -4 25.7 2.6
 -10 -6 4 22.9 3
 -10 -6 4 15.4 2.7
 10 -6 -4 17.6 4
 -10 -6 4 19.9 4.7
 10 -6 -4 30.9 10.2
 10 6 -4 21.8 2.8
 -10 6 4 20.8 1.9
 -10 6 4 22.9 2.3
 -10 6 4 23.4 1.9
 8 -6 -4 1 2.7
 -8 -6 4 5.3 2.3
 8 -6 -4 10 8.4
 -8 -6 4 0.4 3.2
 -8 -6 4 2.4 1.9
 -8 6 4 3 1.5
 8 6 -4 3.4 1.8
 -8 6 4 2 1
 8 6 -4 9.3 27.3
 -8 6 4 4.2 0.9
 -6 -6 4 520.95 28.4
 6 -6 -4 442.06 27.6
 -6 -6 4 537.25 40.5
 6 -6 -4 507.15 26.5
 -6 -6 4 507.15 26.7
 6 -6 -4 468.35 37.4
 6 -6 -4 515.55 35.7
 -6 -6 4 509.45 26.5
 -6 6 4 534.55 27
 -6 6 4 465.85 25.8
 6 6 -4 465.85 44.8
 6 6 -4 467.95 26.3
 -6 6 4 515.75 26.3
 4 -6 -4 9.1 10.1
 -4 -6 4 3.8 2
 4 -6 -4 -4.1 8.9
 4 -6 -4 2 2.6
 -4 -6 4 8.2 3.2
 4 -6 -4 3.3 1.9
 -4 -6 4 4.8 1.7
 -4 -6 4 20.3 8.4
 -4 6 4 1.8 2
 -4 6 4 3.6 0.8
 4 6 -4 3.8 1.4
 -4 6 4 4.5 1.5
 4 6 -4 -11 13.5
 -4 6 4 2.6 0.8
 2 -6 -4 62.79 5.9
 2 -6 -4 68.59 15
 2 -6 -4 59.99 13.8
 -2 -6 4 67.49 4.4
 2 -6 -4 66.19 5.2
 2 -6 -4 63.89 3.8
 -2 -6 4 64.99 9.3
 -2 -6 4 68.79 5.8
 -2 -6 4 59.49 4.8
 -2 6 4 64.19 4.3
 -2 6 4 66.69 5
 -2 6 4 56.49 3.6
 2 6 -4 65.59 4
 2 6 -4 75.09 16.9
 2 6 -4 64.39 4.4
 -2 6 4 55.69 3.6
 0 -6 -4 158.08 20.9
 0 -6 -4 163.08 9.3
 0 -6 -4 135.59 9.4
 0 -6 -4 141.99 8.4
 0 -6 -4 145.59 19.8
 0 -6 4 141.69 8.9
 0 6 -4 128.49 7.9
 0 6 4 129.49 7.6
 0 6 4 132.99 8.3
 0 6 4 161.98 8.9
 0 6 -4 146.69 7.7
 -2 -6 -4 829.72 60.09
 -2 -6 -4 878.21 46.9
 -2 -6 -4 869.31 48.1
 -2 -6 -4 964.8 48.4
 2 -6 4 897.01 47.2
 2 -6 4 936.51 46.9
 2 6 4 887.81 73.09
 2 6 4 909.21 47.6
 -2 6 -4 919.31 46.7
 -2 6 -4 879.11 46.7
 -4 -6 -4 0.5 1.3
 -4 -6 -4 4.5 12.5
 4 -6 4 1.6 2
 -4 -6 -4 2 2.4
 4 6 4 13 23.9
 4 6 4 2.9 2.1
 4 6 4 0.3 1.6
 -4 6 -4 0.3 1.7
 6 -6 4 7.9 2.4
 -6 -6 -4 3.4 3.1
 -6 -6 -4 6.3 2.8
 -6 -6 -4 5.1 1.7
 6 6 4 7 2
 6 6 4 -14.3 24.8
 -6 6 -4 3.7 1.9
 6 6 4 7.9 2.4
 -8 -6 -4 841.52 44.7
 8 -6 4 834.12 45.2
 -8 -6 -4 836.32 45.7
 8 6 4 897.61 45.3
 -8 6 -4 861.21 45
 8 6 4 833.82 87.79
 -10 -6 -4 128.59 7.6
 -10 -6 -4 114.79 8.8
 10 6 4 132.89 8.4
 -10 6 -4 120.79 7.9
 -12 -6 -4 76.89 6.6
 -12 -6 -4 76.19 5.5
 12 -6 4 73.09 5.7
 12 -6 4 71.89 4.7
 -12 6 -4 82.29 5.6
 12 6 4 78.79 6.3
 -14 -6 -4 114.39 8.2
 -14 -6 -4 102.19 7.2
 14 -6 4 116.09 9.4
 14 -6 4 106.99 6.2
 -14 6 -4 112.99 7.3
 -14 6 -4 99.49 6.2
 14 6 4 113.79 8
 -16 -6 -4 143.59 10.2
 16 -6 4 130.19 10.4
 16 -6 4 149.88 8.5
 -16 -6 -4 149.29 9.3
 -16 6 -4 147.79 8.6
 -16 6 -4 155.88 9.6
 16 6 4 155.38 10.1
 -18 -6 -4 6.5 2.9
 -18 -6 -4 8 4.2
 18 -6 4 6 2.2
 18 -6 4 5.1 3.9
 18 6 4 2.8 3.4
 -18 6 -4 1.9 2.8
 -18 6 -4 3.3 1.9
 -17 -7 4 -1.1 3
 -17 -7 4 -1.2 3.2
 -15 -7 4 65.49 6.3
 15 -7 -4 71.69 7.9
 -15 -7 4 64.19 5.9
 -15 7 4 71.09 5
 15 7 -4 62.79 5.7
 -13 -7 4 3.8 2.8
 13 -7 -4 3.9 3.9
 -13 -7 4 5.5 4.9
 13 -7 -4 7.5 2.2
 -13 7 4 5.9 1.4
 13 7 -4 3.4 2.7
 11 -7 -4 28.6 4.9
 11 -7 -4 27.5 3
 -11 -7 4 23.6 3.4
 -11 -7 4 26.6 3.8
 11 -7 -4 49.1 11.6
 -11 7 4 25.7 2.1
 11 7 -4 24.3 3.4
 -11 7 4 29.4 2.8
 9 -7 -4 67.59 5
 9 -7 -4 63.49 6.7
 -9 -7 4 59.69 5.5
 -9 -7 4 74.19 5.6
 -9 7 4 66.39 5.9
 9 7 -4 73.09 5.4
 -9 7 4 69.99 4.7
 -9 7 4 64.69 4.7
 9 7 -4 53.09 5.8
 7 -7 -4 70.89 13.4
 -7 -7 4 89.79 8.5
 -7 -7 4 88.69 6.2
 7 -7 -4 80.79 8.1
 7 -7 -4 80.59 5.7
 -7 7 4 82.89 6.9
 7 7 -4 72.59 6.1
 -7 7 4 76.49 4.5
 -7 7 4 79.59 5.3
 -5 -7 4 52.39 4.6
 5 -7 -4 50.59 5.8
 -5 -7 4 48.5 4.7
 5 -7 -4 62.99 5
 5 -7 -4 61.49 13.8
 -5 7 4 55.99 4.2
 -5 7 4 65.59 5.2
 5 7 -4 57.39 4.3
 -5 7 4 51.19 3.3
 5 7 -4 44 4.4
 -3 -7 4 324.77 18.8
 3 -7 -4 289.57 18.3
 3 -7 -4 353.06 30
 -3 -7 4 310.97 17.3
 -3 -7 4 315.27 17
 3 7 -4 298.37 16.6
 -3 7 4 310.27 16.9
 -1 -7 4 69.59 4.9
 1 -7 -4 75.09 6.2
 1 -7 -4 68.49 6.6
 -1 -7 4 65.69 5.6
 -1 -7 4 81.99 6.7
 1 -7 -4 71.89 4.7
 1 -7 -4 64.39 16.9
 -1 7 4 67.59 5.5
 1 7 -4 69.89 4.4
 1 7 -4 64.29 4.6
 -1 7 4 65.79 4.9
 -1 -7 -4 5.5 1.5
 1 -7 4 7.3 2.8
 -1 -7 -4 6.2 3
 1 -7 4 8.1 2.6
 1 -7 4 9.1 1.9
 -1 -7 -4 4.2 2.8
 -1 -7 -4 17.5 15.6
 1 7 4 5.1 2.5
 1 7 4 5.3 1.9
 -1 7 -4 7.9 1.4
 -1 7 -4 10.6 1.3
 -3 -7 -4 127.39 9.1
 3 -7 4 111.69 8.2
 -3 -7 -4 124.89 7.5
 -3 -7 -4 133.19 9.5
 3 -7 4 132.59 7.5
 3 -7 4 129.19 8.6
 -3 7 -4 138.49 8.2
 3 7 4 135.89 8.5
 -5 -7 -4 22 3.8
 5 -7 4 26.3 3.4
 -5 -7 -4 27.1 2.7
 -5 7 -4 21.2 2.9
 5 7 4 23.6 3.4
 5 7 4 22.5 3.1
 -7 -7 -4 200.88 11.3
 7 -7 4 185.88 11.8
 -7 7 -4 206.18 11.6
 -9 -7 -4 2.8 3.1
 -9 -7 -4 3.1 2.1
 9 7 4 3.3 2.8
 -9 7 -4 8.7 2.6
 -11 -7 -4 44.6 4
 -11 -7 -4 44.4 5
 11 7 4 36.7 4.6
 -11 7 -4 40.9 4.1
 13 -7 4 22.2 1.9
 -13 -7 -4 20.5 3.1
 -13 -7 -4 18.7 3.9
 13 -7 4 21.9 3.5
 13 7 4 20.4 3.8
 -13 7 -4 13.9 3.1
 15 -7 4 3.8 3.3
 15 -7 4 4.9 1.6
 -15 -7 -4 8.3 2.8
 -15 -7 -4 0 3.3
 -15 7 -4 4.5 2.8
 15 7 4 0.5 3.4
 10 -8 -4 71.29 7.4
 -10 -8 4 64.39 6
 -10 -8 4 63.59 6
 10 8 -4 66.89 5.8
 -10 8 4 70.89 4.9
 -8 -8 4 15.2 3
 -8 -8 4 21.6 3.8
 8 -8 -4 14.6 4.4
 -8 8 4 14.2 3
 8 8 -4 17.2 2.8
 -8 8 4 17.8 2.5
 -6 -8 4 -4.5 2.7
 -6 -8 4 0.5 2.3
 6 -8 -4 3.1 3.5
 -6 8 4 4.3 2.6
 6 8 -4 -0.6 2
 -6 8 4 1.2 1.9
 6 8 -4 -0.9 2.1
 -4 -8 4 157.78 10
 -4 -8 4 160.78 12.5
 4 -8 -4 165.58 20.3
 -4 -8 4 144.99 9.3
 4 -8 -4 159.28 11
 4 8 -4 131.79 9.4
 -4 8 4 157.68 9.2
 -4 8 4 160.78 9.7
 4 8 -4 151.08 8.9
 -2 -8 4 99.09 7
 -2 -8 4 109.19 8.8
 2 -8 -4 73.79 7.6
 -2 -8 4 88.19 6.1
 -2 8 4 100.99 6.7
 2 8 -4 84.89 5.8
 -2 8 4 82.29 6.1
 2 8 -4 81.59 5.5
 0 -8 -4 3.5 3.2
 0 -8 4 3.8 2
 0 -8 4 2.1 3.4
 0 -8 4 -1.5 2.7
 0 -8 -4 -6.7 18.1
 0 8 4 2.7 2.1
 0 8 4 3.6 2.5
 0 8 -4 2.2 1.5
 0 8 -4 1.1 1.3
 -2 -8 -4 13 2
 2 -8 4 13.3 2.2
 2 -8 4 6.5 2.9
 2 -8 4 13.1 3.3
 -2 -8 -4 19.9 21.9
 -2 -8 -4 10.8 3.5
 -2 8 -4 8.9 2.8
 2 8 4 9.5 2.9
 2 8 4 5.8 2.3
 -4 -8 -4 81.59 5.4
 4 -8 4 83.59 6.1
 4 -8 4 73.69 6.2
 -4 -8 -4 71.89 7.2
 4 -8 4 77.09 5.3
 -4 8 -4 82.09 6.3
 4 8 4 79.29 6.6
 -6 -8 -4 22.7 4.2
 -6 -8 -4 27.3 3
 6 -8 4 27 3.8
 -6 8 -4 26.6 3.5
 6 8 4 29.4 3.9
 -8 -8 -4 -0.9 3.2
 -8 -8 -4 3.7 2.3
 -8 8 -4 5.3 2.7
 8 8 4 1.2 2.9
 -10 -8 -4 14.8 3
 -10 -8 -4 15.3 3.9
 10 8 4 14 3.8
 -10 8 -4 13 3.1
 -26 0 5 -1.8 2.6
 26 0 -5 -2.9 4.8
 -24 0 5 -1.9 2.4
 -24 0 5 -6.4 26.2
 24 0 -5 -0.8 2.3
 24 0 -5 14.3 26.2
 -24 0 5 -1.3 3.7
 24 0 -5 -4.4 4.5
 -22 0 5 15.5 20.1
 22 0 -5 20.9 20.4
 -20 0 5 -2 2
 20 0 -5 -0.6 4.7
 20 0 -5 -9.3 16.3
 20 0 -5 0 1.9
 -20 0 5 10.7 16.8
 -20 0 5 0.8 1.9
 18 0 -5 6 4
 18 0 -5 2.8 13.9
 -18 0 5 -2.4 14.8
 18 0 -5 0.2 1.6
 -18 0 5 4.1 2
 -18 0 5 -0.1 1.7
 -16 0 5 0.5 1.6
 -16 0 5 2.3 1.5
 -16 0 5 -0.5 1.3
 16 0 -5 -0.1 10.7
 16 0 -5 1.5 1.5
 -16 0 5 18.2 12.3
 16 0 -5 -4 2.8
 -14 0 5 2.8 1.3
 -14 0 5 3.2 9.8
 -14 0 5 2.5 1.5
 14 0 -5 -1.1 1.2
 -14 0 5 0.9 1.2
 14 0 -5 2.4 2.9
 14 0 -5 3.7 9.4
 -12 0 5 24.3 10.1
 -12 0 5 0.4 1.1
 -12 0 5 3.1 1.4
 12 0 -5 1.9 1.2
 12 0 -5 0.7 2.4
 12 0 -5 0.8 8
 12 0 -5 0.7 1.1
 -12 0 5 2.1 1.2
 10 0 -5 2.4 1.1
 -10 0 5 1.8 1.1
 10 0 -5 11.5 8
 -10 0 5 -0.1 0.8
 10 0 -5 0.9 0.9
 -10 0 5 0.7 0.8
 -10 0 5 -10.9 5.8
 10 0 -5 -0.4 1.9
 -8 0 5 -0.8 1.5
 -8 0 5 -0.6 4.5
 8 0 -5 -0.2 0.7
 8 0 -5 -0.8 1.5
 8 0 -5 1.4 0.8
 8 0 -5 0.5 0.6
 -8 0 5 -0.1 0.6
 8 0 -5 10.9 6.1
 -6 0 5 -1.1 4.2
 6 0 -5 0.3 0.6
 -6 0 5 3.2 1.6
 6 0 -5 -0.8 4.6
 -6 0 5 2.9 0.9
 6 0 -5 0.6 1.3
 -6 0 5 0.9 0.6
 6 0 -5 0.7 0.6
 4 0 -5 -0.9 3.6
 -4 0 5 1.9 4.3
 -4 0 5 -0.5 1.1
 -4 0 5 0.1 0.5
 4 0 -5 0.2 1.2
 -4 0 5 1.3 0.5
 4 0 -5 -0.3 0.6
 4 0 -5 0 0.4
 -4 0 5 1.4 0.7
 -2 0 5 0.4 0.4
 -2 0 5 1 0.6
 2 0 -5 0.1 0.9
 -2 0 5 0.4 1
 -2 0 5 1 0.5
 2 0 -5 0.2 0.4
 -2 0 5 0.6 3.7
 2 0 -5 -0.1 0.5
 2 0 -5 3.6 3.8
 0 0 -5 5.5 1.2
 0 0 5 6.5 1.3
 0 0 5 5.6 0.8
 0 0 5 7.3 0.8
 0 0 -5 5.2 4.9
 0 0 -5 0 3.5
 -2 0 -5 -4.3 4.3
 2 0 5 -4.6 4.7
 2 0 5 0.7 0.5
 -2 0 -5 -0.1 0.4
 -2 0 -5 1.5 0.8
 2 0 5 0.4 0.5
 -2 0 -5 0.9 0.5
 2 0 5 2.5 1
 2 0 5 1.3 0.7
 -4 0 -5 0.1 0.5
 4 0 5 1.7 0.6
 -4 0 -5 0.9 0.7
 4 0 5 -0.1 0.7
 -4 0 -5 0.8 0.7
 4 0 5 -0.2 0.8
 -4 0 -5 3.9 5.1
 -4 0 -5 0.3 0.7
 4 0 5 4.9 6
 4 0 5 0 0.4
 -4 0 -5 1.2 0.8
 -6 0 -5 0.1 0.9
 6 0 5 -3.8 6.1
 -6 0 -5 -0.2 0.8
 -6 0 -5 1.4 1
 -6 0 -5 0.8 0.7
 6 0 5 1.4 0.5
 -6 0 -5 2.3 0.9
 6 0 5 1.2 0.7
 6 0 5 -0.4 0.7
 -6 0 -5 0.6 0.8
 6 0 5 -0.1 0.9
 -6 0 -5 2.8 6.1
 6 0 5 -0.2 1.1
 8 0 5 2.8 1.2
 -8 0 -5 2.8 1
 8 0 5 -0.5 1.5
 8 0 5 0.2 7.7
 -8 0 -5 1.1 0.9
 -8 0 -5 -0.2 0.9
 -8 0 -5 -0.7 6.7
 8 0 5 -0.5 0.8
 -8 0 -5 0.9 1.2
 10 0 5 0.8 1.3
 10 0 5 2.5 2.2
 10 0 5 1.1 1
 -10 0 -5 1.4 1
 10 0 5 1.6 8.8
 -10 0 -5 -0.1 1.1
 -10 0 -5 3.4 1.1
 -10 0 -5 7.9 8.5
 -12 0 -5 2.2 1.2
 12 0 5 0.8 1.1
 12 0 5 0.2 9.7
 -12 0 -5 17.5 10.4
 -12 0 -5 1.6 1.2
 -12 0 -5 1.4 1.3
 12 0 5 -1.9 2.1
 12 0 5 -0.4 1.4
 14 0 5 -0.9 2.5
 -14 0 -5 0.5 1.4
 14 0 5 0.9 1.6
 -14 0 -5 -18.1 9.6
 14 0 5 -0.9 1.2
 -14 0 -5 0.1 1.3
 14 0 5 1.9 12.5
 16 0 5 -19.2 13.6
 16 0 5 2.7 2
 16 0 5 0.8 1.5
 -16 0 -5 0.9 1.9
 16 0 5 -4.2 3.3
 -16 0 -5 3 1.9
 -16 0 -5 1.9 1.8
 -18 0 -5 -0.6 1.5
 -18 0 -5 0 14.8
 18 0 5 2.1 3.8
 18 0 5 -12.4 16.3
 -18 0 -5 -1.3 1.8
 18 0 5 -0.6 1.6
 -18 0 -5 -0.2 1.9
 -20 0 -5 27.1 19.5
 20 0 5 3 4.2
 -20 0 -5 1.4 2.3
 -20 0 -5 1 1.8
 20 0 5 -0.3 1.8
 20 0 5 1.2 22.6
 22 0 5 32 28.2
 -22 0 -5 34.6 26.3
 -24 0 -5 1.6 2.8
 24 0 5 1 5.1
 26 0 5 -5.2 4.2
 -26 0 -5 5.5 3.2
 27 -1 -5 64.29 9.8
 -27 -1 5 51.79 5.2
 -27 1 5 57.29 5.3
 27 1 -5 63.09 9.9
 -25 -1 5 200.58 11.6
 -25 -1 5 190.08 40
 -25 -1 5 182.18 12.1
 25 -1 -5 167.08 15.7
 -25 1 5 188.08 11.5
 25 1 -5 221.98 43.9
 25 1 -5 196.78 11.8
 25 1 -5 197.38 16.5
 23 -1 -5 12.6 2.6
 -23 -1 5 8 2.7
 23 -1 -5 5.7 5.2
 23 -1 -5 19.3 20.5
 -23 -1 5 7.1 2.8
 -23 -1 5 -0.2 22
 -23 1 5 13.9 2.8
 -23 1 5 14.7 24.6
 23 1 -5 9.5 2.8
 23 1 -5 31.7 26.4
 23 1 -5 10.8 5.7
 21 -1 -5 17.9 5.5
 21 -1 -5 28 19.2
 -21 -1 5 6.6 2.5
 21 -1 -5 14.5 2.5
 -21 -1 5 10.7 2.8
 -21 -1 5 37.2 20.9
 -21 1 5 10.8 2.3
 -21 1 5 11.3 2.3
 21 1 -5 2.5 21.8
 21 1 -5 15.2 5.3
 21 1 -5 5.5 2.5
 -21 1 5 -9.2 18.9
 19 -1 -5 722.23 40.8
 -19 -1 5 748.83 58.19
 -19 -1 5 720.73 37.8
 19 -1 -5 730.13 55.89
 19 -1 -5 736.03 37.8
 -19 -1 5 711.03 38.1
 -19 1 5 716.13 56.99
 -19 1 5 669.23 37.7
 19 1 -5 667.63 40.7
 -19 1 5 720.93 37.6
 19 1 -5 723.23 37.8
 19 1 -5 836.02 59.29
 -19 1 5 684.63 38
 17 -1 -5 9.7 1.9
 17 -1 -5 34.3 14.2
 -17 -1 5 10.3 2.3
 -17 -1 5 9.2 2
 17 -1 -5 8.3 4
 17 -1 -5 13.1 2.1
 -17 -1 5 15.7 15.8
 17 1 -5 9.6 2.1
 17 1 -5 9.3 4.1
 -17 1 5 9.6 2.1
 17 1 -5 23 14.6
 -17 1 5 10.6 14.2
 -17 1 5 14.2 2.1
 -17 1 5 9.8 1.9
 15 -1 -5 174.08 12.4
 15 -1 -5 179.88 10
 15 -1 -5 168.48 9.9
 -15 -1 5 178.88 10.2
 -15 -1 5 170.58 24.7
 15 -1 -5 180.48 22.9
 -15 1 5 181.88 9.8
 -15 1 5 149.29 22.9
 15 1 -5 202.68 25.5
 15 1 -5 180.38 10
 15 1 -5 194.68 12.8
 -15 1 5 164.28 9.9
 -15 1 5 166.68 10.1
 13 -1 -5 1518.65 80.49
 -13 -1 5 1481.55 90.89
 13 -1 -5 1504.55 89.39
 13 1 -5 1595.74 91.49
 13 1 -5 1504.35 80.59
 -13 1 5 1467.45 94.99
 -11 -1 5 1836.32 110.49
 11 -1 -5 2056.89 110.09
 11 1 -5 1910.61 110.59
 9 -1 -5 194.98 9.8
 9 -1 -5 181.48 9.5
 -9 -1 5 176.68 9.7
 -9 -1 5 180.08 18.2
 9 -1 -5 175.58 9.7
 -9 -1 5 166.98 9.8
 -9 -1 5 170.68 9.7
 9 -1 -5 181.68 17.5
 -9 1 5 170.78 9.7
 9 1 -5 178.28 11.1
 9 1 -5 188.68 18
 -9 1 5 163.78 17.6
 -9 1 5 176.08 9.8
 -9 1 5 184.88 9.5
 -7 -1 5 1844.62 104.49
 7 -1 -5 1964.9 104.49
 7 1 -5 1916.71 104.59
 -7 1 5 1782.32 104.49
 -5 -1 5 3601.24 194.58
 5 -1 -5 3626.64 194.88
 5 1 -5 3714.13 194.58
 -5 1 5 3655.43 195.58
 3 -1 -5 440.66 31
 -3 -1 5 505.55 26.3
 -3 -1 5 499.05 30.7
 -3 1 5 428.66 31.3
 3 1 -5 480.35 30.4
 -3 1 5 510.85 26.4
 3 1 -5 503.65 26.3
 -1 -1 5 147.09 8.3
 1 -1 -5 150.78 16.7
 1 -1 -5 151.88 8.1
 -1 -1 5 151.08 12.6
 1 -1 -5 148.79 8.3
 1 -1 -5 168.48 8.5
 -1 -1 5 152.78 8.3
 1 -1 -5 145.29 13.9
 -1 1 5 157.38 8.2
 -1 1 5 150.58 8.3
 1 1 -5 165.98 8.7
 1 1 -5 146.59 8.2
 1 1 -5 139.19 12.1
 -1 1 5 166.08 8.6
 1 1 -5 161.88 8.3
 -1 -1 -5 2737.73 150.48
 1 1 5 2694.13 151.28
 -1 1 -5 2747.63 145.29
 -3 -1 -5 2212.38 122.09
 3 -1 5 2073.79 119.29
 3 1 5 2366.16 124.19
 -3 1 -5 2081.09 118.79
 5 -1 5 403.56 21.1
 5 -1 5 436.46 21.2
 -5 -1 -5 393.06 30.4
 5 -1 5 434.26 29.1
 -5 -1 -5 399.66 21.4
 -5 -1 -5 381.86 21.4
 -5 -1 -5 418.66 21.6
 5 -1 5 394.56 21.2
 5 -1 5 402.06 21.3
 -5 1 -5 443.56 28.6
 5 1 5 405.86 21.3
 5 1 5 379.56 21.2
 -5 1 -5 390.26 21
 5 1 5 447.76 32.9
 -5 1 -5 419.86 21
 5 1 5 398.06 22
 -5 1 -5 383.06 21.1
 -5 1 -5 376.86 21.2
 7 -1 5 1622.44 91.29
 -7 -1 -5 1541.55 92.99
 7 1 5 1615.64 94.99
 -7 1 -5 1567.64 89.99
 9 -1 5 1698.63 101.29
 -9 -1 -5 1813.72 104.29
 -9 1 -5 1743.43 100.49
 9 1 5 1831.32 112.39
 -11 -1 -5 344.87 18.4
 11 -1 5 341.47 30.2
 -11 -1 -5 348.37 31.8
 -11 -1 -5 373.96 18.2
 11 -1 5 339.77 18
 -11 -1 -5 316.17 18.4
 11 -1 5 342.07 19.2
 -11 1 -5 320.17 18.2
 -11 1 -5 327.47 18
 11 1 5 363.56 33.6
 -11 1 -5 364.66 29.1
 -11 1 -5 330.87 18.1
 11 1 5 329.67 19.9
 11 1 5 346.87 18.2
 13 -1 5 38.4 3
 13 -1 5 43.8 14
 -13 -1 -5 41.9 3.3
 -13 -1 -5 42.5 3.6
 -13 -1 -5 40.2 14.3
 13 -1 5 41.1 3.4
 -13 -1 -5 37.6 3.5
 -13 1 -5 38.7 3
 -13 1 -5 44.8 12.5
 -13 1 -5 42.2 3.4
 13 1 5 71.29 18.4
 -13 1 -5 36.4 3.3
 13 1 5 49 5.8
 13 1 5 47.3 3.5
 -15 -1 -5 371.66 19.8
 15 -1 5 372.06 19.5
 15 -1 5 385.76 20
 -15 -1 -5 367.76 36.9
 -15 -1 -5 333.07 20
 -15 -1 -5 354.76 20
 15 -1 5 344.37 21.6
 15 1 5 342.57 22.1
 15 1 5 394.06 19.8
 -15 1 -5 352.66 19.5
 -15 1 -5 359.56 33.6
 15 1 5 442.26 40.7
 -15 1 -5 382.46 19.7
 -15 1 -5 355.56 19.9
 -17 -1 -5 628.24 34.1
 17 -1 5 597.54 36
 17 -1 5 655.63 33.7
 -17 -1 -5 649.64 33.9
 17 -1 5 658.73 34.1
 -17 -1 -5 705.63 54.29
 17 1 5 698.93 57.79
 17 1 5 630.14 33.8
 -17 1 -5 728.63 51.59
 -17 1 -5 662.23 33.9
 17 1 5 562.84 36.4
 -17 1 -5 605.24 34.1
 -19 -1 -5 48.3 21.4
 -19 -1 -5 7.6 2.3
 -19 -1 -5 4 2.3
 19 -1 5 9.3 4.4
 19 -1 5 8.8 2
 19 -1 5 5.8 2.4
 -19 1 -5 4.9 2.1
 -19 1 -5 12.7 2.4
 -19 1 -5 -2.4 16.1
 19 1 5 15.1 5.1
 19 1 5 7.3 2.2
 -19 1 -5 9.1 1.8
 19 1 5 17.4 21.8
 -21 -1 -5 38.8 4.2
 -21 -1 -5 9 21.4
 21 -1 5 50.89 4.3
 21 -1 5 45.7 25.2
 -21 -1 -5 43.2 4.3
 21 -1 5 32.8 6.5
 21 1 5 28.9 6.9
 -21 1 -5 58.09 23.7
 21 1 5 41.2 3.9
 -21 1 -5 49.8 4.4
 21 1 5 69.69 30.9
 -23 -1 -5 299.87 46.3
 -23 -1 -5 285.37 16.3
 -23 1 -5 280.67 16.2
 23 1 5 275.67 16.5
 23 1 5 251.97 48.8
 -25 -1 -5 1.9 3.2
 25 -1 5 -2.5 4.5
 25 1 5 9.6 5.7
 -25 1 -5 4.9 3.1
 26 -2 -5 5.8 5.7
 -26 -2 5 10 3.6
 -26 -2 5 6.1 2.9
 -26 -2 5 -39.7 35.9
 26 2 -5 8.4 3.2
 26 2 -5 7 52.19
 -26 2 5 7.1 2.8
 26 2 -5 6.7 5.7
 -24 -2 5 22.8 3.8
 -24 -2 5 51.29 29.8
 24 -2 -5 19.2 6.5
 -24 -2 5 21.9 3.6
 24 2 -5 24.1 3.8
 24 2 -5 19.4 6.6
 24 2 -5 23.4 31.8
 -24 2 5 26.7 3.3
 22 -2 -5 21.1 2.7
 22 -2 -5 15.9 5.8
 -22 -2 5 15.1 3.2
 -22 -2 5 18.2 3.1
 22 -2 -5 4.6 19.6
 -22 -2 5 47.5 22.4
 -22 2 5 12.5 2.6
 22 2 -5 21.8 3.4
 22 2 -5 55.39 27.5
 22 2 -5 20.1 5.9
 -22 2 5 0.8 21.7
 20 -2 -5 9.2 2.2
 20 -2 -5 14.6 2.2
 -20 -2 5 12.8 2.8
 -20 -2 5 11.9 2.5
 -20 -2 5 -17.4 15.7
 20 -2 -5 1.4 15.3
 20 -2 -5 3.7 4.4
 20 2 -5 52.19 22.3
 -20 2 5 8.9 2.1
 20 2 -5 4.9 2.5
 -20 2 5 6.2 2
 -20 2 5 8.2 17.8
 -20 2 5 7 2.1
 20 2 -5 11 4.9
 18 -2 -5 12.2 12.8
 18 -2 -5 3.6 1.7
 18 -2 -5 6.5 1.7
 -18 -2 5 5.7 2.1
 -18 -2 5 3.8 2.2
 -18 -2 5 2.6 13.9
 18 -2 -5 -0.2 3.6
 18 2 -5 5.3 3.9
 -18 2 5 2.9 1.6
 18 2 -5 1.2 1.9
 18 2 -5 -3.2 16.2
 -18 2 5 1.4 1.6
 -18 2 5 1.5 1.6
 -18 2 5 -6.6 13.9
 -16 -2 5 158.58 9.6
 16 -2 -5 146.29 11.6
 -16 -2 5 161.88 9.3
 -16 -2 5 157.98 25.5
 16 -2 -5 169.58 9.2
 16 -2 -5 155.58 9.3
 16 -2 -5 152.58 21.6
 -16 2 5 157.68 24.2
 16 2 -5 155.18 9.3
 -16 2 5 157.78 9.2
 -16 2 5 153.28 9.3
 16 2 -5 146.79 36.8
 16 2 -5 150.58 12
 -16 2 5 168.68 9
 14 -2 -5 756.42 42.6
 14 -2 -5 736.43 40.9
 -14 -2 5 835.22 55.49
 -14 -2 5 756.02 40.8
 14 -2 -5 780.52 40.6
 -14 2 5 776.42 40.4
 14 2 -5 780.82 40.7
 -14 2 5 736.03 53.29
 -14 2 5 764.12 40.7
 -14 2 5 774.62 40.6
 14 2 -5 878.11 56.79
 14 2 -5 784.82 42.9
 12 -2 -5 4 1.2
 -12 -2 5 4.5 1.5
 -12 -2 5 9.2 10.7
 12 -2 -5 3.8 1.1
 12 -2 -5 1.2 2.5
 -12 -2 5 1.5 1.4
 -12 -2 5 4.2 2.7
 -12 2 5 3.2 1.1
 12 2 -5 2.3 2.6
 12 2 -5 -1.5 9.8
 -12 2 5 3.4 8.9
 -12 2 5 1.9 1.2
 -12 2 5 2.5 1
 12 2 -5 3.5 1.5
 10 -2 -5 1224.38 63.09
 -10 -2 5 1114.19 71.19
 10 2 -5 1186.68 72.19
 -10 2 5 1188.78 61.69
 10 2 -5 1181.68 63.09
 8 -2 -5 223.98 13.4
 -8 -2 5 222.58 20.3
 8 -2 -5 218.68 11.9
 -8 -2 5 223.98 12.2
 8 -2 -5 232.48 12.2
 -8 -2 5 232.68 12.2
 -8 2 5 205.88 11.8
 8 2 -5 232.78 13.4
 -8 2 5 231.28 12.3
 8 2 -5 261.77 21.6
 -8 2 5 220.78 12.3
 8 2 -5 218.28 12.1
 -8 2 5 268.07 21.6
 6 -2 -5 345.67 18.2
 -6 -2 5 355.26 19.4
 -6 -2 5 343.67 24.8
 -6 -2 5 344.27 18.2
 6 -2 -5 335.87 19.2
 -6 -2 5 354.36 18.2
 6 -2 -5 321.87 17.8
 -6 2 5 350.16 18.3
 6 2 -5 352.86 19
 6 2 -5 367.26 25.5
 6 2 -5 336.07 18.1
 -6 2 5 352.16 26.1
 -6 2 5 333.07 17.8
 -6 2 5 343.07 18.8
 -4 -2 5 4596.54 248.88
 4 2 -5 4908.71 249.38
 -4 2 5 4643.14 251.17
 2 -2 -5 797.82 50.99
 -2 -2 5 886.61 45.2
 2 -2 -5 840.42 45.6
 2 2 -5 841.02 48.9
 -2 2 5 899.81 45.1
 0 -2 5 2813.82 144.69
 0 -2 -5 2555.14 150.78
 0 2 -5 2870.81 144.49
 0 2 5 2612.04 152.68
 2 -2 5 451.65 23.6
 2 -2 5 452.85 23.9
 -2 -2 -5 443.46 24.5
 -2 -2 -5 441.96 24
 2 2 5 503.05 24.8
 -2 2 -5 426.06 30.8
 2 2 5 428.86 23.9
 2 2 5 533.95 37.4
 -2 2 -5 460.35 27
 -4 -2 -5 1860.81 105.09
 -4 2 -5 1754.72 98.19
 4 2 5 1834.42 107.19
 -6 -2 -5 150.68 9.5
 6 -2 5 167.78 8.9
 6 -2 5 173.38 15.8
 -6 -2 -5 158.88 20.8
 -6 -2 -5 173.48 10.2
 6 -2 5 168.08 9
 -6 -2 -5 168.28 9.6
 -6 -2 -5 179.18 9.9
 -6 -2 -5 157.68 9
 6 -2 5 180.58 9.5
 -6 2 -5 165.68 9.1
 -6 2 -5 164.68 9.2
 6 2 5 216.28 25.6
 6 2 5 170.58 9.5
 6 2 5 156.88 9.4
 -6 2 -5 160.48 14.3
 6 2 5 171.98 10.6
 -6 2 -5 173.28 9.1
 -8 -2 -5 2679.53 153.08
 8 -2 5 2776.72 148.19
 8 2 5 2828.52 156.28
 -8 2 -5 2535.05 154.28
 -10 -2 -5 1380.86 85.89
 10 -2 5 1383.96 72.09
 10 -2 5 1445.16 81.49
 -10 2 -5 1311.47 84.79
 10 2 5 1358.66 73.49
 -12 -2 -5 494.05 26.8
 12 -2 5 557.84 38.7
 12 -2 5 493.95 26.3
 12 -2 5 501.85 26.1
 -12 -2 -5 480.35 41.8
 12 -2 5 467.85 27.2
 -12 -2 -5 506.65 26.4
 12 2 5 551.94 45.9
 -12 2 -5 469.05 26.4
 -12 2 -5 497.35 26.5
 -12 2 -5 470.85 36.1
 12 2 5 508.85 26.6
 12 2 5 530.95 29
 -14 -2 -5 303.77 32.4
 14 -2 5 246.68 14.1
 14 -2 5 317.27 29.7
 -14 -2 -5 264.67 14.9
 -14 -2 -5 258.47 14.4
 14 -2 5 275.77 14.4
 14 2 5 223.08 16.8
 14 2 5 276.57 14.7
 -14 2 -5 246.78 14.4
 -14 2 -5 264.97 26.1
 14 2 5 330.97 40.1
 -14 2 -5 267.47 14.5
 -16 -2 -5 286.37 35.9
 16 -2 5 236.88 16.4
 16 -2 5 315.47 32.2
 -16 -2 -5 265.37 15.2
 -16 -2 -5 277.27 14.8
 16 2 5 230.28 17.6
 16 2 5 339.47 40.6
 -16 2 -5 270.77 14.9
 -16 2 -5 290.77 29.8
 -16 2 -5 262.57 14.9
 16 2 5 276.67 15
 18 -2 5 84.99 8.9
 -18 -2 -5 100.29 6.7
 18 -2 5 133.49 25.5
 18 -2 5 105.09 6.7
 -18 -2 -5 92.49 7.1
 18 -2 5 108.19 6.7
 -18 2 -5 107.79 22.9
 18 2 5 84.49 9.7
 18 2 5 106.59 6.9
 -18 2 -5 98.89 6.7
 -18 2 -5 93.69 6.8
 18 2 5 135.39 32
 20 -2 5 98.39 9.8
 -20 -2 -5 100.69 6.9
 20 -2 5 93.89 25.7
 -20 -2 -5 136.59 32.3
 -20 -2 -5 89.09 7
 20 -2 5 100.69 6.8
 -20 2 -5 99.39 6.9
 20 2 5 69.59 11
 -20 2 -5 102.69 25.2
 20 2 5 56.49 32.8
 -20 2 -5 86.49 6.7
 20 2 5 95.79 6.7
 22 -2 5 41.1 28.2
 22 -2 5 5.1 4.7
 -22 -2 -5 3.8 2.8
 -22 -2 -5 7.7 3
 -22 -2 -5 3.2 27.2
 22 2 5 5.8 2.7
 22 2 5 7 34.6
 -22 2 -5 4 2.8
 22 2 5 8 5.2
 -22 2 -5 31.4 23.4
 -24 -2 -5 -0.2 2.9
 24 -2 5 -6.1 4.1
 24 2 5 -3.9 4.9
 24 2 5 -1.4 2.8
 -24 2 -5 4 3
 -25 -3 5 3.5 3.3
 -25 -3 5 13.6 3.5
 25 -3 -5 7 5.9
 -25 3 5 12.3 4.9
 25 3 -5 10.9 3.6
 25 3 -5 11.7 46.8
 -23 -3 5 234.48 13.9
 23 -3 -5 191.78 16.8
 -23 -3 5 217.18 40.4
 -23 -3 5 214.88 13.4
 23 3 -5 237.98 13.7
 -23 3 5 238.48 13.1
 23 3 -5 263.37 48
 23 3 -5 211.28 17.2
 21 -3 -5 52.39 8.3
 21 -3 -5 83.79 23.2
 -21 -3 5 70.99 6.4
 -21 -3 5 58.79 25.1
 -21 -3 5 74.99 6.1
 -21 3 5 77.29 5.3
 21 3 -5 78.39 6.1
 21 3 -5 68.29 8.8
 21 3 -5 83.69 31
 -21 3 5 51.69 24.4
 19 -3 -5 128.89 23.1
 19 -3 -5 138.19 11.5
 19 -3 -5 136.29 8.1
 -19 -3 5 146.79 26.3
 -19 -3 5 140.29 8.6
 -19 -3 5 134.59 8.7
 19 -3 -5 124.19 7.9
 19 3 -5 148.19 31
 -19 3 5 128.39 7.9
 -19 3 5 132.99 27.2
 -19 3 5 128.89 8.1
 19 3 -5 133.09 8.5
 17 -3 -5 340.17 31
 -17 -3 5 342.87 36.7
 -17 -3 5 316.57 16.4
 17 -3 -5 303.57 16.2
 17 -3 -5 314.17 19.1
 -17 -3 5 276.47 16.6
 17 -3 -5 282.97 16.1
 17 3 -5 279.07 19
 -17 3 5 270.57 16.1
 17 3 -5 281.87 16.4
 -17 3 5 316.57 16
 17 3 -5 286.37 36.7
 -17 3 5 302.27 33.5
 -15 -3 5 373.36 36.2
 15 -3 -5 378.06 23.4
 15 -3 -5 395.86 21.1
 -15 -3 5 402.26 21.4
 15 -3 -5 399.36 33
 15 -3 -5 402.46 21.2
 -15 -3 5 396.76 21.5
 15 3 -5 409.66 21.4
 15 3 -5 424.56 39.5
 -15 3 5 386.16 20.9
 15 3 -5 393.06 23.7
 -15 3 5 376.56 21.1
 -15 3 5 409.46 36.7
 13 -3 -5 27.7 4.3
 13 -3 -5 20 2
 -13 -3 5 25.2 4.5
 -13 -3 5 27.4 12.7
 -13 -3 5 18.1 2.3
 13 -3 -5 21.2 2.1
 13 -3 -5 26 10.7
 -13 -3 5 16.7 2.5
 13 3 -5 20.9 2.4
 13 3 -5 11.3 3.5
 -13 3 5 19.9 2.1
 13 3 -5 17.3 13.4
 -13 3 5 19.8 1.9
 -13 3 5 24.2 12.1
 11 -3 -5 178.68 11.4
 -11 -3 5 177.38 22.6
 11 -3 -5 168.58 18.6
 11 -3 -5 169.98 9.3
 -11 -3 5 180.18 9.9
 11 -3 -5 170.88 9.5
 -11 -3 5 179.88 9.8
 11 3 -5 222.08 25.8
 11 3 -5 162.98 9.7
 11 3 -5 189.58 11.7
 -11 3 5 178.78 9.4
 -11 3 5 162.98 9.6
 -11 3 5 136.79 19.8
 -9 -3 5 2574.24 130.19
 9 -3 -5 2546.35 136.89
 -9 -3 5 2350.66 137.89
 9 3 -5 2384.56 139.29
 -9 3 5 2607.94 128.39
 -9 3 5 2378.86 138.29
 9 3 -5 2445.86 129.49
 7 -3 -5 813.82 41.7
 7 -3 -5 808.42 42.9
 -7 -3 5 786.02 49.9
 7 -3 -5 766.62 41.6
 -7 -3 5 828.52 43.2
 7 -3 -5 753.82 41.3
 7 -3 -5 788.82 49.2
 7 3 -5 812.52 51.29
 -7 3 5 847.12 41.9
 -7 3 5 773.42 50.99
 7 3 -5 800.02 42.4
 -7 3 5 796.82 41.4
 5 -3 -5 300.47 17.8
 5 -3 -5 310.17 24
 -5 -3 5 324.57 16.7
 -5 -3 5 345.77 23.6
 5 -3 -5 314.47 16.9
 -5 -3 5 305.67 16.8
 -5 -3 5 333.77 17.9
 5 -3 -5 305.27 16.6
 5 3 -5 328.37 24.2
 5 3 -5 297.67 16.6
 -5 3 5 339.77 17
 -5 3 5 296.37 16.7
 -3 -3 5 531.85 27.4
 3 -3 -5 533.05 28.4
 -3 -3 5 535.05 28
 -3 -3 5 483.65 33.9
 3 -3 -5 514.25 27.3
 3 3 -5 517.85 32.9
 -3 3 5 510.95 27.3
 -1 -3 5 3718.33 191.18
 1 -3 -5 3476.35 198.48
 1 3 -5 3666.83 191.38
 -1 -3 -5 4429.26 247.08
 1 3 5 4501.35 250.97
 -1 3 -5 4740.83 238.28
 -3 -3 -5 252.67 13.6
 -3 -3 -5 254.47 24.9
 -3 -3 -5 247.18 14.6
 -3 -3 -5 246.08 14.1
 3 -3 5 268.17 14
 3 3 5 239.88 13.5
 -3 3 -5 278.37 13.5
 -3 3 -5 276.37 15.5
 3 3 5 297.77 29.3
 3 3 5 243.18 14
 3 3 5 254.37 15
 3 3 5 275.77 14.3
 -3 3 -5 254.57 14.9
 -5 -3 -5 5533.75 302.67
 -5 3 -5 5480.25 291.57
 5 3 5 5969.1 307.77
 -5 3 -5 5550.94 291.57
 7 -3 5 204.28 16.4
 -7 -3 -5 201.48 11.7
 -7 -3 -5 188.48 10.8
 -7 -3 -5 221.58 26.8
 7 -3 5 189.58 11.2
 7 -3 5 199.88 10.5
 7 -3 5 203.08 10.6
 -7 3 -5 206.78 11
 7 3 5 181.78 11.2
 -7 3 -5 207.18 10.8
 -7 3 -5 190.08 14.4
 7 3 5 203.08 12.8
 7 3 5 216.38 11.4
 7 3 5 232.28 30.4
 -9 -3 -5 195.68 10.8
 -9 -3 -5 191.78 25.3
 9 -3 5 182.48 17.3
 -9 -3 -5 170.88 9.8
 9 -3 5 176.78 9.8
 9 -3 5 172.08 9.9
 -9 3 -5 162.48 15.1
 9 3 5 172.08 12
 9 3 5 203.98 28.6
 -9 3 -5 186.78 10.1
 9 3 5 184.48 10.4
 -9 3 -5 180.88 9.8
 -11 -3 -5 1003.3 53.99
 -11 -3 -5 1090.59 70.69
 11 -3 5 1070.79 62.59
 11 3 5 961.1 53.79
 11 3 5 1173.38 76.09
 -11 3 -5 1017 60.59
 11 3 5 997.4 55.79
 13 -3 5 1755.42 99.79
 -13 -3 -5 1688.93 106.89
 13 -3 5 1651.23 89.39
 -13 3 -5 1653.93 97.69
 13 3 5 1860.51 114.59
 15 -3 5 47 3.8
 -15 -3 -5 53.29 4.1
 -15 -3 -5 56.69 20.1
 15 -3 5 52.99 5.5
 15 -3 5 58.19 16.3
 -15 -3 -5 56.29 5
 -15 3 -5 44.6 4
 15 3 5 39.4 22.3
 -15 3 -5 46.4 3.9
 15 3 5 56.79 4.6
 15 3 5 42.8 6.6
 -15 3 -5 51.89 14.4
 -17 -3 -5 17.1 3.1
 -17 -3 -5 7.9 20.3
 17 -3 5 13.3 3.9
 17 -3 5 20.9 2.5
 17 -3 5 15.9 16
 -17 -3 -5 21.1 2.9
 17 3 5 14.7 5
 -17 3 -5 20.3 2.7
 17 3 5 22.1 3.1
 -17 3 -5 29.8 15.4
 17 3 5 16.1 25.4
 -17 3 -5 24.8 2.9
 -19 -3 -5 405.96 23.4
 19 -3 5 430.66 22.9
 -19 -3 -5 381.16 48.7
 -19 -3 -5 447.96 23
 -19 3 -5 412.66 22.9
 -19 3 -5 408.66 41.6
 -19 3 -5 400.16 22.9
 19 3 5 426.66 23.1
 19 3 5 442.66 57.29
 -21 -3 -5 97.19 7.2
 21 -3 5 134.69 30.1
 -21 -3 -5 107.39 32.9
 -21 -3 -5 77.09 6.7
 21 -3 5 66.89 8.5
 -21 3 -5 75.19 6.3
 21 3 5 71.99 10.1
 -21 3 -5 113.69 28
 -21 3 -5 87.59 6.6
 21 3 5 81.29 6.6
 21 3 5 77.39 42
 -23 -3 -5 110.49 8.5
 23 -3 5 95.19 10.5
 -23 -3 -5 121.19 7.9
 23 3 5 77.19 10.7
 23 3 5 185.98 53.09
 -23 3 -5 102.29 7.8
 24 -4 -5 9.1 5.8
 -24 -4 5 5.9 3
 -24 -4 5 5.1 3.5
 24 4 -5 7.1 3.4
 -24 4 5 1.7 2.4
 -22 -4 5 31.9 4.5
 22 -4 -5 25 6.5
 -22 -4 5 41.4 4.5
 22 4 -5 42 4.6
 -22 4 5 37.9 3.7
 20 -4 -5 10.7 19.3
 -20 -4 5 1.2 2.8
 -20 -4 5 5.5 2.8
 20 4 -5 6.6 4.7
 -20 4 5 1.4 1.9
 -20 4 5 4.1 2
 -20 4 5 3.7 23.6
 20 4 -5 4.3 2.7
 20 4 -5 42 29.8
 -18 -4 5 76.29 5.7
 -18 -4 5 70.29 6.2
 18 -4 -5 70.99 18.5
 -18 -4 5 80.59 24.8
 18 -4 -5 74.29 5.1
 18 -4 -5 88.69 8.8
 18 4 -5 70.89 5.8
 18 4 -5 96.89 29
 -18 4 5 102.99 24.5
 -18 4 5 69.39 5.2
 18 4 -5 62.49 7.7
 16 -4 -5 4.6 3.9
 -16 -4 5 8.1 2.5
 -16 -4 5 2.6 2.3
 -16 -4 5 21.9 17.6
 16 -4 -5 13.2 12.6
 -16 4 5 14.4 15.1
 16 4 -5 7.8 3.7
 -16 4 5 7.9 1.9
 -16 4 5 2.4 1.5
 16 4 -5 7.2 2.4
 16 4 -5 0.8 24
 -14 -4 5 347.67 39.4
 14 -4 -5 355.06 22.3
 -14 -4 5 394.96 20.7
 14 -4 -5 389.66 20.2
 14 -4 -5 381.86 20
 14 -4 -5 399.36 32.3
 -14 -4 5 363.16 20.4
 -14 4 5 362.46 19.9
 14 4 -5 387.56 20.5
 -14 4 5 323.27 34.8
 14 4 -5 360.96 22.3
 -14 4 5 373.96 20.2
 14 4 -5 461.05 43.3
 -12 -4 5 92.09 6.1
 12 -4 -5 101.19 15.8
 12 -4 -5 89.79 7.8
 12 -4 -5 92.49 5.4
 -12 -4 5 88.09 6
 -12 -4 5 103.79 8.7
 12 -4 -5 96.89 5.7
 -12 -4 5 83.39 17.3
 -12 4 5 94.39 17.7
 -12 4 5 93.89 5.6
 12 4 -5 95.89 21.1
 12 4 -5 84.89 6
 -12 4 5 87.09 5.2
 12 4 -5 83.59 7.2
 -10 -4 5 922.81 58.49
 10 -4 -5 895.71 46.2
 -10 -4 5 908.81 46.4
 10 -4 -5 838.22 46
 -10 -4 5 943.51 48.5
 10 -4 -5 939.41 55.59
 10 -4 -5 842.42 47.6
 10 4 -5 958.9 61.99
 -10 4 5 847.52 46
 -10 4 5 857.61 57.99
 10 4 -5 860.81 47.2
 -10 4 5 909.61 46.2
 -10 4 5 851.11 45.8
 8 -4 -5 377.36 20.7
 -8 -4 5 375.06 21
 -8 -4 5 402.46 30.9
 8 -4 -5 388.66 23.6
 8 -4 -5 411.86 20.9
 -8 -4 5 397.46 21.1
 8 4 -5 396.96 20.9
 8 4 -5 387.46 21.3
 -8 4 5 387.46 20.4
 8 4 -5 357.66 32.9
 -8 4 5 408.06 20.8
 -8 4 5 388.96 20.4
 -6 -4 5 41 2.9
 6 -4 -5 38.6 4.2
 6 -4 -5 33 12.4
 -6 -4 5 44.6 9.8
 6 -4 -5 36.3 2.7
 6 -4 -5 42.4 10.5
 6 -4 -5 37.7 3
 -6 -4 5 43.2 4.5
 -6 -4 5 36.8 3.1
 -6 4 5 35.4 2.1
 -6 4 5 34.4 2.1
 -6 4 5 37.8 2.8
 6 4 -5 34.9 2.8
 6 4 -5 41.9 11.7
 4 -4 -5 2135.39 115.79
 -4 -4 5 2211.48 107.99
 -4 -4 5 2018.3 112.99
 4 -4 -5 1906.41 118.69
 4 4 -5 1998.9 114.69
 2 -4 -5 50.99 4.8
 -2 -4 5 43.6 3.9
 2 -4 -5 55.69 3.4
 2 -4 -5 48.9 11.4
 -2 -4 5 42.1 7.6
 -2 -4 5 45.3 3.6
 2 -4 -5 67.09 14.4
 -2 -4 5 48.5 3.1
 2 4 -5 57.49 9.2
 -2 4 5 45.2 3.3
 2 4 -5 48 3
 -2 4 5 54.79 4.1
 0 -4 -5 562.94 28.7
 0 -4 -5 541.35 30.2
 0 -4 5 589.84 28.8
 0 -4 5 557.44 29.1
 0 -4 5 520.05 31.5
 0 -4 5 568.54 29.3
 0 -4 -5 560.54 29.3
 0 -4 -5 579.44 41.5
 0 4 5 572.94 29.6
 0 4 5 537.95 29.2
 0 4 5 553.64 45.6
 0 4 5 518.45 28.7
 0 4 -5 548.45 28.8
 2 -4 5 19 2.2
 -2 -4 -5 17 1.3
 -2 -4 -5 15 10.6
 -2 -4 -5 21.3 2.7
 -2 -4 -5 16.8 2.7
 -2 -4 -5 18.3 2.1
 2 4 5 14.6 1.3
 -2 4 -5 16.6 1.2
 2 4 5 13.3 1.8
 2 4 5 18.6 14.1
 2 4 5 15.1 2.7
 2 4 5 16 2.3
 -4 -4 -5 632.44 47.9
 4 -4 5 657.83 35.3
 -4 -4 -5 663.43 35.9
 -4 4 -5 679.23 35.1
 4 4 5 748.03 55.59
 4 4 5 667.53 35.5
 4 4 5 670.33 36.4
 6 -4 5 28.5 2.9
 -6 -4 -5 33.5 2.5
 -6 -4 -5 34.9 13.9
 -6 -4 -5 27.4 3.5
 -6 4 -5 29.1 2.7
 6 4 5 39.1 4.5
 6 4 5 32.9 3
 6 4 5 32.9 3.3
 6 4 5 18 16.4
 -8 -4 -5 490.05 40.2
 8 -4 5 470.05 24.4
 -8 -4 -5 467.55 24.9
 -8 -4 -5 450.75 23.8
 -8 4 -5 450.35 24.1
 -8 4 -5 462.75 23.7
 8 4 5 415.46 25.9
 8 4 5 456.75 45.2
 8 4 5 463.05 24.4
 8 4 5 415.26 24.4
 -10 -4 -5 675.83 53.29
 10 -4 5 692.63 35.5
 -10 -4 -5 708.83 36.8
 10 -4 5 673.43 39.9
 -10 -4 -5 680.73 35.8
 10 -4 5 671.03 35.8
 10 4 5 635.54 36.4
 10 4 5 696.93 59.59
 10 4 5 709.23 36.3
 10 4 5 618.64 38.1
 -10 4 -5 696.83 35.7
 -10 4 -5 688.33 38.7
 -10 4 -5 716.63 36.6
 -12 -4 -5 479.45 43.9
 12 -4 5 489.05 24.9
 -12 -4 -5 449.76 26
 12 -4 5 464.75 25.7
 12 -4 5 507.35 33.4
 -12 -4 -5 473.25 25.2
 -12 4 -5 465.15 25.1
 12 4 5 425.36 27.8
 12 4 5 488.35 25.7
 -12 4 -5 496.55 31.6
 -12 4 -5 490.35 25.4
 14 -4 5 32.3 12.3
 14 -4 5 10.7 3
 -14 -4 -5 11.7 2.2
 -14 -4 -5 14.5 18.1
 -14 4 -5 14.6 10.7
 -14 4 -5 14.4 2
 14 4 5 13.6 4.7
 14 4 5 29.8 24.5
 -14 4 -5 11.4 2.3
 16 -4 5 14.3 13.8
 -16 -4 -5 4.1 2.7
 -16 -4 -5 -2.3 1.9
 16 -4 5 0.1 1.5
 16 -4 5 -0.3 2.8
 -16 -4 -5 -21.9 19.5
 16 4 5 -1.5 2.4
 -16 4 -5 -1.4 2
 16 4 5 -1.6 5.1
 -16 4 -5 -0.9 1.6
 16 4 5 13.3 27.5
 -16 4 -5 3.8 12.6
 -18 -4 -5 24.7 24.1
 -18 -4 -5 37.8 4.6
 18 -4 5 42.9 8.5
 18 -4 5 46.1 3.9
 18 -4 5 56.09 19
 -18 -4 -5 36.4 3.9
 -18 4 -5 37.8 3.7
 18 4 5 40.5 4.3
 -18 4 -5 46.3 4.3
 -18 4 -5 18.1 18.3
 -20 -4 -5 69.79 6.2
 20 -4 5 50.79 7.1
 -20 -4 -5 100.59 33.5
 20 -4 5 56.89 24.6
 -20 4 -5 47.3 22.9
 20 4 5 143.89 46.6
 20 4 5 49.6 8.2
 -20 4 -5 58.89 5.3
 20 4 5 74.39 6.2
 -20 4 -5 57.99 5.2
 -22 -4 -5 3 2.9
 -22 -4 -5 1.3 3.2
 22 -4 5 3 4.3
 22 4 5 10.8 50.19
 -22 4 -5 6.5 3.1
 22 4 5 0.4 3.1
 21 -5 -5 41.8 7.2
 -21 -5 5 30.9 4.5
 -21 -5 5 19.9 3.9
 -21 5 5 28.9 3.2
 21 5 -5 37 6.3
 -19 -5 5 179.78 11.3
 -19 -5 5 179.08 11.1
 19 -5 -5 166.38 13.9
 19 -5 -5 152.78 28.2
 -19 5 5 188.68 34.7
 -19 5 5 161.18 10.1
 -19 5 5 178.08 10.5
 19 5 -5 195.28 11.2
 -17 -5 5 1.7 2.6
 -17 -5 5 2 2.7
 17 -5 -5 -16 13.7
 17 -5 -5 0.8 1.8
 17 5 -5 -2.5 2.3
 -17 5 5 1.7 2
 -17 5 5 1.1 1.5
 -17 5 5 3.6 20.7
 15 -5 -5 159.78 22.2
 15 -5 -5 169.98 9.7
 -15 -5 5 155.88 10.1
 15 -5 -5 165.38 12.3
 -15 -5 5 181.48 10.4
 -15 -5 5 201.68 20.3
 -15 5 5 165.38 9.3
 -15 5 5 159.88 10.4
 15 5 -5 164.28 10.1
 -15 5 5 134.69 26.1
 13 -5 -5 417.66 24.8
 -13 -5 5 351.46 46.8
 -13 -5 5 424.56 23.1
 13 -5 -5 425.76 22.6
 -13 -5 5 402.56 23
 -13 -5 5 469.95 26.1
 -13 5 5 400.46 22.2
 13 5 -5 522.85 49.7
 13 5 -5 434.26 23
 -11 -5 5 152.88 8.8
 11 -5 -5 122.69 10.1
 -11 -5 5 150.68 8.7
 -11 -5 5 118.69 20.9
 11 -5 -5 153.68 18.5
 -11 -5 5 160.68 11.4
 11 -5 -5 137.99 8.3
 -11 5 5 133.69 7.8
 11 5 -5 153.18 8.6
 11 5 -5 175.18 29.4
 -11 5 5 147.89 8.2
 -11 5 5 133.79 7.8
 9 -5 -5 37.3 4.9
 -9 -5 5 60.49 14.3
 9 -5 -5 37.5 11.2
 9 -5 -5 48.8 3.6
 -9 -5 5 45.8 3.9
 9 -5 -5 28.8 15.2
 -9 -5 5 50.59 4
 -9 5 5 44.7 2.8
 -9 5 5 49.9 3.5
 9 5 -5 57.29 21.1
 -9 5 5 40 2.7
 9 5 -5 44.8 3.7
 -7 -5 5 309.17 18.5
 -7 -5 5 304.07 16.9
 -7 -5 5 302.77 16.7
 7 -5 -5 304.87 18.1
 7 -5 -5 320.57 16.7
 7 5 -5 292.57 16.5
 -7 5 5 326.87 16.6
 -7 5 5 295.47 16
 7 5 -5 310.57 31.7
 -7 5 5 308.57 16
 5 -5 -5 83.19 13.6
 -5 -5 5 77.79 6.6
 -5 -5 5 79.49 5
 5 -5 -5 74.19 5.2
 -5 -5 5 82.79 5.4
 5 -5 -5 68.39 6.5
 5 -5 -5 58.69 15.2
 -5 -5 5 96.79 13.6
 5 5 -5 79.39 4.8
 5 5 -5 67.79 15.5
 -5 5 5 75.49 4.9
 -3 -5 5 0.9 1.7
 3 -5 -5 2.1 9.4
 -3 -5 5 0.8 2
 3 -5 -5 -8.6 8.2
 3 -5 -5 0.5 1.6
 -3 -5 5 3.7 5.8
 -3 -5 5 -0.1 1.1
 3 -5 -5 0.6 2.2
 3 -5 -5 0.6 1.1
 3 5 -5 -8 8.2
 -3 5 5 0.1 1.7
 3 5 -5 0.9 1
 -3 5 5 1.7 1.2
 -1 -5 5 57.89 4.9
 1 -5 -5 80.69 14.9
 -1 -5 5 68.89 8.2
 1 -5 -5 67.29 5.9
 1 -5 -5 76.79 5.3
 1 -5 -5 63.69 15
 1 -5 -5 69.99 3.8
 -1 -5 5 67.99 4.8
 1 5 -5 60.69 10
 -1 5 5 66.29 3.7
 1 5 -5 66.79 4
 -1 5 5 67.19 4.5
 -1 5 5 65.39 5.1
 -1 -5 -5 1042.6 56.89
 -1 -5 -5 1025.6 68.49
 -1 -5 -5 1096.09 55.49
 1 -5 5 1129.99 56.09
 1 5 5 1052.29 55.99
 1 5 5 1003.5 55.39
 1 5 5 1160.38 56.39
 1 5 5 993 76.79
 -3 -5 -5 223.98 13.5
 3 -5 5 241.78 12.7
 -3 -5 -5 209.98 26.4
 -3 -5 -5 243.28 13.6
 3 5 5 207.48 12
 3 5 5 248.58 13
 3 5 5 234.98 34.5
 3 5 5 208.18 12.6
 -5 -5 -5 5.4 2.4
 -5 -5 -5 8.3 2.9
 -5 -5 -5 5.9 1.3
 -5 -5 -5 1.1 11.5
 5 -5 5 5 2
 5 5 5 7.4 2.1
 5 5 5 30.3 20.8
 -5 5 -5 6.4 1.8
 5 5 5 9.7 3.2
 -7 -5 -5 417.06 21.9
 -7 -5 -5 445.36 23.9
 -7 -5 -5 383.66 38.2
 7 -5 5 392.06 22.9
 -7 -5 -5 390.26 23
 -7 5 -5 425.76 22.3
 7 5 5 384.16 23.7
 7 5 5 482.15 51.39
 7 5 5 437.96 22.7
 -9 -5 -5 276.27 15.9
 9 -5 5 259.27 14.4
 -9 -5 -5 226.98 31.5
 -9 -5 -5 257.57 13.8
 -9 -5 -5 233.68 14.8
 9 5 5 355.56 45.4
 9 5 5 232.58 15.9
 -9 5 -5 254.77 14
 9 5 5 235.28 14.4
 9 5 5 263.87 14.4
 -11 -5 -5 5.6 16.9
 11 -5 5 10.3 2
 -11 -5 -5 12.3 2.1
 -11 -5 -5 13.8 3.1
 11 -5 5 14.7 1.3
 11 5 5 12.3 2.9
 11 5 5 10.3 2.5
 11 5 5 15.4 4.1
 -11 5 -5 13.5 2.4
 -11 5 -5 15.1 1.7
 -13 -5 -5 0.7 1.8
 13 -5 5 1.7 2.2
 13 -5 5 0.5 1.1
 -13 -5 -5 -16.5 17.7
 -13 -5 -5 1.8 2.5
 -13 5 -5 1.5 2
 13 5 5 -0.9 2.5
 -13 5 -5 -1.2 1.3
 13 5 5 79.79 32.5
 13 5 5 3.3 2.2
 13 5 5 4.7 3.6
 15 -5 5 53.99 4
 -15 -5 -5 60.99 4.8
 15 -5 5 41.1 10.3
 -15 -5 -5 63.49 6
 15 -5 5 51.79 5.5
 -15 5 -5 54.99 4.2
 15 5 5 63.09 7.9
 15 5 5 69.09 5.8
 15 5 5 37.3 34.8
 -15 5 -5 57.49 4.9
 17 -5 5 179.18 13.6
 17 -5 5 219.38 23.6
 -17 -5 -5 209.28 13.2
 17 -5 5 215.68 11.7
 -17 -5 -5 207.48 12.2
 -17 5 -5 198.08 11.8
 17 5 5 223.48 12.9
 -17 5 -5 210.48 12.4
 19 -5 5 20.6 5
 -19 -5 -5 19.4 4.1
 -19 -5 -5 23.3 4.1
 19 -5 5 33.2 19.2
 19 5 5 19.5 3.9
 -19 5 -5 21.3 3.4
 -19 5 -5 24.7 3.7
 -19 5 -5 28.7 20.4
 -21 -5 -5 4.3 3.6
 21 -5 5 6 4.3
 -21 -5 -5 3.4 2.9
 -21 5 -5 2.1 2.9
 21 5 5 0.8 3.4
 -20 -6 5 50.29 5.7
 -20 -6 5 64.79 6
 20 -6 -5 58.69 8.4
 20 6 -5 62.69 5.7
 -20 6 5 58.19 4.6
 18 -6 -5 -1.9 4.4
 18 -6 -5 -12.4 23.7
 -18 -6 5 -2 2.8
 -18 -6 5 3.4 3.2
 -18 6 5 2.7 2.4
 -18 6 5 0.3 1.8
 18 6 -5 -1.3 2.8
 -16 -6 5 47.7 4.9
 16 -6 -5 48 6.7
 16 -6 -5 39.8 16.8
 -16 -6 5 46.1 4.8
 -16 6 5 43.6 3.5
 -16 6 5 45.6 4
 16 6 -5 47.4 4.6
 14 -6 -5 10.4 12.8
 -14 -6 5 13.6 3
 14 -6 -5 19.6 2.5
 -14 -6 5 17.4 3.1
 14 -6 -5 13.3 4.5
 -14 6 5 13.3 1.7
 -14 6 5 14.9 2.3
 14 6 -5 16.7 3.1
 12 -6 -5 5.5 11.4
 -12 -6 5 11.8 2.8
 12 -6 -5 13.5 2.3
 -12 -6 5 13.1 3
 12 -6 -5 16.5 4.4
 12 6 -5 17.3 2.8
 -12 6 5 15 1.5
 -12 6 5 17.3 2.3
 10 -6 -5 50.59 13.1
 10 -6 -5 41.6 3.7
 -10 -6 5 46.6 4.3
 -10 -6 5 41.3 4
 10 -6 -5 40.5 5.4
 10 6 -5 43.2 3.8
 -10 6 5 44.5 3.6
 -10 6 5 38.7 2.6
 8 -6 -5 52.49 18
 8 -6 -5 19 3.9
 -8 -6 5 20.7 2.6
 8 -6 -5 19.3 2.4
 -8 -6 5 16.7 4.2
 -8 -6 5 14.4 2.8
 -8 6 5 16.4 1.3
 -8 6 5 16.3 1.4
 -8 6 5 21.1 2.3
 8 6 -5 15.4 2.3
 -6 -6 5 36.7 3.9
 -6 -6 5 44.1 3.8
 6 -6 -5 42.9 12.6
 6 -6 -5 40.9 5.1
 -6 -6 5 46.1 5.7
 6 -6 -5 44.4 4
 6 6 -5 53.49 20.1
 6 6 -5 39.3 3.6
 -6 6 5 49.8 4.5
 -6 6 5 42.3 3.6
 4 -6 -5 51.29 5.4
 -4 -6 5 51.19 4.3
 -4 -6 5 47.8 3.8
 -4 -6 5 52.49 10.5
 4 -6 -5 28.2 14.1
 4 -6 -5 38.3 13.2
 4 -6 -5 45.8 4.3
 -4 6 5 48.9 3.7
 -4 6 5 52.49 4.5
 4 6 -5 43 3.5
 4 6 -5 51.79 15.3
 2 -6 -5 23.2 12.5
 2 -6 -5 8.9 3.1
 2 -6 -5 -6.1 11.3
 -2 -6 5 9.3 2.4
 -2 -6 5 10.9 1.7
 -2 -6 5 9.3 2.9
 -2 -6 5 6.3 5.9
 -2 6 5 9.3 0.9
 2 6 -5 8.1 1.4
 -2 6 5 10.7 2.4
 -2 6 5 9.7 0.9
 -2 6 5 11.3 1.9
 0 -6 -5 5.5 12.2
 0 -6 -5 1.3 2.3
 0 -6 5 3 1.3
 0 -6 5 3.3 2.1
 0 -6 -5 -21.3 10.6
 0 -6 5 2.9 2.1
 0 -6 -5 0.8 0.9
 0 -6 -5 3.5 2.6
 0 6 -5 1.6 1.2
 0 6 -5 1.6 1
 0 6 5 2.3 1.5
 0 6 5 4.1 2.2
 0 6 5 1.7 0.7
 -2 -6 -5 2.8 1.8
 -2 -6 -5 -9.1 12.9
 2 -6 5 1.9 2.2
 -2 -6 -5 -0.2 2.4
 -2 -6 -5 3.9 4.1
 2 6 5 0.9 0.8
 2 6 5 0.1 1.6
 2 6 5 -0.4 2.1
 2 6 5 9.6 21.3
 -4 -6 -5 76.39 6.5
 -4 -6 -5 71.79 4.5
 -4 -6 -5 75.09 6.4
 4 -6 5 68.89 5.4
 4 6 5 62.79 5.1
 4 6 5 66.79 29
 -4 6 -5 74.89 5.2
 4 6 5 73.89 5.7
 -6 -6 -5 30.6 4
 -6 -6 -5 30.9 2.6
 6 -6 5 24.1 3.3
 -6 -6 -5 32.7 4.6
 -6 6 -5 32.4 3.2
 6 6 5 58.69 28.6
 6 6 5 21.8 3
 6 6 5 29 3.5
 -8 -6 -5 89.09 5.8
 -8 -6 -5 95.59 8.3
 -8 -6 -5 78.49 7.2
 8 -6 5 86.29 6.7
 8 6 5 93.49 6.7
 -8 6 -5 94.09 6.4
 -10 -6 -5 -3 2.7
 -10 6 -5 4.5 2.3
 10 6 5 2.3 3.6
 10 6 5 0.2 2.7
 12 -6 5 5.8 2.3
 -12 -6 -5 6.9 3.1
 12 -6 5 7.8 1.2
 -12 -6 -5 5.8 2.2
 -12 6 -5 4.7 2.4
 12 6 5 9.4 3
 14 -6 5 -2.4 4.4
 14 -6 5 5.4 1.4
 -14 -6 -5 5.5 2.4
 -14 -6 -5 4 3
 -14 6 -5 3.9 2.6
 -14 6 -5 6.6 1.6
 14 6 5 5.9 3.1
 -16 -6 -5 11.4 2.9
 16 -6 5 7.3 3.6
 16 -6 5 9.3 1.9
 -16 -6 -5 10.9 3.7
 -16 6 -5 11.6 3.1
 16 6 5 9.3 4
 -16 6 -5 10.1 2.1
 -18 -6 -5 5.2 2.9
 18 -6 5 7 4
 -18 -6 -5 6.3 3.9
 -18 6 -5 6.5 2.1
 18 6 5 7.7 3.7
 -18 6 -5 -1.5 2.9
 15 -7 -5 -27.2 19.3
 -15 -7 5 2.6 3
 15 -7 -5 0.5 4.1
 -15 -7 5 -1.2 2.8
 15 7 -5 0.6 2.7
 -13 -7 5 72.39 6.1
 -13 -7 5 71.49 6.1
 13 -7 -5 59.69 7.4
 13 -7 -5 47.8 15.8
 -13 7 5 72.39 5.1
 13 7 -5 70.99 6
 -11 -7 5 164.18 9.8
 11 -7 -5 147.39 9.1
 11 -7 -5 136.59 11.4
 -11 -7 5 145.49 9.9
 -11 7 5 157.08 9
 11 7 -5 155.68 9.5
 -9 -7 5 1.2 2.1
 9 -7 -5 0.4 1.9
 -9 -7 5 -2 2.6
 9 -7 -5 1.3 11.6
 9 -7 -5 -4.2 3.1
 -9 7 5 -0.6 2.7
 9 7 -5 1.1 2.1
 -9 7 5 1.2 1.8
 7 -7 -5 28.8 6
 7 -7 -5 24.8 3.9
 -7 -7 5 26 3.7
 -7 -7 5 33.5 5.5
 7 -7 -5 21.8 12.9
 -7 -7 5 27.7 3.1
 7 7 -5 24.9 3.4
 -7 7 5 28.3 2.9
 -7 7 5 32.6 4.6
 7 7 -5 21.8 2.8
 5 -7 -5 520.75 40.6
 5 -7 -5 495.95 30.2
 -5 -7 5 559.24 30.8
 5 -7 -5 541.85 29
 -5 -7 5 549.15 29.1
 -5 -7 5 547.75 28.7
 5 7 -5 524.25 28.4
 -5 7 5 546.05 28.6
 -3 -7 5 70.49 4.9
 -3 -7 5 70.39 6.8
 -3 -7 5 71.89 5.7
 3 -7 -5 67.39 5.7
 3 -7 -5 66.99 6.7
 3 -7 -5 73.89 18.2
 3 7 -5 57.39 4.9
 3 7 -5 66.19 4.5
 -3 7 5 68.09 4.9
 -3 7 5 71.09 5.9
 1 -7 -5 11.4 3.5
 1 -7 -5 14.5 1.4
 1 -7 -5 11 3
 -1 -7 5 15.9 3.5
 -1 -7 5 12.7 2
 -1 -7 5 13 2.9
 -1 7 5 12.4 2.9
 -1 7 5 11.3 1.2
 1 7 -5 13.6 1.6
 -1 7 5 14 2.3
 -1 -7 -5 155.08 10.6
 1 -7 5 164.58 9
 1 -7 5 159.78 10
 -1 -7 -5 126.09 24.3
 -1 -7 -5 144.09 10.7
 1 -7 5 156.68 10.1
 1 7 5 172.38 10.1
 -1 7 -5 156.68 8.6
 -1 7 -5 167.28 8.7
 3 -7 5 240.68 13.5
 -3 -7 -5 219.08 12.5
 -3 -7 -5 227.48 14.3
 3 -7 5 228.28 13
 -3 7 -5 223.08 13.2
 3 7 5 252.47 13.8
 -5 -7 -5 0.1 3.5
 -5 -7 -5 0.6 1.6
 5 -7 5 -0.1 2.5
 5 7 5 0.6 1.9
 5 7 5 0.2 2.6
 -5 7 -5 -0.9 2.2
 -7 -7 -5 5.5 3.4
 7 -7 5 8.9 2.9
 -7 -7 -5 4 2
 -7 7 -5 6.2 2.5
 7 7 5 6.9 3.5
 -9 -7 -5 220.18 14.3
 -9 -7 -5 229.08 12.9
 9 7 5 231.98 13.8
 -9 7 -5 232.78 13.4
 -11 -7 -5 11.7 3.6
 -11 -7 -5 11.3 2.6
 11 7 5 12.7 3.4
 -11 7 -5 10.2 2.8
 13 -7 5 2.2 1.3
 -13 -7 -5 7.1 2.5
 13 -7 5 0.7 2.6
 -13 -7 -5 2.7 3.2
 -13 7 -5 2.8 2.8
 13 7 5 4.5 3.4
 -15 -7 -5 104.29 8.8
 -15 -7 -5 104.59 7.5
 15 -7 5 107.59 6.3
 15 -7 5 105.89 8.4
 -15 7 -5 99.09 7.8
 15 7 5 111.79 8.8
 -10 -8 5 47.5 5.2
 -10 -8 5 45.5 4.6
 10 -8 -5 38.8 6.1
 10 8 -5 39.2 4.2
 -10 8 5 53.09 4.2
 -10 8 5 47.5 5
 -8 -8 5 0.9 2.3
 8 -8 -5 -0.3 3.6
 -8 -8 5 4.9 3.8
 -8 8 5 1.7 2.8
 8 8 -5 0.5 2.1
 -8 8 5 3 2.1
 -6 -8 5 33 4.4
 6 -8 -5 31.2 5.2
 6 -8 -5 1.8 14.4
 -6 -8 5 32.6 3.6
 6 8 -5 32.1 3.3
 -6 8 5 39.5 4.2
 -6 8 5 41.9 5
 6 8 -5 27.9 3.6
 -4 -8 5 27 3.1
 -4 -8 5 31 4.1
 4 -8 -5 18.1 4.5
 -4 -8 5 25.6 5.6
 -4 8 5 25.8 3.1
 4 8 -5 19.9 2.9
 4 8 -5 25.2 2.7
 -4 8 5 26.3 3.8
 2 -8 -5 15 18.4
 -2 -8 5 39.1 5.5
 -2 -8 5 37.4 3.4
 -2 -8 5 29.1 4.1
 2 -8 -5 27.7 4.8
 -2 8 5 39.5 3.7
 2 8 -5 32.2 3.2
 -2 8 5 35 4.2
 2 8 -5 36.3 3.2
 0 -8 5 98.59 9.1
 0 -8 5 98.39 6.2
 0 -8 5 92.49 7.4
 0 -8 -5 92.09 24.3
 0 -8 -5 85.29 8.2
 0 8 -5 96.19 5.5
 0 8 5 84.89 6.6
 0 8 5 98.29 7.3
 0 8 -5 102.09 5.7
 -2 -8 -5 -2.4 3
 2 -8 5 2.7 2.8
 2 -8 5 1.1 1.7
 2 -8 5 -3.9 2.6
 -2 8 -5 2.5 2.6
 2 8 5 -0.7 2.7
 -4 -8 -5 45.6 5.5
 4 -8 5 56.99 5
 4 -8 5 52.09 3.8
 4 -8 5 55.79 5.2
 -4 8 -5 50.49 4.8
 4 8 5 44.6 4.9
 6 -8 5 29.4 4
 -6 -8 -5 24.8 2.7
 -6 -8 -5 24.1 4.4
 6 8 5 18 3.7
 -6 8 -5 21.6 3.5
 -8 -8 -5 24.1 4.4
 -8 -8 -5 27.2 3.1
 8 8 5 25.6 4.1
 -8 8 -5 21.2 3.5
 26 0 -6 71.49 10
 -26 0 6 78.49 6.4
 -24 0 6 -23.2 27
 24 0 -6 16.2 6.2
 24 0 -6 -17.1 24.3
 22 0 -6 280.77 38.9
 -22 0 6 173.18 33.7
 -22 0 6 218.48 13.5
 -22 0 6 236.48 13.1
 22 0 -6 210.58 16.9
 22 0 -6 235.38 13.2
 -20 0 6 406.06 21.2
 20 0 -6 392.66 21.4
 -20 0 6 371.36 21.5
 -20 0 6 322.57 41.2
 20 0 -6 441.36 42.2
 -18 0 6 280.97 16.4
 -18 0 6 340.97 35.8
 18 0 -6 290.47 34.7
 -18 0 6 300.17 16.1
 18 0 -6 290.07 16.2
 18 0 -6 291.77 19.2
 -16 0 6 72.49 17.5
 16 0 -6 86.69 5.4
 -16 0 6 80.19 5.3
 16 0 -6 72.59 7.8
 -16 0 6 78.49 5.3
 -16 0 6 80.79 5.7
 16 0 -6 104.79 19.6
 14 0 -6 217.98 24
 -14 0 6 178.88 10.2
 -14 0 6 187.08 10.7
 -14 0 6 202.48 25
 14 0 -6 193.78 10.4
 14 0 -6 180.38 12.6
 -14 0 6 175.28 10.3
 -12 0 6 4962.2 277.57
 12 0 -6 5334.47 277.37
 10 0 -6 3770.22 201.38
 -10 0 6 3650.13 201.98
 8 0 -6 1699.63 99.59
 -8 0 6 1692.83 100.19
 -8 0 6 1883.11 93.19
 6 0 -6 2766.02 146.79
 -6 0 6 2617.94 146.79
 4 0 -6 4042.2 218.68
 -4 0 6 4173.78 219.38
 2 0 -6 1015.1 58.49
 -2 0 6 994.6 58.69
 0 0 6 119.39 7.1
 0 0 6 118.39 6.2
 0 0 6 116.79 6.4
 0 0 -6 111.09 6.2
 0 0 -6 103.19 11.7
 0 0 -6 86.19 14.2
 0 0 6 106.79 6.2
 0 0 -6 118.69 6.3
 0 0 -6 116.09 6.9
 -2 0 -6 4083.19 220.08
 2 0 6 4057.99 220.68
 -4 0 -6 1163.48 73.69
 4 0 6 1330.27 75.99
 6 0 6 2322.87 131.39
 -6 0 -6 2300.97 129.99
 8 0 6 1992.9 113.59
 -8 0 -6 1888.31 111.69
 10 0 6 7602.64 397.56
 -10 0 -6 7236.18 395.26
 -12 0 -6 114.19 19.4
 12 0 6 171.28 24.6
 -12 0 -6 136.89 7.6
 12 0 6 127.29 9.3
 -12 0 -6 120.49 7.8
 -12 0 -6 130.19 7.7
 12 0 6 136.89 7.6
 -14 0 -6 148.99 23.5
 14 0 6 120.09 7.2
 -14 0 -6 121.59 7.6
 14 0 6 119.19 9.3
 -14 0 -6 109.89 7.9
 14 0 6 143.99 24.3
 -14 0 -6 128.69 7.4
 16 0 6 2606.44 136.59
 -16 0 -6 2565.04 134.49
 -18 0 -6 5.7 17.1
 18 0 6 7.9 4.2
 18 0 6 15.5 19.4
 -18 0 -6 10.5 2.4
 -18 0 -6 6.3 1.9
 -18 0 -6 9.1 2.4
 -20 0 -6 46.8 4.3
 -20 0 -6 46.1 4.3
 -20 0 -6 37.7 24.2
 20 0 6 31.3 6.5
 20 0 6 53.29 4.3
 20 0 6 68.69 27.7
 22 0 6 229.78 18.7
 -22 0 -6 289.37 15.5
 -22 0 -6 275.57 41.9
 24 0 6 121.49 18.5
 -24 0 -6 137.09 9.2
 26 0 6 98.39 12.4
 -26 0 -6 117.49 8.5
 27 -1 -6 -4.1 5.3
 -27 -1 6 7.7 3.2
 -27 1 6 5.3 2.9
 27 1 -6 4.7 5.7
 -25 -1 6 6 3.1
 -25 -1 6 3.6 2.8
 25 -1 -6 5.7 5.8
 25 1 -6 4.2 2.9
 -25 1 6 6.1 2.8
 25 1 -6 9 5.8
 25 1 -6 42.4 31.2
 -23 -1 6 42.9 25.6
 -23 -1 6 22.8 3.7
 23 -1 -6 59.79 24.9
 23 -1 -6 32.9 6.9
 -23 -1 6 28.3 3.5
 23 -1 -6 30.1 3.5
 -23 1 6 32.4 3.5
 23 1 -6 23.1 3.6
 23 1 -6 34.4 7.1
 23 1 -6 -1.3 24.2
 -23 1 6 67.59 27.5
 -21 -1 6 19.2 2.8
 21 -1 -6 11.7 2.5
 21 -1 -6 7.2 4.7
 -21 -1 6 16.9 19.5
 21 -1 -6 22 19.8
 -21 -1 6 14.1 2.9
 -21 1 6 9.5 2.3
 21 1 -6 9.9 5
 -21 1 6 11.5 2.6
 -21 1 6 9.8 2.2
 21 1 -6 17.1 2.9
 -21 1 6 8.6 20
 19 -1 -6 9.4 14.5
 -19 -1 6 -0.3 1.7
 19 -1 -6 0.1 1.8
 -19 -1 6 14.1 17.7
 19 -1 -6 -1.7 3.8
 -19 -1 6 2.7 2.2
 19 1 -6 -19.9 15.7
 -19 1 6 2.2 1.8
 -19 1 6 1.1 2
 -19 1 6 1.1 1.7
 -19 1 6 -13.3 15.6
 19 1 -6 4.3 4.1
 19 1 -6 0 2
 17 -1 -6 495.05 27.4
 -17 -1 6 495.55 44.4
 -17 -1 6 545.55 27.5
 17 -1 -6 504.65 30.1
 -17 -1 6 513.05 27.7
 -17 1 6 538.15 45
 -17 1 6 537.65 27.3
 -17 1 6 491.55 27.6
 17 1 -6 514.15 30.2
 17 1 -6 545.75 44.9
 17 1 -6 520.25 27.5
 -17 1 6 495.95 27.4
 15 -1 -6 523.25 26.8
 15 -1 -6 485.65 29
 -15 -1 6 565.14 42.9
 15 -1 -6 522.15 39.9
 -15 -1 6 511.85 27
 15 -1 -6 473.95 26.7
 -15 -1 6 505.05 26.8
 15 1 -6 500.25 29.2
 -15 1 6 524.65 26.6
 -15 1 6 486.55 26.7
 -15 1 6 507.45 27
 15 1 -6 513.75 41.4
 -15 1 6 429.66 39.8
 15 1 -6 498.55 26.8
 13 -1 -6 551.94 27.4
 -13 -1 6 524.45 27.2
 13 -1 -6 496.25 29.2
 13 -1 -6 514.95 27.2
 13 -1 -6 518.95 38.9
 -13 -1 6 495.65 27.4
 -13 -1 6 512.45 39.9
 13 1 -6 507.35 29.3
 -13 1 6 481.85 39.3
 13 1 -6 502.85 39.6
 -13 1 6 527.65 27.3
 -13 1 6 501.55 27.4
 -13 1 6 506.25 27.1
 13 1 -6 525.85 27.3
 11 -1 -6 1308.07 69.59
 -11 -1 6 1379.76 69.89
 11 -1 -6 1320.27 77.79
 -11 -1 6 1167.88 77.99
 11 1 -6 1255.97 69.49
 11 1 -6 1408.36 79.49
 -11 1 6 1289.37 78.99
 9 -1 -6 19.2 3.1
 9 -1 -6 16 1.3
 9 -1 -6 17.6 1.7
 9 -1 -6 15.7 1.7
 9 -1 -6 23.5 8.9
 -9 -1 6 14.2 1.7
 -9 -1 6 9.5 7.6
 -9 -1 6 12.1 1.5
 -9 -1 6 15.5 1.6
 -9 1 6 18 1.9
 9 1 -6 17.4 3.1
 9 1 -6 1.5 7.3
 9 1 -6 15.7 1.7
 -9 1 6 14.8 1.4
 -9 1 6 14.5 1.5
 7 -1 -6 2552.14 136.49
 -7 -1 6 2322.77 135.99
 7 1 -6 2647.24 136.69
 -7 1 6 2409.16 136.89
 -5 -1 6 487.85 32.3
 5 -1 -6 482.25 25.3
 5 -1 -6 471.45 26.3
 -5 -1 6 516.75 26.5
 5 -1 -6 505.05 33
 -5 -1 6 453.25 25.2
 -5 1 6 505.55 26.5
 -5 1 6 481.05 25.4
 5 1 -6 479.55 31.8
 -5 1 6 452.65 32.7
 5 1 -6 490.35 26.2
 5 1 -6 471.25 25.3
 3 -1 -6 1538.05 85.29
 -3 -1 6 1467.55 84.09
 3 1 -6 1557.04 84.19
 -3 1 6 1465.85 89.19
 1 -1 -6 2.8 7.3
 1 -1 -6 10.6 1.9
 -1 -1 6 5.5 1
 1 -1 -6 8.6 1.2
 1 -1 -6 10 5.7
 1 -1 -6 7 0.9
 -1 -1 6 6.3 0.8
 1 -1 -6 7 0.7
 -1 -1 6 6.3 0.9
 -1 -1 6 2.3 4.1
 -1 1 6 11 2.1
 1 1 -6 6.4 0.9
 1 1 -6 7.6 0.8
 -1 1 6 7.6 1.3
 1 1 -6 6.4 4.4
 -1 1 6 7.9 0.8
 1 1 -6 7.9 1.3
 -1 -1 -6 4517.15 240.08
 1 1 6 4510.65 241.28
 -1 1 -6 4269.97 237.28
 -3 -1 -6 902.11 48.1
 -3 -1 -6 899.51 58.19
 -3 1 -6 903.61 55.59
 3 1 6 995.4 60.89
 -5 -1 -6 1250.27 78.99
 5 -1 6 1255.47 77.29
 5 1 6 1413.16 82.29
 -5 1 -6 1361.46 76.99
 -7 -1 -6 6451.15 349.87
 7 -1 6 6664.93 348.17
 7 1 6 6483.45 358.66
 -7 1 -6 6541.05 346.67
 -9 -1 -6 202.58 12.5
 9 -1 6 223.28 12.1
 -9 -1 -6 224.98 12.6
 9 -1 6 262.87 24.4
 -9 -1 -6 272.47 26.1
 -9 -1 -6 225.28 12.2
 9 -1 6 215.18 12.9
 9 1 6 243.68 13.9
 9 1 6 226.48 12.4
 -9 1 -6 219.18 12
 -9 1 -6 219.88 12.2
 -9 1 -6 215.18 12.4
 -9 1 -6 262.47 22.8
 -9 1 -6 239.48 12.6
 9 1 6 235.58 28.7
 11 -1 6 727.73 36.5
 11 -1 6 700.63 37.3
 -11 -1 -6 683.23 36.6
 11 -1 6 695.63 36.1
 11 -1 6 708.13 49.8
 -11 -1 -6 644.04 36.6
 11 1 6 798.02 54.99
 -11 1 -6 724.03 47.9
 -11 1 -6 661.43 36.1
 11 1 6 692.53 36.4
 11 1 6 682.63 38.1
 -11 1 -6 672.13 36.4
 -13 -1 -6 90.29 19.2
 -13 -1 -6 59.09 4.7
 13 -1 6 49.9 5.7
 13 -1 6 63.99 4.6
 13 -1 6 51.79 14.9
 -13 -1 -6 66.69 4.3
 13 -1 6 60.49 4
 -13 -1 -6 61.49 4.6
 -13 1 -6 62.69 4
 13 1 6 61.29 4.4
 -13 1 -6 61.59 4.4
 13 1 6 74.89 7.3
 13 1 6 66.59 19.7
 -13 1 -6 63.19 14.8
 -15 -1 -6 199.38 29.2
 -15 -1 -6 185.78 12
 -15 -1 -6 209.18 12
 -15 -1 -6 209.78 11.7
 15 -1 6 230.28 11.5
 15 -1 6 216.48 12
 15 -1 6 194.58 13.6
 15 -1 6 185.38 31.6
 -15 1 -6 203.98 26.7
 15 1 6 296.17 37.8
 15 1 6 200.58 14.4
 -15 1 -6 224.48 11.8
 -15 1 -6 189.68 11.8
 -15 1 -6 191.48 11.6
 -17 -1 -6 3.1 1.9
 -17 -1 -6 3.7 2
 17 -1 6 0.3 3.3
 17 -1 6 3.8 1.6
 17 -1 6 3.3 2.1
 -17 -1 -6 -21.6 15.4
 -17 -1 -6 -0.7 2.3
 17 1 6 -9.1 19.6
 -17 1 -6 2 1.4
 17 1 6 1.5 1.8
 -17 1 -6 -6.6 13.2
 -17 1 -6 3 1.8
 -17 1 -6 2.9 1.9
 19 -1 6 130.19 7.6
 -19 -1 -6 131.09 28.8
 -19 -1 -6 125.79 8
 -19 -1 -6 116.89 8.1
 19 -1 6 107.99 10.5
 19 1 6 134.19 7.9
 19 1 6 124.19 31.7
 -19 1 -6 111.09 8
 -19 1 -6 118.89 8.8
 -19 1 -6 134.19 26.1
 -19 1 -6 124.49 7.8
 -21 -1 -6 153.78 9
 -21 -1 -6 141.29 32.3
 -21 -1 -6 134.39 9
 21 -1 6 108.39 11.9
 -21 1 -6 140.89 9
 -21 1 -6 142.59 29.7
 21 1 6 113.09 35
 21 1 6 120.49 12.7
 21 1 6 146.09 8.7
 23 -1 6 53.69 8.4
 -23 -1 -6 142.59 43.2
 -23 -1 -6 66.09 5.8
 -23 1 -6 75.69 6.1
 23 1 6 32.7 44
 -25 -1 -6 140.59 9
 25 -1 6 96.59 11.7
 -25 1 -6 134.19 8.9
 25 1 6 94.29 12.4
 26 -2 -6 12.5 6.3
 -26 -2 6 -15.7 40
 -26 -2 6 13.8 3.5
 -26 -2 6 6.4 3.4
 -26 2 6 8.4 2.8
 26 2 -6 16 3.6
 26 2 -6 15 6.4
 -24 -2 6 153.28 36.3
 24 -2 -6 207.48 16
 -24 -2 6 192.58 12.2
 -24 -2 6 194.08 11.8
 24 2 -6 187.18 15.8
 -24 2 6 183.78 11.3
 24 2 -6 209.18 44
 22 -2 -6 184.48 15.2
 -22 -2 6 204.58 11.8
 -22 -2 6 227.08 36.9
 22 -2 -6 222.68 33.4
 -22 -2 6 190.08 12.1
 22 2 -6 185.98 15.5
 22 2 -6 212.08 39.1
 -22 2 6 222.28 36.9
 22 2 -6 191.78 11.8
 -22 2 6 197.08 11.5
 -20 -2 6 9.6 20
 -20 -2 6 40.1 4.1
 -20 -2 6 32.3 3.6
 20 -2 -6 33.2 3.9
 20 -2 -6 42.5 18.6
 20 -2 -6 37.7 6.7
 -20 2 6 30.7 3.4
 -20 2 6 29.4 3.2
 20 2 -6 27.2 21.5
 20 2 -6 34.9 3.8
 20 2 -6 34.8 6.3
 -20 2 6 23.5 19.7
 -20 2 6 27.5 3.1
 -18 -2 6 107.89 7.1
 -18 -2 6 110.49 7.3
 18 -2 -6 103.79 21.2
 18 -2 -6 101.79 10.1
 -18 -2 6 132.09 25.7
 18 -2 -6 105.99 6.9
 18 2 -6 112.59 10.3
 -18 2 6 111.39 6.9
 18 2 -6 104.79 7.1
 18 2 -6 150.98 27.3
 -18 2 6 96.89 23
 -18 2 6 122.09 6.7
 -18 2 6 98.29 7
 -16 -2 6 190.18 10.5
 -16 -2 6 164.28 26.1
 -16 -2 6 175.58 10.6
 16 -2 -6 184.58 13.1
 16 -2 -6 169.28 23.4
 16 -2 -6 185.08 10.3
 -16 2 6 184.58 10.1
 16 2 -6 175.78 10.5
 -16 2 6 173.78 10.3
 -16 2 6 178.28 10.5
 16 2 -6 221.68 29.9
 -16 2 6 149.49 24.7
 14 -2 -6 372.56 19.5
 14 -2 -6 334.67 21.6
 -14 -2 6 352.56 33.7
 -14 -2 6 360.96 19.8
 -14 -2 6 380.26 19.7
 14 -2 -6 395.16 32.3
 14 2 -6 391.26 38.9
 -14 2 6 339.47 32.8
 -14 2 6 367.26 19.3
 14 2 -6 387.36 22
 -14 2 6 351.56 19.5
 -14 2 6 340.67 19.6
 14 2 -6 370.76 19.7
 -12 -2 6 34.2 4.7
 12 -2 -6 19.9 3.9
 12 -2 -6 48.8 12.1
 -12 -2 6 23.5 2.5
 -12 -2 6 27.2 2.7
 -12 -2 6 38.5 12.7
 12 -2 -6 29.1 2.6
 -12 2 6 12.6 10
 12 2 -6 42.3 13.2
 12 2 -6 20.5 2.3
 -12 2 6 24.4 2
 -12 2 6 26.7 2.6
 -12 2 6 27.8 2.4
 12 2 -6 23.2 3.9
 -10 -2 6 505.15 35.8
 -10 -2 6 471.85 24.9
 -10 -2 6 464.45 25
 10 -2 -6 507.05 34.8
 10 -2 -6 454.75 24.6
 10 -2 -6 487.85 26.6
 10 -2 -6 493.65 24.9
 10 2 -6 509.85 36.1
 10 2 -6 458.85 26.4
 -10 2 6 479.65 25
 10 2 -6 459.95 24.9
 -10 2 6 463.95 24.6
 -10 2 6 419.36 34.7
 -10 2 6 452.65 24.8
 8 -2 -6 4640.04 240.38
 -8 -2 6 4451.95 240.68
 8 2 -6 4515.45 240.88
 -8 2 6 4321.57 241.18
 -6 -2 6 2263.27 130.29
 6 -2 -6 2469.65 131.59
 -6 2 6 2283.27 132.19
 6 2 -6 2498.45 131.09
 4 -2 -6 350.26 18.7
 4 -2 -6 383.46 27.1
 4 -2 -6 368.66 20.3
 4 -2 -6 360.46 19.1
 -4 -2 6 365.36 25.4
 4 -2 -6 374.46 19.2
 -4 -2 6 349.67 19
 4 2 -6 355.66 25.1
 -4 2 6 368.36 18.7
 -4 2 6 342.97 19.1
 4 2 -6 366.86 19.6
 4 2 -6 352.56 19
 -4 2 6 388.56 28.2
 -4 2 6 371.36 19.4
 2 -2 -6 3258.77 177.28
 -2 -2 6 3255.87 174.58
 2 2 -6 3314.17 174.48
 0 -2 -6 12.3 2.2
 0 -2 6 8.7 1.3
 0 -2 -6 1.6 7.4
 0 -2 -6 6.5 1.1
 0 -2 -6 5.9 0.6
 0 -2 6 4.7 4.1
 0 -2 -6 7 1.4
 0 -2 -6 6.4 0.6
 0 -2 6 6.9 1.3
 0 2 6 3.7 1.3
 0 2 6 8.2 1.1
 0 2 6 8.9 9.2
 0 2 -6 1.7 3.5
 0 2 6 5.9 1.6
 2 -2 6 98.79 6.1
 -2 -2 -6 109.79 5.7
 2 -2 6 103.69 5.7
 -2 -2 -6 99.79 6.8
 2 -2 6 112.19 6
 -2 -2 -6 94.19 16.2
 2 -2 6 104.89 5.8
 -2 -2 -6 113.99 6.2
 -2 2 -6 105.09 5.8
 2 2 6 96.29 6
 2 2 6 116.89 19.4
 2 2 6 118.69 6.5
 -2 2 -6 102.39 12.9
 2 2 6 118.09 7
 2 2 6 98.99 5.7
 -2 2 -6 96.49 9.8
 -4 -2 -6 910.71 62.29
 4 2 6 1042.1 66.59
 -4 2 -6 923.01 55.49
 4 2 6 1032.9 52.09
 6 -2 6 1245.68 72.89
 -6 -2 -6 1195.28 77.29
 -6 2 -6 1231.98 73.19
 6 2 6 1224.08 66.09
 6 2 6 1370.86 81.69
 8 -2 6 1017.9 59.39
 8 -2 6 980.4 49.6
 -8 -2 -6 957.4 63.59
 8 2 6 877.01 49.7
 -8 2 -6 950.9 49.5
 8 2 6 925.71 51.09
 -8 2 -6 922.31 65.69
 8 2 6 1019.9 67.59
 -10 -2 -6 14.6 1.7
 10 -2 6 14.1 1.6
 -10 -2 -6 8.2 11.6
 -10 -2 -6 14.5 2.4
 10 -2 6 5.6 9.2
 10 -2 6 12 2.2
 10 -2 6 14.9 2
 10 2 6 10 1.8
 10 2 6 15.6 3.6
 10 2 6 -0.5 13.8
 -10 2 -6 13.5 1.8
 -10 2 -6 11.4 1.7
 -12 -2 -6 3107.69 178.98
 12 -2 6 3207.68 174.68
 12 2 6 3387.66 184.18
 -12 2 -6 2862.21 172.28
 -14 -2 -6 499.45 28
 14 -2 6 541.15 27.7
 14 -2 6 485.35 28.9
 14 -2 6 508.35 42.7
 -14 -2 -6 532.85 27.6
 -14 -2 -6 581.94 47.9
 -14 2 -6 514.45 27.7
 14 2 6 507.65 49
 -14 2 -6 540.05 40.7
 -14 2 -6 520.05 27.7
 14 2 6 515.25 27.8
 16 -2 6 23 14.8
 16 -2 6 21.1 2.2
 -16 -2 -6 11.8 18.3
 16 -2 6 14.4 3.9
 -16 -2 -6 18.1 2.9
 -16 -2 -6 23.3 2.7
 -16 2 -6 19.6 2.7
 16 2 6 9.2 22.3
 -16 2 -6 22.7 2.7
 -16 2 -6 25.7 14.1
 16 2 6 22.6 3
 16 2 6 16.8 4.8
 18 -2 6 108.69 6.9
 -18 -2 -6 90.89 7.1
 18 -2 6 104.39 6.2
 18 -2 6 94.19 9.1
 18 -2 6 140.29 26.2
 -18 -2 -6 105.99 6.7
 18 2 6 92.69 29.7
 -18 2 -6 106.89 6.9
 -18 2 -6 87.29 6.8
 18 2 6 104.59 7
 -18 2 -6 101.59 22.4
 18 2 6 82.69 10.3
 -20 -2 -6 94.59 7.2
 20 -2 6 92.29 9.7
 -20 -2 -6 91.49 6.9
 20 -2 6 70.79 26.2
 -20 -2 -6 122.89 30.2
 -20 2 -6 95.39 6.9
 -20 2 -6 100.69 7
 20 2 6 85.49 10.7
 20 2 6 101.59 6.9
 20 2 6 89.79 33.3
 -22 -2 -6 1.5 2.8
 22 -2 6 2.1 4.6
 -22 -2 -6 2.4 28.9
 -22 -2 -6 1.9 2.7
 22 2 6 25 37.5
 22 2 6 4.2 2.7
 -22 2 -6 4.1 2.8
 22 2 6 0 4.9
 -24 -2 -6 37.8 4.4
 24 -2 6 20.4 6.3
 -24 2 -6 36.9 4.5
 24 2 6 24.3 7.1
 25 -3 -6 4.2 5.5
 -25 -3 6 2.1 3.2
 -25 -3 6 8.5 3.4
 -25 3 6 0.3 2.8
 25 3 -6 2.6 3.2
 -23 -3 6 2.5 3
 -23 -3 6 -2 27
 23 -3 -6 6.6 5.3
 -23 -3 6 3.5 3.1
 23 3 -6 14.3 32.8
 23 3 -6 1.9 4.6
 23 3 -6 4.5 2.8
 -23 3 6 6.2 2.3
 -21 -3 6 1.7 2.8
 21 -3 -6 38.3 19.9
 -21 -3 6 8.9 4.2
 21 -3 -6 5.7 4.9
 -21 -3 6 -3.3 20
 21 3 -6 -0.1 4.2
 -21 3 6 5.6 2
 -21 3 6 -5.4 21
 21 3 -6 3.9 2.6
 19 -3 -6 46.3 18.5
 -19 -3 6 45.6 4.4
 -19 -3 6 57.49 23.2
 19 -3 -6 42.5 6.9
 -19 -3 6 58.89 5.5
 19 -3 -6 56.39 4.5
 19 -3 -6 61.99 4.5
 -19 3 6 55.09 21.1
 19 3 -6 57.59 4.9
 19 3 -6 52.89 7.3
 -19 3 6 64.09 4.4
 -19 3 6 56.19 4.6
 19 3 -6 59.89 25.2
 -17 -3 6 61.09 20.8
 -17 -3 6 43.1 4
 17 -3 -6 48 15.9
 17 -3 -6 41.9 3.8
 17 -3 -6 48.8 3.8
 17 -3 -6 38.9 6.1
 -17 -3 6 39.5 4.5
 17 3 -6 57.19 7.1
 17 3 -6 43.1 4.7
 -17 3 6 44.8 4.1
 -17 3 6 46.5 3.6
 17 3 -6 81.09 24.1
 -17 3 6 41.9 19.1
 15 -3 -6 31.8 13.7
 -15 -3 6 46.8 4.3
 -15 -3 6 49.6 4.2
 -15 -3 6 72.69 18.7
 15 -3 -6 53.19 3.8
 15 -3 -6 53.29 4
 15 -3 -6 51.59 6.4
 -15 3 6 49.3 4.2
 15 3 -6 52.19 6.4
 -15 3 6 57.49 3.9
 15 3 -6 52.09 18.4
 15 3 -6 48.3 4.3
 -15 3 6 68.59 18.4
 -15 3 6 48.8 3.6
 13 -3 -6 67.89 4.4
 -13 -3 6 53.09 15.7
 13 -3 -6 77.49 14.8
 13 -3 -6 61.49 6.6
 -13 -3 6 66.79 4.8
 -13 -3 6 77.89 7.5
 13 -3 -6 66.09 4.5
 -13 -3 6 72.29 4.9
 13 3 -6 63.79 4.6
 13 3 -6 44 16.7
 -13 3 6 61.19 4.5
 13 3 -6 63.69 6.5
 -13 3 6 62.99 4
 -13 3 6 67.09 4.5
 -13 3 6 82.89 17.5
 11 -3 -6 57.49 3.3
 -11 -3 6 52.19 3.9
 -11 -3 6 49.5 4
 11 -3 -6 53.99 3.7
 11 -3 -6 53.49 5.7
 11 -3 -6 69.69 13.1
 -11 -3 6 59.39 6.3
 11 -3 -6 54.59 3.8
 11 3 -6 90.59 17.4
 -11 3 6 55.89 3.7
 11 3 -6 61.69 6.1
 11 3 -6 52.69 4
 -11 3 6 52.09 13.8
 -11 3 6 51.39 3.3
 9 -3 -6 167.88 9.1
 -9 -3 6 166.38 9.7
 -9 -3 6 161.38 9.6
 9 -3 -6 171.18 9.4
 9 -3 -6 166.98 19
 -9 -3 6 167.98 11.5
 9 -3 -6 179.28 9.5
 -9 -3 6 170.08 19.4
 9 -3 -6 192.78 11.4
 9 3 -6 162.48 9.5
 -9 3 6 166.48 21.4
 9 3 -6 171.18 21.3
 9 3 -6 173.48 10.8
 -9 3 6 177.38 9.5
 -9 3 6 166.38 9.1
 7 -3 -6 8.7 7.6
 -7 -3 6 18.3 1.9
 7 -3 -6 17.3 3.1
 -7 -3 6 16.8 8
 7 -3 -6 18.6 1.8
 -7 -3 6 15.1 1.9
 7 -3 -6 18.9 1.2
 -7 -3 6 17.5 3.1
 7 -3 -6 23.3 2.1
 -7 3 6 20.9 1.4
 -7 3 6 18.6 1.9
 7 3 -6 13.5 1.8
 7 3 -6 11.2 8.1
 -7 3 6 18 1.2
 -7 3 6 16.6 9.3
 5 -3 -6 81.59 16.9
 5 -3 -6 92.79 6.7
 5 -3 -6 114.89 14.8
 -5 -3 6 79.59 11.7
 5 -3 -6 96.99 5.4
 -5 -3 6 80.89 5.3
 -5 -3 6 92.79 6.5
 5 -3 -6 83.99 5.2
 -5 -3 6 83.89 5.1
 -5 3 6 84.79 5.2
 5 3 -6 92.89 12.9
 5 3 -6 85.49 5.1
 -5 3 6 91.69 5.7
 5 3 -6 92.99 5.3
 -3 -3 6 99.49 5.5
 3 -3 -6 98.49 5.7
 -3 -3 6 101.09 6.6
 -3 -3 6 105.59 11.4
 -3 -3 6 94.59 5.8
 3 -3 -6 106.49 6
 3 -3 -6 94.29 7
 3 3 -6 98.09 5.5
 -3 3 6 92.49 5.7
 -3 3 6 103.79 6.4
 3 3 -6 89.89 11.3
 -1 -3 6 7.8 1.6
 1 -3 -6 9 2.2
 1 -3 -6 10 1.7
 1 -3 -6 -6.4 8.4
 -1 -3 6 0.1 4.6
 -1 -3 6 6.9 0.9
 -1 -3 6 5.5 1.4
 -1 3 6 11.8 2.2
 1 3 -6 5.9 0.9
 -1 3 6 6.6 1.1
 -1 3 6 5.9 1.7
 1 3 -6 4.5 4.3
 1 -3 6 101.89 6.2
 -1 -3 -6 120.49 18.7
 -1 -3 -6 99.89 7
 1 -3 6 113.89 5.9
 1 -3 6 103.29 5.6
 -1 -3 -6 102.39 6.2
 -1 -3 -6 108.39 5.6
 1 3 6 93.69 19.8
 1 3 6 103.19 6.1
 1 3 6 99.69 5.5
 -1 3 -6 102.09 5.7
 -1 3 -6 103.49 12.6
 -1 3 -6 103.19 9.5
 1 3 6 105.59 6.6
 -3 -3 -6 69.99 3.9
 -3 -3 -6 72.79 15.2
 3 -3 6 69.79 4.5
 -3 -3 -6 64.29 5.2
 -3 -3 -6 75.59 4.6
 -3 3 -6 69.49 8.6
 -3 3 -6 62.09 7
 -3 3 -6 67.79 3.9
 3 3 6 70.29 5.7
 3 3 6 68.89 3.9
 3 3 6 67.99 4.8
 3 3 6 68.39 17.7
 3 3 6 71.19 4.5
 -5 -3 -6 0.6 0.8
 -5 -3 -6 1.1 9.1
 -5 -3 -6 -1.2 1.6
 5 -3 6 1.4 0.5
 5 -3 6 1.2 1.4
 -5 -3 -6 1.7 1.9
 -5 -3 -6 -0.1 1.4
 5 -3 6 1.9 0.5
 5 3 6 0.2 0.6
 5 3 6 -0.5 1.5
 5 3 6 -0.2 1.2
 -5 3 -6 0.8 1.2
 -5 3 -6 0.9 0.8
 5 3 6 -19.7 11.1
 5 3 6 -0.1 2.1
 -5 3 -6 4.8 3.8
 7 -3 6 2.3 0.8
 -7 -3 -6 0.8 0.9
 -7 -3 -6 2.7 2.2
 -7 -3 -6 1 1.7
 7 -3 6 0.1 0.7
 7 -3 6 0.2 1.4
 -7 3 -6 1.1 1.1
 -7 3 -6 0.6 1
 7 3 6 1 2.5
 7 3 6 -0.2 1.4
 7 3 6 -0.6 1.3
 7 3 6 10.2 13.4
 -7 3 -6 0.9 1
 9 -3 6 31 2.3
 -9 -3 -6 29.5 3.4
 -9 -3 -6 32.4 2.6
 -9 -3 -6 35.1 14.9
 9 -3 6 30.1 2.7
 9 -3 6 32.7 9.5
 9 3 6 50.19 19.5
 9 3 6 32.5 3.2
 9 3 6 33.2 3.2
 -9 3 -6 29.1 2.5
 -9 3 -6 35.1 8.1
 9 3 6 31.7 5
 -9 3 -6 30.8 2.8
 -11 -3 -6 64.99 18.6
 11 -3 6 52.69 13
 11 -3 6 68.39 4.1
 -11 -3 -6 60.39 5.2
 -11 -3 -6 58.69 4.3
 11 -3 6 59.19 4.9
 -11 3 -6 56.99 11.5
 11 3 6 70.99 7.5
 -11 3 -6 72.29 4.7
 11 3 6 63.19 5
 -11 3 -6 63.09 4.6
 11 3 6 53.89 21.7
 13 -3 6 123.99 20
 -13 -3 -6 181.68 28
 13 -3 6 152.08 10.2
 13 -3 6 171.68 9.1
 -13 -3 -6 166.38 10
 -13 -3 -6 148.39 9.6
 -13 3 -6 141.39 9.7
 -13 3 -6 169.68 9.5
 -13 3 -6 156.68 19.3
 13 3 6 158.08 9.7
 13 3 6 177.38 32.5
 -15 -3 -6 3.9 2.4
 15 -3 6 5.2 13
 -15 -3 -6 -0.8 17.7
 -15 -3 -6 0.3 1.8
 15 -3 6 1.5 1.5
 15 -3 6 -1 2.5
 -15 3 -6 4.4 2.1
 -15 3 -6 1.2 11.9
 15 3 6 14.4 23.1
 15 3 6 -0.9 2
 -15 3 -6 1.7 1.6
 15 3 6 1.8 3.7
 17 -3 6 42.8 3.9
 -17 -3 -6 38 4.4
 17 -3 6 65.59 19.4
 -17 -3 -6 51.79 24.2
 17 -3 6 40.5 5.6
 -17 -3 -6 43.2 3.9
 -17 3 -6 42.9 4.1
 -17 3 -6 41 16.6
 -17 3 -6 42 3.9
 17 3 6 34.6 6.5
 17 3 6 76.39 30.4
 17 3 6 44.1 4.3
 19 -3 6 3.6 2
 -19 -3 -6 37.8 26.3
 -19 -3 -6 2.4 2.5
 -19 -3 -6 2.6 2.6
 19 -3 6 9.2 19.8
 19 -3 6 -0.5 3.5
 -19 3 -6 0.4 2
 19 3 6 2.8 2.7
 19 3 6 -1.2 3.8
 -19 3 -6 9.8 18
 19 3 6 7.5 30.9
 -19 3 -6 1.9 2.2
 -21 -3 -6 6 3.1
 -21 -3 -6 5.8 3
 21 -3 6 10.4 4.7
 -21 -3 -6 33 28.4
 21 -3 6 21.9 26
 -21 3 -6 34.2 24.4
 21 3 6 7.2 3.1
 -21 3 -6 14.7 3.3
 21 3 6 -6 37.8
 21 3 6 9.5 5.7
 23 -3 6 6.3 4.9
 -23 -3 -6 0.2 2.8
 23 3 6 2.8 5.3
 -23 3 -6 -0.6 2.9
 24 -4 -6 11 6
 -24 -4 6 6.4 3.4
 -24 -4 6 6 3.6
 24 4 -6 9 3.5
 -24 4 6 9.4 2.5
 22 -4 -6 90.79 10.9
 -22 -4 6 107.99 8.4
 -22 -4 6 121.19 8
 22 4 -6 116.59 8.2
 -22 4 6 111.49 7.3
 -20 -4 6 129.79 8.8
 20 -4 -6 125.29 25.7
 -20 -4 6 127.19 8.8
 20 -4 -6 113.49 12.1
 20 4 -6 137.29 8.7
 -20 4 6 124.79 7.8
 -20 4 6 114.29 32.4
 18 -4 -6 1.7 15.6
 18 -4 -6 3.8 4.2
 -18 -4 6 21.8 20.6
 18 -4 -6 2.3 1.8
 -18 -4 6 0.8 2.5
 -18 -4 6 0.9 2.2
 -18 4 6 3.1 1.9
 -18 4 6 4.5 1.7
 18 4 -6 3.7 2.6
 18 4 -6 24.7 25.6
 18 4 -6 -3 3.1
 16 -4 -6 205.48 15.5
 16 -4 -6 228.18 27.5
 16 -4 -6 233.38 12.7
 16 -4 -6 236.68 12.9
 -16 -4 6 267.67 33.4
 -16 -4 6 225.68 13.3
 -16 -4 6 227.08 13.4
 -16 4 6 224.08 12.5
 16 4 -6 264.87 38.1
 16 4 -6 229.78 13.2
 16 4 -6 215.78 15.4
 -16 4 6 243.08 12.9
 -14 -4 6 514.25 28.6
 14 -4 -6 467.05 25.2
 -14 -4 6 484.15 25.7
 -14 -4 6 494.15 25.7
 14 -4 -6 465.75 27.6
 -14 -4 6 453.45 41.6
 14 -4 -6 467.55 37.8
 14 4 -6 464.45 25.5
 14 4 -6 439.96 27.1
 -14 4 6 489.15 25.4
 -14 4 6 468.05 25
 -12 -4 6 61.29 16.3
 12 -4 -6 50.19 13.2
 12 -4 -6 46.3 3.3
 12 -4 -6 37.6 5.3
 -12 -4 6 43.8 3.8
 -12 -4 6 49.6 6.1
 12 -4 -6 40.8 2.9
 12 -4 -6 52.59 3.7
 -12 -4 6 45.5 4.1
 -12 4 6 46.8 3
 -12 4 6 52.29 16.8
 12 4 -6 44.2 4.9
 -12 4 6 48.2 3.3
 12 4 -6 46.1 3.9
 -12 4 6 45.1 3.6
 12 4 -6 55.29 18.9
 -10 -4 6 102.49 6.4
 10 -4 -6 101.19 8.1
 10 -4 -6 90.49 6
 -10 -4 6 101.89 6.4
 10 -4 -6 98.59 6.2
 -10 -4 6 122.79 8.9
 10 -4 -6 113.29 17
 -10 4 6 96.69 5.5
 -10 4 6 96.19 18.4
 10 4 -6 112.99 6.3
 -10 4 6 97.09 6.1
 -10 4 6 101.59 5.7
 10 4 -6 117.29 20.7
 -8 -4 6 1502.95 90.59
 8 -4 -6 1660.23 90.89
 8 -4 -6 1522.85 82.29
 -8 4 6 1549.05 80.29
 -6 -4 6 540.95 28.7
 6 -4 -6 569.54 28.9
 -6 -4 6 540.05 28.9
 6 -4 -6 478.15 42.4
 -6 -4 6 515.45 36.8
 -6 -4 6 579.84 30.3
 6 -4 -6 546.25 28.7
 6 -4 -6 563.64 30.2
 6 -4 -6 587.04 39.3
 -6 4 6 541.95 28.7
 6 4 -6 519.35 28.6
 6 4 -6 507.55 38.5
 4 -4 -6 160.38 8.8
 -4 -4 6 166.08 15.6
 -4 -4 6 157.38 8.7
 4 -4 -6 143.19 10.2
 4 -4 -6 162.88 9.3
 -4 -4 6 155.78 9
 -4 -4 6 168.18 10
 4 -4 -6 161.88 19.1
 4 -4 -6 149.19 22.2
 -4 4 6 149.09 8.7
 4 4 -6 156.88 17.4
 4 4 -6 153.88 8.6
 -2 -4 6 1311.37 75.29
 2 -4 -6 1302.77 71.69
 -2 -4 6 1421.56 71.09
 2 -4 -6 1383.76 80.99
 2 -4 -6 1345.77 70.59
 2 -4 -6 1218.48 83.29
 -2 4 6 1414.36 71.19
 2 4 -6 1408.96 76.79
 0 -4 -6 1493.85 84.49
 0 -4 6 1569.24 86.59
 0 -4 -6 1498.65 96.19
 0 -4 6 1665.83 83.59
 0 4 6 1745.13 84.49
 0 4 -6 1629.44 87.09
 -2 -4 -6 12.4 2
 -2 -4 -6 15.1 1.2
 2 -4 6 15.1 2.1
 -2 -4 -6 14.9 2.5
 -2 -4 -6 3.6 9.9
 -2 -4 -6 10.4 2.6
 2 4 6 1.5 14.2
 2 4 6 14.3 2.8
 2 4 6 15.2 1.2
 -2 4 -6 17.1 1.3
 2 4 6 13.3 1.9
 2 4 6 17 2.5
 4 -4 6 124.39 7.4
 -4 -4 -6 121.39 8.2
 -4 -4 -6 138.99 8.4
 -4 -4 -6 108.09 19.7
 -4 -4 -6 127.99 6.8
 -4 4 -6 133.19 6.6
 4 4 6 107.89 7.3
 -4 4 -6 124.89 7.2
 4 4 6 112.59 8.7
 4 4 6 112.99 6.7
 4 4 6 147.59 27.7
 4 4 6 126.19 7.7
 6 -4 6 1214.88 63.59
 -6 -4 -6 1226.28 64.19
 -6 -4 -6 1212.68 78.69
 6 4 6 1203.78 66.29
 -8 -4 -6 347.57 35.3
 8 -4 6 348.57 18.2
 -8 -4 -6 347.87 18.6
 -8 -4 -6 348.77 19.7
 8 -4 6 344.27 19.2
 8 -4 6 355.26 18.2
 -8 4 -6 362.86 18.5
 8 4 6 406.06 43.7
 -8 4 -6 340.17 19.2
 8 4 6 352.46 21.1
 8 4 6 325.97 19.1
 10 -4 6 24.1 2.3
 -10 -4 -6 24.6 3.4
 -10 -4 -6 14.8 15
 10 -4 6 22.4 2
 -10 -4 -6 19.7 2.2
 10 4 6 23.4 3.1
 -10 4 -6 24.6 6
 10 4 6 -9.5 20.8
 -10 4 -6 28.8 2.3
 10 4 6 31.3 5.3
 10 4 6 19.2 2.8
 -10 4 -6 24.6 2.8
 -12 -4 -6 500.75 48.8
 12 -4 6 537.65 29.2
 -12 -4 -6 539.75 29.7
 12 -4 6 556.64 28.5
 -12 -4 -6 529.75 28.8
 12 -4 6 583.14 38.2
 -12 4 -6 534.05 35.2
 12 4 6 496.25 31.5
 12 4 6 578.64 29.4
 -12 4 -6 532.85 28.7
 -12 4 -6 558.74 29.1
 14 -4 6 266.27 14
 -14 -4 -6 281.27 37.3
 14 -4 6 235.58 26.5
 -14 -4 -6 272.87 14.3
 -14 4 -6 244.98 24.9
 -14 4 -6 253.17 14.5
 14 4 6 227.68 17.3
 14 4 6 275.87 15.4
 -14 4 -6 240.18 14.2
 16 -4 6 3.4 1.9
 16 -4 6 4.1 3.1
 -16 -4 -6 0.7 2.7
 -16 -4 -6 3.1 2.1
 16 -4 6 -26.6 14
 -16 -4 -6 10.1 22.4
 16 4 6 -25.1 27.9
 16 4 6 2.9 2.4
 16 4 6 2 3.9
 -16 4 -6 2.1 1.8
 -16 4 -6 1.2 2.2
 -16 4 -6 -19.7 12.3
 -18 -4 -6 71.09 6.8
 18 -4 6 56.79 7.2
 18 -4 6 70.19 22.8
 -18 -4 -6 96.29 29.7
 -18 -4 -6 65.89 5.8
 18 -4 6 76.69 5.5
 -18 4 -6 88.29 6.2
 -18 4 -6 77.89 5.6
 18 4 6 65.39 9.2
 18 4 6 78.19 38
 -18 4 -6 104.49 21.7
 18 4 6 84.19 6.6
 -20 -4 -6 157.58 37.8
 -20 -4 -6 148.69 9.4
 -20 -4 -6 140.29 10
 20 -4 6 126.39 30.7
 -20 4 -6 147.99 28.7
 -20 4 -6 139.09 9.3
 20 4 6 139.99 13.5
 20 4 6 153.08 9.8
 -20 4 -6 128.79 9
 20 4 6 142.49 49.2
 22 -4 6 4.6 4.6
 -22 -4 -6 -1.9 2.8
 -22 -4 -6 5.1 3.4
 22 4 6 4 3.4
 22 4 6 -45.6 70.79
 -22 4 -6 1.9 3.1
 21 -5 -6 43.2 7.6
 -21 -5 6 46.3 5.6
 -21 -5 6 39 4.7
 21 5 -6 34.4 5.2
 -21 5 6 39.2 3.6
 19 -5 -6 0.4 18.9
 -19 -5 6 0.6 2.8
 19 -5 -6 2.7 4.5
 -19 -5 6 3.6 3
 -19 5 6 9.3 31.7
 -19 5 6 -1.3 1.6
 19 5 -6 -0.6 2.7
 -17 -5 6 153.78 9.7
 -17 -5 6 164.68 10.1
 17 -5 -6 126.39 23.6
 -17 5 6 145.89 8.7
 -17 5 6 191.48 32.2
 17 5 -6 160.88 9.8
 -17 5 6 150.08 9.2
 15 -5 -6 21 13.3
 -15 -5 6 7.7 2.6
 -15 -5 6 4 2.6
 15 -5 -6 4.7 1.9
 15 -5 -6 5.2 4.1
 -15 5 6 0.3 18.5
 -15 5 6 4.4 1.9
 15 5 -6 9.4 2.5
 -15 5 6 9.8 1.5
 13 -5 -6 174.58 9.8
 13 -5 -6 168.28 12.3
 13 -5 -6 167.78 21.8
 -13 -5 6 168.98 10.3
 -13 -5 6 156.28 10.2
 -13 -5 6 184.48 13.4
 -13 5 6 167.18 9.2
 -13 5 6 180.38 9.8
 13 5 -6 159.38 10
 -11 -5 6 158.78 11.4
 -11 -5 6 167.18 23.7
 11 -5 -6 147.19 8.5
 11 -5 -6 141.09 10.6
 11 -5 -6 152.78 19.3
 -11 -5 6 148.89 8.8
 -11 -5 6 145.19 8.9
 -11 5 6 152.28 8.4
 11 5 -6 149.09 27.4
 -11 5 6 128.89 8.1
 11 5 -6 144.79 8.6
 -11 5 6 134.79 7.7
 -9 -5 6 10 11
 9 -5 -6 16.9 2.2
 9 -5 -6 13 3.6
 -9 -5 6 15.3 2.4
 -9 -5 6 20.5 2.4
 9 -5 -6 -6.6 13.6
 9 -5 -6 18.3 10.5
 -9 5 6 16.2 2.1
 9 5 -6 17.6 2.3
 9 5 -6 15.8 15.8
 -7 -5 6 1129.99 57.49
 7 -5 -6 1100.69 57.29
 7 -5 -6 1036.6 66.99
 7 -5 -6 1027.1 58.69
 -7 -5 6 1127.29 59.09
 -7 -5 6 1105.59 67.19
 7 5 -6 1188.78 71.99
 7 5 -6 1074.79 57.09
 -7 5 6 1100.49 57.19
 -5 -5 6 30.6 3.2
 5 -5 -6 34.7 3.2
 5 -5 -6 34.6 2.8
 -5 -5 6 38.4 4.6
 5 -5 -6 37.8 12.5
 -5 -5 6 28.9 9.1
 5 -5 -6 63.79 17
 5 -5 -6 31 4.4
 -5 -5 6 30.3 2.9
 -5 5 6 39.4 3
 5 5 -6 31.5 2.8
 5 5 -6 67.69 14.5
 3 -5 -6 193.18 13.1
 3 -5 -6 200.58 11.7
 -3 -5 6 236.58 18.7
 3 -5 -6 219.38 12.1
 3 -5 -6 186.78 25.9
 -3 -5 6 212.88 11.5
 3 -5 -6 207.78 24.2
 -3 -5 6 218.88 12.9
 -3 5 6 223.48 12.5
 -3 5 6 197.78 11.7
 3 5 -6 214.88 11.4
 3 5 -6 239.48 21.7
 1 -5 -6 19.3 3.5
 1 -5 -6 20.6 2.4
 1 -5 -6 24 11.8
 -1 -5 6 18.2 2.6
 1 -5 -6 45.3 14.3
 -1 -5 6 16.7 5.5
 -1 -5 6 18.6 1.7
 -1 -5 6 17 2.4
 1 5 -6 8.3 7.1
 -1 5 6 20.9 2.9
 1 5 -6 18.7 1.6
 -1 5 6 15.5 2
 -1 -5 -6 420.86 22.3
 -1 -5 -6 408.96 24
 1 -5 6 433.96 22.7
 1 -5 6 459.75 22.4
 -1 -5 -6 362.46 36.2
 1 -5 6 436.46 23.1
 1 5 6 455.45 23.5
 1 5 6 395.56 23
 -1 5 -6 433.16 22.4
 1 5 6 425.56 46.9
 -3 -5 -6 245.58 14.6
 3 -5 6 254.37 14.2
 -3 -5 -6 252.17 12.9
 -3 -5 -6 261.77 14.5
 -3 -5 -6 198.88 27.1
 3 5 6 257.97 14
 3 5 6 221.58 13.5
 3 5 6 249.68 38.8
 3 5 6 235.68 14.4
 3 5 6 230.68 12.8
 -5 -5 -6 431.16 23.4
 -5 -5 -6 472.25 40.6
 5 -5 6 436.86 24
 -5 -5 -6 472.85 25.1
 -5 -5 -6 416.66 24.7
 5 5 6 519.15 52.89
 -5 5 -6 464.85 23.9
 5 5 6 460.75 24.3
 5 5 6 419.56 25.2
 -7 -5 -6 450.55 24.6
 -7 -5 -6 466.95 25.8
 -7 -5 -6 503.15 26.9
 7 -5 6 456.85 25.2
 7 5 6 484.55 25.4
 7 5 6 427.56 26.6
 -7 5 -6 468.15 25
 7 5 6 498.95 54.19
 -9 -5 -6 22.7 16.8
 -9 -5 -6 1.3 3
 9 -5 6 2.8 2.4
 -9 -5 -6 3.1 2.6
 -9 -5 -6 4.4 1.6
 9 5 6 0.6 1.9
 9 5 6 -10.1 24.8
 -9 5 -6 2.4 2
 9 5 6 1.3 2.3
 9 5 6 6.5 3.5
 11 -5 6 83.39 5.5
 -11 -5 -6 86.59 5.6
 -11 -5 -6 98.59 23.8
 -11 -5 -6 77.59 7
 11 -5 6 86.59 4.9
 11 5 6 90.69 6.5
 -11 5 -6 90.19 6.1
 11 5 6 81.49 35.5
 11 5 6 76.09 6.4
 -11 5 -6 84.99 5.6
 -13 -5 -6 77.99 5.4
 -13 -5 -6 80.09 6.7
 -13 -5 -6 68.99 24.2
 13 -5 6 72.49 6
 13 -5 6 82.79 4.8
 13 5 6 75.69 6.4
 -13 5 -6 77.79 5.4
 -13 5 -6 76.39 5.8
 13 5 6 71.99 8.4
 13 5 6 125.49 38.9
 15 -5 6 191.48 10.4
 -15 -5 -6 180.28 10.9
 -15 -5 -6 189.28 12
 15 -5 6 176.98 11.9
 15 5 6 251.07 50.09
 -15 5 -6 172.58 11.1
 15 5 6 186.88 11.7
 -15 5 -6 196.28 11.2
 15 5 6 171.98 14.2
 17 -5 6 23.5 2.7
 -17 -5 -6 23 3.3
 17 -5 6 26.8 4.7
 17 -5 6 10.6 15
 -17 -5 -6 18.2 3.9
 -17 5 -6 23.4 3.5
 -17 5 -6 39.3 14.4
 17 5 6 28.3 4
 -19 -5 -6 21.1 3.4
 -19 -5 -6 19 4.1
 19 -5 6 17.2 4.7
 -19 5 -6 21.6 4.9
 -19 5 -6 34.3 20.3
 19 5 6 30.2 4.4
 -19 5 -6 22.3 3.7
 -21 -5 -6 29.1 4.1
 -21 -5 -6 37.5 5
 21 -5 6 30.3 5.8
 -21 5 -6 33.6 4.3
 21 5 6 34.4 4.7
 20 -6 -6 50.39 8
 -20 -6 6 65.39 6
 -20 -6 6 48.5 5.6
 20 6 -6 58.99 5.6
 -20 6 6 55.49 4.6
 18 -6 -6 82.79 9.7
 -18 -6 6 101.89 7.9
 -18 -6 6 108.29 7.8
 -18 6 6 94.49 6
 18 6 -6 100.69 7.7
 -16 -6 6 4.6 3
 16 -6 -6 1.9 16.6
 -16 -6 6 0.4 2.7
 16 -6 -6 3 4.3
 -16 6 6 2.1 2
 -16 6 6 2.8 1.4
 16 6 -6 1.1 2.7
 -14 -6 6 28 3.8
 14 -6 -6 42 16
 14 -6 -6 21.2 5.2
 14 -6 -6 25.7 3
 -14 6 6 30.8 3.1
 -14 6 6 30.3 2.4
 12 -6 -6 507.35 32
 12 -6 -6 574.34 30
 12 -6 -6 626.64 43.1
 -12 -6 6 583.94 30.5
 -12 -6 6 559.04 30.3
 12 6 -6 581.94 30.2
 -12 6 6 579.34 30
 -12 6 6 528.35 29.3
 10 -6 -6 124.89 8
 10 -6 -6 131.59 10.3
 -10 -6 6 141.99 8.6
 -10 -6 6 136.59 8.4
 10 6 -6 126.09 8.1
 -10 6 6 132.49 7.9
 8 -6 -6 52.99 6.1
 -8 -6 6 52.99 4.7
 -8 -6 6 51.19 4.4
 -8 -6 6 54.59 6.5
 8 -6 -6 40.9 14.4
 8 -6 -6 49.6 4.3
 -8 6 6 61.29 4.2
 8 6 -6 48.8 4.1
 6 -6 -6 261.67 14.6
 -6 -6 6 259.07 14.4
 -6 -6 6 269.17 14.9
 6 -6 -6 239.08 27.2
 6 -6 -6 241.58 16.1
 -6 -6 6 275.67 16.6
 -6 6 6 247.68 15.6
 6 6 -6 252.47 14.2
 6 6 -6 266.67 32.8
 -6 6 6 290.07 15.4
 4 -6 -6 555.24 41.6
 -4 -6 6 553.24 30.6
 -4 -6 6 528.25 36.2
 -4 -6 6 537.05 28.9
 -4 -6 6 568.44 29.4
 4 -6 -6 550.84 29.4
 4 6 -6 598.84 43.3
 -4 6 6 522.35 29
 -4 6 6 552.94 29.7
 4 6 -6 541.45 28.8
 2 -6 -6 86.39 6.3
 2 -6 -6 76.39 7.3
 -2 -6 6 87.19 6.8
 -2 -6 6 82.69 10.2
 -2 -6 6 83.09 6.1
 -2 -6 6 85.79 5.2
 2 -6 -6 63.49 16.4
 -2 6 6 83.69 6.5
 -2 6 6 82.39 5.5
 2 6 -6 108.29 15.8
 2 6 -6 86.79 5.1
 0 -6 -6 39 18.9
 0 -6 6 12.1 2.5
 0 -6 -6 15.9 2.9
 0 -6 -6 14.6 3.5
 0 -6 -6 9 13.1
 0 -6 6 10.8 1.5
 0 -6 6 13.6 2.6
 0 6 6 12.7 2.8
 0 6 6 10.4 2.1
 0 6 -6 13.2 1.4
 -2 -6 -6 974 54.29
 2 -6 6 1016.7 53.59
 -2 -6 -6 1068.29 54.19
 -2 -6 -6 993.4 52.69
 2 6 6 1032.1 85.49
 2 6 6 1106.09 53.79
 2 6 6 945.41 53.39
 -4 -6 -6 133.39 7.6
 4 -6 6 130.69 8.5
 -4 -6 -6 146.09 9.6
 -4 -6 -6 124.89 9.5
 4 6 6 120.89 8.3
 4 6 6 168.38 38.6
 4 6 6 139.39 8.8
 -4 6 -6 153.68 8.5
 -6 -6 -6 4.2 3.2
 -6 -6 -6 2.8 1.4
 -6 -6 -6 -2.6 2.6
 6 -6 6 2.1 2.4
 6 6 6 -44.4 35.2
 -6 6 -6 5 2.2
 6 6 6 5.2 2.6
 8 -6 6 260.87 15.5
 -8 -6 -6 257.47 16.2
 -8 -6 -6 270.67 14.8
 -8 6 -6 276.67 15.3
 8 6 6 287.87 15.8
 -10 -6 -6 535.65 30.4
 -10 -6 -6 542.65 29.3
 10 6 6 562.74 30
 -10 6 -6 563.34 29.7
 -12 -6 -6 2.9 3.1
 -12 -6 -6 5 2.1
 12 -6 6 3.9 1.2
 12 -6 6 1 2
 -12 6 -6 5.5 2.5
 12 6 6 4.8 3
 14 -6 6 2.4 2.6
 -14 -6 -6 -0.5 2.1
 -14 -6 -6 3.3 3
 14 6 6 -2.2 2.7
 -14 6 -6 1.9 2.6
 16 -6 6 232.38 15.4
 16 -6 6 260.47 13.7
 -16 -6 -6 245.68 15.5
 -16 -6 -6 245.28 14.3
 -16 6 -6 259.27 14.8
 -16 6 -6 241.68 13.8
 -18 -6 -6 28.7 4.8
 18 -6 6 13.4 4.4
 -18 -6 -6 24.6 3.7
 18 6 6 23 4.3
 -18 6 -6 28.4 4
 -18 6 -6 24.3 3
 -15 -7 6 32.7 4.4
 -15 -7 6 37.3 4.5
 15 -7 -6 30.6 6.2
 15 7 -6 37 4.3
 -15 7 6 37.7 3.7
 -13 -7 6 10.3 3.4
 -13 -7 6 14.1 3.2
 13 -7 -6 8.1 4.6
 13 7 -6 12.2 3
 -13 7 6 17.2 2.6
 11 -7 -6 51.29 6.8
 11 -7 -6 69.49 17.4
 -11 -7 6 62.89 5.5
 11 7 -6 59.49 5.2
 -11 7 6 61.99 4.8
 9 -7 -6 1.3 2
 -9 -7 6 2.9 2.2
 -9 -7 6 -3.2 2.7
 9 -7 -6 1.9 13.3
 9 -7 -6 0.7 3.5
 9 7 -6 2.3 2.1
 -9 7 6 -0.6 2.9
 -9 7 6 1.6 1.9
 7 -7 -6 70.49 17.5
 7 -7 -6 74.99 8
 -7 -7 6 93.39 7.1
 -7 -7 6 119.69 9.7
 7 -7 -6 87.99 6.6
 -7 -7 6 95.49 6.5
 -7 7 6 98.79 7.5
 7 7 -6 92.99 6.2
 -7 7 6 106.29 6.4
 5 -7 -6 2.1 5.7
 -5 -7 6 0.2 3.5
 -5 -7 6 -2.1 2.5
 5 -7 -6 -0.1 2.2
 5 -7 -6 5.2 14.4
 -5 7 6 -0.2 1.9
 3 -7 -6 152.98 9.6
 3 -7 -6 141.79 26.5
 -3 -7 6 131.79 9.5
 3 -7 -6 156.68 11.9
 -3 -7 6 149.09 8.6
 -3 -7 6 168.18 11
 -3 7 6 146.89 10.3
 3 7 -6 153.28 8.4
 -3 7 6 148.69 8.9
 3 7 -6 132.09 8.9
 1 -7 -6 49.6 4.8
 -1 -7 6 61.39 5.5
 1 -7 -6 60.49 6.1
 1 -7 -6 24.8 17.9
 -1 -7 6 44 3.7
 -1 -7 6 46 4.6
 -1 7 6 63.69 5.2
 -1 7 6 43.8 5.8
 1 7 -6 49.1 3.4
 1 7 -6 46.6 3.8
 1 -7 6 160.48 10.1
 -1 -7 -6 134.89 10.8
 -1 -7 -6 157.98 10.6
 1 -7 6 155.18 8.8
 -1 -7 -6 151.38 27.3
 1 -7 6 168.68 10
 -1 7 -6 159.28 8.6
 1 7 6 174.48 10.3
 -1 7 -6 159.18 8.5
 -3 -7 -6 48 8
 3 -7 6 47.9 4.9
 3 -7 6 57.49 3.6
 -3 -7 -6 61.49 3.7
 -3 7 -6 61.39 4.9
 3 7 6 53.09 5.6
 3 7 6 51.89 4.8
 -5 -7 -6 23.2 5.4
 -5 -7 -6 31.3 2.6
 5 -7 6 25.9 3.8
 -5 7 -6 31.2 3.6
 -7 -7 -6 185.48 10.6
 -7 -7 -6 172.98 12.3
 7 -7 6 191.38 11.7
 -7 7 -6 193.78 11.4
 7 7 6 191.88 11.8
 -9 -7 -6 -2.9 2
 -9 -7 -6 0.8 3.1
 -9 7 -6 -0.7 2.4
 9 7 6 2 3.1
 -11 -7 -6 52.09 5.9
 -11 -7 -6 63.89 5
 11 7 6 64.79 5.8
 -11 7 -6 57.89 5.2
 13 -7 6 6 2.7
 13 -7 6 6.8 1.4
 -13 -7 -6 6.6 2.5
 -13 -7 -6 5.9 3.4
 13 7 6 10.2 3.5
 -13 7 -6 6.4 2.9
 -10 -8 6 60.79 5.9
 10 -8 -6 46.6 6.9
 -10 -8 6 58.19 5.7
 -10 8 6 66.29 5.1
 10 8 -6 61.89 5.5
 -10 8 6 72.89 6.2
 -8 -8 6 56.09 5.3
 -8 -8 6 60.19 5.7
 8 -8 -6 51.89 6.7
 8 8 -6 53.99 4.9
 -8 8 6 61.39 5.7
 6 -8 -6 -1.9 3.6
 6 -8 -6 -1.6 16.9
 -6 -8 6 1.7 2.2
 -6 -8 6 -0.3 3.6
 -6 8 6 2.5 3
 6 8 -6 -0.3 2
 -6 8 6 0.2 2.1
 -4 -8 6 138.59 14.4
 4 -8 -6 90.19 9
 -4 -8 6 103.19 6.7
 4 -8 -6 111.39 22.8
 -4 -8 6 97.39 7.7
 -4 8 6 101.09 6.8
 4 8 -6 85.89 6.7
 -4 8 6 116.19 7.9
 4 8 -6 99.29 6.3
 2 -8 -6 123.39 9.9
 -2 -8 6 124.09 7.6
 -2 -8 6 122.19 8.7
 2 8 -6 132.59 7.2
 -2 8 6 133.99 8.8
 2 8 -6 112.19 7.4
 -2 8 6 112.89 8.4
 0 -8 6 5.3 3.5
 0 -8 6 -1.8 2.9
 0 -8 6 -0.6 1.6
 0 -8 -6 -1.6 3.2
 0 8 6 -2.7 2.8
 -2 -8 -6 2.6 3.5
 2 -8 6 2.2 1.5
 2 -8 6 6.1 3.1
 2 -8 6 4.4 2.9
 2 8 6 2.2 3
 -2 8 -6 3 2.6
 -4 -8 -6 58.19 6.3
 4 -8 6 61.39 5.3
 4 -8 6 58.29 5.6
 4 -8 6 60.19 4
 -4 8 -6 64.29 5.5
 4 8 6 75.19 6.4
 6 -8 6 15.2 3.6
 -6 -8 -6 14.6 4
 6 8 6 21.7 3.9
 -6 8 -6 17.8 3.4
 -8 -8 -6 0.1 3.4
 8 8 6 5.6 3.3
 -8 8 -6 8 3.7
 26 0 -7 0.7 5.6
 -26 0 7 -2.4 2.8
 24 0 -7 -3.6 4.7
 24 0 -7 -0.5 2.5
 -24 0 7 2.4 3
 -24 0 7 8.5 31.8
 24 0 -7 12 27.2
 -24 0 7 -2.9 3.8
 22 0 -7 24.8 21.9
 22 0 -7 1.8 4.7
 -22 0 7 -6.2 21.5
 -22 0 7 -2.2 2.3
 -22 0 7 2.3 2.2
 22 0 -7 -0.1 2.3
 -20 0 7 -30.9 18.4
 20 0 -7 1.4 2
 -20 0 7 -0.8 1.9
 -20 0 7 -2.7 2.1
 20 0 -7 -30.3 15.2
 18 0 -7 1 1.8
 -18 0 7 1.9 2
 18 0 -7 -1 15
 -18 0 7 0 1.5
 -18 0 7 21.9 16.4
 18 0 -7 -2.1 3.6
 16 0 -7 10.4 12
 -16 0 7 0.6 1.7
 16 0 -7 1.3 3.3
 -16 0 7 13.6 13.9
 -16 0 7 -0.7 1.4
 14 0 -7 -1.4 1.3
 14 0 -7 2.1 3
 -14 0 7 -0.1 1.4
 14 0 -7 13.7 10.7
 -14 0 7 0.4 1.3
 -14 0 7 -0.5 1
 -14 0 7 2 10
 12 0 -7 6.4 9.8
 -12 0 7 -0.8 1.3
 -12 0 7 -0.6 1
 12 0 -7 0.4 1.3
 12 0 -7 1.5 2.6
 -12 0 7 0.5 1.2
 -12 0 7 0.1 9.5
 -10 0 7 12.2 8.4
 -10 0 7 0.8 1
 10 0 -7 3.6 8.2
 -10 0 7 2.1 1.3
 10 0 -7 1.5 1.2
 10 0 -7 0.4 1.1
 -10 0 7 0.7 1
 10 0 -7 0.6 2.4
 8 0 -7 1.1 0.9
 -8 0 7 0.7 0.8
 8 0 -7 -2.4 6.6
 -8 0 7 -3.8 6
 -8 0 7 0.2 0.8
 8 0 -7 0.1 0.9
 -8 0 7 -0.3 1.8
 -8 0 7 0.1 1
 8 0 -7 1.2 1.9
 -6 0 7 -0.7 5.7
 6 0 -7 -3.5 6.2
 -6 0 7 3.3 1
 6 0 -7 0.4 0.8
 6 0 -7 -1.6 1.4
 6 0 -7 0.4 0.6
 -6 0 7 0.6 0.7
 -4 0 7 3.6 1
 4 0 -7 -0.4 0.7
 -4 0 7 1 0.7
 4 0 -7 0.5 0.7
 -4 0 7 1.6 5.7
 4 0 -7 2.4 0.6
 4 0 -7 1.5 1.5
 4 0 -7 -2.2 6
 -4 0 7 4.2 1.9
 -4 0 7 0.1 0.8
 2 0 -7 1.7 0.7
 2 0 -7 0.7 1.3
 2 0 -7 0.6 0.7
 -2 0 7 1.9 1.5
 -2 0 7 -0.1 0.6
 -2 0 7 -3.4 5.1
 2 0 -7 0.9 4.8
 -2 0 7 0.5 0.8
 0 0 7 6.7 1.7
 0 0 -7 21 8.9
 0 0 -7 -0.1 5
 -2 0 -7 11.1 8
 2 0 7 4.2 7.7
 -4 0 -7 2.8 0.9
 4 0 7 0.5 0.7
 4 0 7 0.1 7.6
 4 0 7 0.4 0.9
 4 0 7 1.2 1.1
 4 0 7 0.5 1.2
 4 0 7 1 1
 -4 0 -7 -0.4 0.7
 -4 0 -7 -0.7 7
 4 0 7 0.8 0.6
 -4 0 -7 -0.1 0.9
 -4 0 -7 -0.6 0.9
 6 0 7 0.1 1
 6 0 7 4 8.9
 -6 0 -7 1.2 1.1
 6 0 7 1.1 1.4
 -6 0 -7 0 1
 -6 0 -7 -5.7 6.7
 -6 0 -7 -0.5 0.8
 -6 0 -7 0.4 1
 6 0 7 -1.1 1.2
 8 0 7 -1.4 1.2
 -8 0 -7 -0.5 1
 -8 0 -7 0.9 1
 8 0 7 -0.9 0.9
 -8 0 -7 -7.9 7.5
 8 0 7 -1 1.5
 -8 0 -7 -0.6 1.1
 -8 0 -7 0.3 1.3
 8 0 7 -6.3 8.8
 -10 0 -7 2.4 1.3
 10 0 7 -0.2 1.2
 -10 0 -7 0.5 1.4
 10 0 7 -2.2 10.7
 10 0 7 1.2 2.2
 10 0 7 1 1.6
 -10 0 -7 0.8 1.2
 -10 0 -7 -2.2 10.1
 12 0 7 0.2 1.6
 -12 0 -7 1.1 1.3
 12 0 7 -4.8 11.4
 -12 0 -7 -0.1 1.5
 12 0 7 -0.7 2.3
 -12 0 -7 13.8 11.6
 12 0 7 0 1.2
 -12 0 -7 0.9 1.5
 14 0 7 1.3 1.5
 -14 0 -7 3.1 1.5
 -14 0 -7 0.6 1.6
 14 0 7 2.6 2.2
 14 0 7 -15.3 13.4
 -14 0 -7 9.1 13.1
 14 0 7 -1.3 2.9
 -14 0 -7 0.9 1.8
 -16 0 -7 0.9 1.6
 -16 0 -7 -0.8 1.7
 -16 0 -7 -2.3 1.8
 -16 0 -7 15 17.7
 16 0 7 7.1 18.8
 16 0 7 -2.5 1.5
 16 0 7 -0.5 3.3
 16 0 7 2.5 2.2
 -18 0 -7 -0.5 2
 18 0 7 23.2 21.5
 18 0 7 -4.6 3.3
 -18 0 -7 2.1 1.8
 -18 0 -7 14.3 18.3
 -18 0 -7 0.3 2.1
 18 0 7 0.1 1.7
 -20 0 -7 7.1 20.9
 20 0 7 -8.6 24.3
 20 0 7 -3.1 4
 20 0 7 -0.2 1.9
 -20 0 -7 -4.8 2.3
 -22 0 -7 0.5 2.6
 -22 0 -7 4.4 26
 22 0 7 0.9 4.8
 22 0 7 6.3 36.1
 -24 0 -7 -2 2.6
 24 0 7 -2.8 4.4
 27 -1 -7 3.5 6
 -27 -1 7 8.5 3.4
 -27 1 7 7.3 3
 27 1 -7 9 6.4
 -25 -1 7 42.6 36
 25 -1 -7 29.4 7.2
 -25 -1 7 40.6 4.4
 -25 -1 7 26.4 4.4
 -25 1 7 34.1 3.8
 25 1 -7 34.3 4.2
 25 1 -7 40 7.8
 25 1 -7 -5.8 33.3
 23 -1 -7 -4.1 23.5
 -23 -1 7 1.7 25.7
 -23 -1 7 3.5 2.5
 23 -1 -7 10.5 5.5
 -23 -1 7 10.7 3.2
 23 -1 -7 7.4 2.5
 23 1 -7 3 5.1
 -23 1 7 6.3 25.8
 23 1 -7 8.7 2.7
 23 1 -7 5.4 25.4
 -23 1 7 11.7 2.6
 21 -1 -7 5.4 19.9
 -21 -1 7 17.4 3.1
 -21 -1 7 23 21.2
 -21 -1 7 12.8 2.6
 21 -1 -7 11.7 5.2
 21 -1 -7 12.4 2.6
 21 1 -7 13.3 2.8
 -21 1 7 25.5 21.2
 -21 1 7 12.9 2.4
 21 1 -7 1.5 20.7
 21 1 -7 20 5.7
 -21 1 7 14.4 2.9
 -19 -1 7 278.07 14.8
 19 -1 -7 258.17 14.7
 19 -1 -7 325.97 35.7
 19 -1 -7 248.98 17.8
 -19 -1 7 263.67 15.1
 -19 -1 7 250.77 35.6
 19 1 -7 267.27 14.8
 -19 1 7 250.97 15
 -19 1 7 279.27 14.6
 19 1 -7 284.17 36.1
 19 1 -7 255.27 18
 -19 1 7 228.58 34.7
 -19 1 7 242.98 14.7
 17 -1 -7 366.46 21.2
 -17 -1 7 402.06 21.6
 17 -1 -7 400.86 24.1
 -17 -1 7 410.26 21.3
 17 -1 -7 445.26 37.6
 17 1 -7 375.76 21.3
 -17 1 7 403.96 21.1
 17 1 -7 384.76 24.1
 -17 1 7 376.06 21.5
 -17 1 7 396.26 21.3
 17 1 -7 425.76 39.3
 -17 1 7 407.16 39.2
 15 -1 -7 2.8 3.4
 15 -1 -7 23.6 12.7
 15 -1 -7 2.6 1.5
 -15 -1 7 4.1 1.8
 15 -1 -7 4.1 1.8
 -15 -1 7 2.4 1.8
 -15 -1 7 7 11.4
 15 1 -7 9.2 13.1
 -15 1 7 4.1 1.4
 15 1 -7 5.6 3.4
 -15 1 7 5 1.9
 -15 1 7 3.5 1.5
 -15 1 7 10.1 12.2
 15 1 -7 4.7 1.8
 -13 -1 7 446.36 22.7
 13 -1 -7 421.86 22.7
 -13 -1 7 433.36 22.9
 13 -1 -7 428.26 22.7
 13 -1 -7 437.66 35
 13 -1 -7 453.85 25
 -13 -1 7 460.55 36.7
 13 1 -7 413.46 26.8
 -13 1 7 419.46 22.5
 -13 1 7 360.86 34.6
 -13 1 7 403.16 22.7
 13 1 -7 477.25 36.6
 13 1 -7 415.06 22.7
 -13 1 7 414.46 22.9
 11 -1 -7 1625.04 86.09
 -11 -1 7 1476.05 95.19
 11 -1 -7 1749.82 95.79
 11 1 -7 1636.34 95.59
 -11 1 7 1622.44 96.59
 11 1 -7 1633.84 86.09
 9 -1 -7 260.07 14
 9 -1 -7 259.67 15.9
 9 -1 -7 241.28 23
 9 -1 -7 255.17 14.3
 -9 -1 7 278.47 16.2
 -9 -1 7 269.17 14.4
 -9 -1 7 271.27 14.3
 -9 -1 7 250.87 23.3
 9 1 -7 272.37 15.9
 -9 1 7 275.27 14.1
 9 1 -7 300.67 24.3
 -9 1 7 269.87 14.3
 9 1 -7 247.48 14.3
 -9 1 7 273.97 24.9
 -9 1 7 266.77 14.5
 -7 -1 7 127.59 15.7
 7 -1 -7 112.29 6
 7 -1 -7 101.39 5.9
 -7 -1 7 99.99 6
 7 -1 -7 102.79 7.4
 -7 -1 7 113.79 7.6
 -7 -1 7 99.39 5.9
 7 -1 -7 86.59 13.9
 -7 1 7 102.89 5.7
 7 1 -7 98.49 5.9
 -7 1 7 99.49 5.9
 -7 1 7 98.69 6.1
 7 1 -7 123.29 15.3
 -7 1 7 107.09 15.7
 7 1 -7 104.39 7.2
 5 -1 -7 71.99 4.3
 5 -1 -7 68.79 4
 -5 -1 7 81.59 5.7
 5 -1 -7 62.49 11.6
 -5 -1 7 77.59 4.3
 -5 -1 7 94.89 12.7
 5 -1 -7 75.69 4.4
 -5 -1 7 66.89 4.2
 -5 1 7 77.89 5.8
 5 1 -7 68.29 5.3
 -5 1 7 68.79 12.1
 5 1 -7 79.99 11.7
 -5 1 7 74.19 4.3
 5 1 -7 74.89 4.3
 -5 1 7 70.29 4.5
 -5 1 7 67.59 4
 -3 -1 7 813.62 51.29
 3 -1 -7 838.72 45.6
 3 -1 -7 844.02 52.29
 -3 -1 7 887.91 45.6
 -3 1 7 826.52 53.09
 3 1 -7 839.72 45.2
 -3 1 7 912.41 45.9
 3 1 -7 843.12 51.19
 -1 -1 7 866.31 43.3
 -1 -1 7 735.33 48.5
 1 -1 -7 817.42 50.79
 1 -1 -7 820.12 43.4
 1 1 -7 789.72 48.6
 1 1 -7 828.62 42.9
 -1 -1 -7 139.09 8.3
 1 -1 7 142.69 8.4
 -1 -1 -7 148.09 8.1
 -1 -1 -7 142.99 8.1
 1 -1 7 163.78 8.3
 -1 -1 -7 193.08 22.7
 1 -1 7 157.48 8.4
 -1 1 -7 158.78 14.8
 1 1 7 147.79 8.2
 1 1 7 149.19 8.7
 -1 1 -7 153.58 8.2
 -1 1 -7 143.49 18.6
 1 1 7 161.48 10.1
 1 1 7 144.99 8.3
 -1 1 -7 155.28 8.4
 1 1 7 150.98 8.7
 -1 1 -7 161.68 8.5
 -3 -1 -7 3178.98 175.68
 -3 1 -7 3132.89 172.98
 -5 -1 -7 109.49 6.5
 -5 -1 -7 111.99 5.8
 5 -1 7 104.69 16.1
 5 -1 7 103.89 6.1
 5 -1 7 97.99 5.8
 5 -1 7 95.99 6
 -5 -1 -7 96.09 16.5
 -5 1 -7 101.19 5.7
 -5 1 -7 99.29 5.9
 5 1 7 121.39 9.2
 5 1 7 101.99 5.7
 -5 1 -7 105.79 15.6
 5 1 7 98.99 6.1
 -5 1 -7 98.19 6.1
 -5 1 -7 91.19 5.7
 5 1 7 115.99 6.9
 5 1 7 98.49 5.9
 7 -1 7 162.08 20.7
 -7 -1 -7 162.38 9.6
 7 -1 7 159.28 9.5
 -7 -1 -7 150.08 9.5
 -7 -1 -7 174.08 9.1
 -7 -1 -7 182.18 23.2
 7 -1 7 164.68 9
 -7 -1 -7 164.78 9.6
 -7 1 -7 164.48 9.4
 -7 1 -7 163.18 8.9
 7 1 7 162.48 27.6
 -7 1 -7 169.48 9.2
 7 1 7 168.58 9.4
 -7 1 -7 174.68 9.3
 7 1 7 155.78 10.3
 -7 1 -7 159.38 19.7
 -9 -1 -7 2038.2 126.49
 9 -1 7 2375.16 127.09
 -9 1 -7 2147.49 123.89
 9 1 7 2067.69 113.89
 9 1 7 2294.57 130.39
 11 -1 7 259.97 15.5
 11 -1 7 240.98 28.1
 11 -1 7 265.27 14.2
 -11 -1 -7 250.07 14.7
 -11 -1 -7 257.07 29.1
 11 -1 7 287.17 14.8
 -11 -1 -7 276.47 14.4
 11 1 7 270.27 14.5
 -11 1 -7 249.78 14.6
 -11 1 -7 264.87 14.4
 -11 1 -7 244.88 14.1
 -11 1 -7 282.97 27.1
 11 1 7 268.87 16.3
 11 1 7 318.17 33.7
 13 -1 7 22 13.9
 13 -1 7 0 1.1
 -13 -1 -7 1.8 1.7
 -13 -1 -7 0.6 1.6
 13 -1 7 3.6 1.7
 -13 -1 -7 -8 13.4
 13 -1 7 1 2.4
 -13 1 -7 5.1 1.7
 13 1 7 2.1 2.9
 13 1 7 9.3 14.4
 13 1 7 1.4 1.5
 -13 1 -7 0.4 1
 -13 1 -7 2.3 1.6
 -13 1 -7 16.8 10.9
 -15 -1 -7 253.27 13.5
 15 -1 7 266.17 14
 15 -1 7 249.08 13.2
 -15 -1 -7 262.07 33.6
 15 -1 7 227.78 31.6
 -15 -1 -7 215.48 13.9
 -15 -1 -7 229.58 13.7
 15 -1 7 225.18 15.3
 -15 1 -7 225.18 13.2
 15 1 7 256.27 13.6
 -15 1 -7 266.47 13.6
 15 1 7 218.08 15.9
 -15 1 -7 231.48 13.7
 15 1 7 270.17 37.5
 -15 1 -7 207.98 28.5
 -17 -1 -7 420.06 44.8
 17 -1 7 454.15 23.7
 17 -1 7 450.65 23
 -17 -1 -7 422.96 23.5
 -17 -1 -7 453.55 23.3
 17 -1 7 384.16 25.3
 17 1 7 445.36 49.4
 -17 1 -7 399.66 23.5
 -17 1 -7 403.86 22.9
 17 1 7 459.85 23.3
 17 1 7 388.56 25.9
 -17 1 -7 412.96 40.9
 -17 1 -7 449.46 23.3
 19 -1 7 72.29 5
 -19 -1 -7 77.79 26.3
 -19 -1 -7 68.49 5.6
 -19 -1 -7 76.89 5.6
 19 1 7 71.29 8.6
 -19 1 -7 51.49 21.6
 19 1 7 80.79 31
 -19 1 -7 59.59 5.3
 19 1 7 72.19 5.5
 -19 1 -7 65.39 5.6
 -21 -1 -7 -3.7 25
 -21 -1 -7 1.6 4.5
 21 -1 7 7.3 4.8
 -21 1 -7 -0.5 2.5
 -21 1 -7 23.5 23
 21 1 7 39 32.4
 21 1 7 0.2 4.7
 21 1 7 -0.9 2.2
 23 -1 7 141.99 13.5
 -23 -1 -7 157.88 9.9
 23 1 7 122.79 13.7
 -23 1 -7 159.18 10
 -25 -1 -7 150.08 10
 25 1 7 108.89 18.7
 -25 1 -7 144.39 9.9
 26 -2 -7 8.2 6.2
 -26 -2 7 31.7 40.9
 -26 -2 7 8.1 3.5
 -26 -2 7 5.9 3.4
 26 2 -7 11.8 3.6
 26 2 -7 4.4 5.6
 -26 2 7 9 2.9
 24 -2 -7 37.6 7.7
 -24 -2 7 39.7 4.8
 -24 -2 7 42.1 4.6
 -24 2 7 48.2 4.2
 24 2 -7 42.2 7.7
 24 2 -7 68.79 35.6
 24 2 -7 45.2 4.8
 22 -2 -7 1.2 2.9
 -22 -2 7 2.6 2.8
 -22 -2 7 -22.8 22.2
 -22 -2 7 3.8 2.4
 22 -2 -7 -0.7 4.7
 22 -2 -7 30.3 21
 -22 2 7 32.1 25.4
 22 2 -7 10.9 5.3
 -22 2 7 1.3 2
 22 2 -7 1.3 2.7
 22 2 -7 14.1 27.4
 20 -2 -7 60.39 4.7
 20 -2 -7 53.99 7.9
 -20 -2 7 62.79 4.9
 -20 -2 7 46.5 4.8
 -20 -2 7 49.1 23.7
 20 -2 -7 79.09 22.7
 20 2 -7 61.89 5.2
 20 2 -7 38.9 24.6
 -20 2 7 58.19 4.4
 -20 2 7 63.49 4.8
 -20 2 7 47.2 4.8
 20 2 -7 66.49 8.3
 -20 2 7 29.9 22.4
 -18 -2 7 124.19 24.9
 18 -2 -7 109.99 10.1
 -18 -2 7 107.29 6.8
 18 -2 -7 107.79 6.7
 -18 -2 7 105.69 7.1
 18 -2 -7 109.69 6.7
 18 -2 -7 119.69 21.6
 -18 2 7 89.59 6.8
 18 2 -7 96.99 6.9
 -18 2 7 109.69 6.8
 18 2 -7 144.69 26.8
 18 2 -7 85.19 9.8
 -18 2 7 111.09 24.4
 -16 -2 7 56.79 4.5
 -16 -2 7 61.79 5
 16 -2 -7 55.79 7
 16 -2 -7 60.39 4.5
 16 -2 -7 66.39 16.5
 16 -2 -7 62.79 4.4
 -16 -2 7 42.5 16.9
 -16 2 7 59.59 4.4
 16 2 -7 62.99 4.8
 16 2 -7 65.49 20.2
 -16 2 7 67.89 4.2
 16 2 -7 63.09 7.2
 -16 2 7 66.29 18.7
 -16 2 7 60.49 4.8
 -14 -2 7 158.38 8.5
 14 -2 -7 147.29 8.3
 14 -2 -7 139.59 8.2
 14 -2 -7 142.29 10.8
 -14 -2 7 165.68 23.4
 -14 -2 7 145.89 8.6
 14 -2 -7 127.79 20.3
 -14 2 7 135.09 8.3
 14 2 -7 139.89 8.4
 14 2 -7 160.48 23.5
 -14 2 7 137.59 8.5
 -14 2 7 134.09 8
 -14 2 7 122.39 22.1
 14 2 -7 152.58 10.9
 12 -2 -7 178.98 10
 -12 -2 7 181.28 10.1
 -12 -2 7 142.09 21.3
 12 -2 -7 184.38 22.1
 -12 -2 7 186.08 12.4
 12 -2 -7 170.78 12
 12 -2 -7 184.08 10.1
 -12 -2 7 182.58 10.3
 12 2 -7 189.68 24.3
 -12 2 7 183.28 9.8
 -12 2 7 179.48 10.1
 12 2 -7 177.88 12
 12 2 -7 172.38 10.1
 -12 2 7 155.38 22
 -12 2 7 183.68 10.3
 10 -2 -7 650.23 32.7
 -10 -2 7 623.64 32.8
 -10 -2 7 668.53 34.9
 10 -2 -7 661.03 32.8
 10 -2 -7 655.63 43.3
 10 -2 -7 605.14 32.4
 10 -2 -7 634.04 34.5
 -10 -2 7 618.44 43.8
 -10 2 7 632.34 32.5
 -10 2 7 574.54 33.5
 -10 2 7 593.74 32.7
 -10 2 7 610.74 44.3
 10 2 -7 588.34 32.7
 10 2 -7 610.64 34.2
 10 2 -7 645.54 44.1
 -8 -2 7 1577.14 93.89
 8 -2 -7 1608.74 85.39
 8 -2 -7 1619.84 93.49
 -8 -2 7 1715.43 85.59
 8 2 -7 1580.54 93.29
 -8 2 7 1605.74 94.89
 8 2 -7 1586.54 84.99
 6 -2 -7 3723.83 195.78
 -6 -2 7 3597.04 194.58
 6 2 -7 3591.74 194.38
 -6 2 7 3505.35 196.58
 4 -2 -7 853.21 55.19
 4 -2 -7 866.21 47.8
 -4 -2 7 933.31 53.99
 4 2 -7 891.91 53.39
 4 2 -7 910.21 47.2
 -4 2 7 905.31 47
 -2 -2 7 5153.68 271.47
 2 -2 -7 5078.59 274.27
 2 2 -7 5169.88 271.17
 0 -2 7 1537.35 86.99
 0 -2 -7 1461.85 94.19
 0 2 -7 1680.23 87.19
 -2 -2 -7 348.87 18.8
 -2 -2 -7 348.57 19.2
 2 -2 7 379.56 19
 -2 -2 -7 351.46 31.5
 2 -2 7 371.26 19.2
 2 -2 7 375.76 18.9
 -2 -2 -7 331.97 19.9
 -2 2 -7 375.66 18.9
 -2 2 -7 393.86 24.8
 -2 2 -7 331.07 27
 2 2 7 350.26 19.5
 2 2 7 370.56 20
 2 2 7 382.36 34.9
 2 2 7 337.47 19.2
 4 -2 7 814.32 41.6
 -4 -2 -7 783.22 42.2
 -4 -2 -7 726.03 53.89
 4 -2 7 804.02 41.2
 4 2 7 812.32 42.6
 4 2 7 830.02 58.39
 -4 2 -7 788.72 49.8
 -4 2 -7 761.22 47.2
 6 -2 7 11.9 1.5
 -6 -2 -7 1.5 9.6
 -6 -2 -7 13.5 2.3
 -6 -2 -7 12.1 2.2
 6 -2 7 13.6 1.2
 -6 -2 -7 13.1 1.4
 6 -2 7 9.4 1.7
 6 -2 7 12 1.5
 -6 -2 -7 16.9 2.2
 6 -2 7 5.8 7.2
 6 2 7 14.5 2.1
 -6 2 -7 8.7 1.4
 -6 2 -7 16.2 1.6
 6 2 7 12.2 1.7
 6 2 7 14.1 3
 -6 2 -7 13 1.7
 6 2 7 1.7 12.2
 -8 -2 -7 723.23 56.39
 -8 -2 -7 787.82 42.8
 -8 -2 -7 791.22 42.9
 8 -2 7 867.41 53.89
 8 -2 7 855.41 42.3
 8 2 7 822.62 42.6
 8 2 7 906.71 62.29
 -8 2 -7 803.52 42.5
 8 2 7 757.72 43.9
 -10 -2 -7 12.9 12.6
 10 -2 7 7.2 9.8
 10 -2 7 2.1 1.3
 10 -2 7 0.2 1.6
 -10 -2 -7 0.7 1.7
 -10 -2 -7 2.5 1.3
 -10 2 -7 1.1 1.4
 10 2 7 -10 14.3
 10 2 7 2.2 1.6
 10 2 7 2.6 2.9
 -10 2 -7 3.1 1.4
 12 -2 7 2034.4 108.49
 12 -2 7 2218.48 122.49
 -12 -2 -7 2162.58 126.29
 12 2 7 2175.08 130.69
 12 2 7 1907.71 109.79
 14 -2 7 190.98 10.7
 14 -2 7 208.18 26.7
 -14 -2 -7 187.98 30.1
 -14 -2 -7 179.48 11.5
 -14 -2 -7 198.38 11.1
 14 -2 7 208.28 11.2
 14 -2 7 179.38 12.4
 14 2 7 199.38 11.3
 14 2 7 182.18 13.8
 -14 2 -7 199.58 27.7
 -14 2 -7 206.38 11.2
 -14 2 -7 194.28 11.2
 14 2 7 158.28 31.1
 16 -2 7 216.28 11.5
 -16 -2 -7 212.68 11.9
 16 -2 7 184.48 13.7
 16 -2 7 209.58 29.4
 -16 -2 -7 199.58 12.3
 -16 -2 -7 220.38 34.4
 -16 2 -7 225.98 12.1
 16 2 7 182.38 14.8
 -16 2 -7 195.58 12.1
 16 2 7 258.57 40.3
 16 2 7 224.28 12.2
 -16 2 -7 184.88 26.5
 -18 -2 -7 579.14 30.4
 18 -2 7 510.75 50.89
 18 -2 7 593.04 30.7
 -18 -2 -7 442.46 61.09
 -18 -2 -7 543.05 30.7
 18 -2 7 583.14 30
 -18 2 -7 552.14 30.4
 18 2 7 581.34 30.5
 -18 2 -7 543.85 30.6
 18 2 7 548.05 60.29
 -18 2 -7 611.04 50.39
 -20 -2 -7 28.6 27.6
 20 -2 7 3.9 4.3
 -20 -2 -7 12.3 3
 20 -2 7 28.5 24.8
 -20 -2 -7 13.7 3
 -20 2 -7 37.5 23
 20 2 7 -7 31.4
 -20 2 -7 14.9 3
 -20 2 -7 13.4 3.5
 20 2 7 15.3 3
 20 2 7 9.9 5.2
 -22 -2 -7 77.09 6.3
 22 -2 7 55.69 8.4
 -22 -2 -7 47.4 35
 22 2 7 76.39 6.1
 -22 2 -7 78.59 6.4
 22 2 7 65.39 9.3
 22 2 7 87.89 44.3
 -24 -2 -7 -1.3 2.9
 24 -2 7 3.6 4.9
 24 2 7 -1.8 4.9
 -24 2 -7 -1.5 3
 25 -3 -7 16.7 6.8
 -25 -3 7 21.2 4
 -25 -3 7 27.9 4.5
 25 3 -7 25.9 4.1
 -25 3 7 29.3 3.4
 -23 -3 7 31.5 4.2
 23 -3 -7 45.4 7.7
 -23 -3 7 23.2 4.1
 23 3 -7 31.8 6.6
 -23 3 7 28.3 3.3
 23 3 -7 32.4 4.2
 23 3 -7 -22.6 33.2
 -21 -3 7 90.49 7.4
 -21 -3 7 92.79 7.2
 21 -3 -7 77.09 9.6
 -21 -3 7 74.49 27.1
 21 3 -7 81.69 9.8
 21 3 -7 121.49 35.8
 21 3 -7 101.19 6.9
 -21 3 7 79.69 5.9
 -21 3 7 130.19 30.2
 -19 -3 7 1.7 2.4
 19 -3 -7 0.9 2.2
 -19 -3 7 -0.8 2.4
 19 -3 -7 1.8 1.8
 19 -3 -7 0.6 4.2
 -19 -3 7 4 22.3
 19 3 -7 -1.1 2.3
 -19 3 7 -2.2 1.7
 19 3 -7 2.5 3.9
 -19 3 7 9.2 20.3
 -19 3 7 0.7 1.6
 17 -3 -7 7.2 1.9
 -17 -3 7 6.3 2.4
 17 -3 -7 5.9 4.2
 -17 -3 7 7.6 2.5
 17 -3 -7 9.9 2
 -17 -3 7 32.1 18.1
 17 -3 -7 -7.9 15
 17 3 -7 11.5 2.6
 -17 3 7 -4.3 16.1
 17 3 -7 10 4
 -17 3 7 10.1 2.1
 -17 3 7 7.9 1.7
 17 3 -7 -3.2 17.7
 -17 3 7 8.7 3.1
 15 -3 -7 1212.38 61.79
 -15 -3 7 1206.98 61.99
 15 -3 -7 1107.29 64.09
 15 -3 -7 1265.07 76.09
 -15 -3 7 1176.88 78.39
 15 -3 -7 1229.38 61.89
 15 3 -7 1140.79 64.09
 -15 3 7 1233.38 61.89
 -15 3 7 1114.79 78.39
 -15 3 7 1088.09 61.89
 -15 3 7 1221.08 61.49
 -13 -3 7 45.3 5.9
 13 -3 -7 29.1 5
 13 -3 -7 48.7 13.5
 -13 -3 7 32.9 15
 13 -3 -7 40.8 3.3
 -13 -3 7 35.5 3.3
 -13 -3 7 33.5 3.3
 13 -3 -7 36.9 3.1
 -13 3 7 38.1 2.7
 13 3 -7 37.4 5.1
 -13 3 7 33.5 3.4
 -13 3 7 37.3 3.4
 -13 3 7 46.4 15.8
 13 3 -7 33.9 16.2
 13 3 -7 40.5 3.5
 11 -3 -7 70.09 4
 -11 -3 7 66.59 14.8
 11 -3 -7 63.79 4.4
 11 -3 -7 75.99 6.9
 11 -3 -7 56.29 13.7
 -11 -3 7 67.89 7
 -11 -3 7 64.09 4.8
 -11 -3 7 74.59 4.9
 11 -3 -7 73.79 4.6
 -11 3 7 63.89 4.8
 11 3 -7 67.59 6.1
 11 3 -7 91.29 17.7
 -11 3 7 66.49 4.8
 11 3 -7 72.49 4.7
 -11 3 7 83.49 16.6
 -9 -3 7 2827.62 138.39
 -9 -3 7 2560.84 146.89
 9 -3 -7 2533.35 147.59
 9 3 -7 2507.85 137.29
 -9 3 7 2628.04 148.99
 9 3 -7 2725.93 148.29
 -7 -3 7 1751.32 89.09
 7 -3 -7 1655.73 88.89
 -7 -3 7 1746.13 96.99
 7 3 -7 1642.54 88.09
 -7 3 7 1561.74 98.69
 7 3 -7 1715.93 97.39
 -7 3 7 1697.73 87.79
 -7 3 7 1696.93 86.99
 5 -3 -7 66.99 5.8
 -5 -3 7 74.19 5.7
 -5 -3 7 49.99 10
 5 -3 -7 64.19 4.1
 -5 -3 7 65.89 4.3
 5 -3 -7 52.19 15.4
 5 -3 -7 76.79 4.4
 5 3 -7 63.89 4.1
 -5 3 7 59.09 4.1
 5 3 -7 68.09 11.2
 -5 3 7 61.19 4.7
 5 3 -7 70.09 4.3
 -3 -3 7 1.5 1.3
 3 -3 -7 3.7 10.1
 -3 -3 7 1 1.6
 3 -3 -7 0.5 1.2
 3 -3 -7 6.4 6.7
 3 -3 -7 -0.6 1.8
 -3 -3 7 1.9 0.8
 -3 -3 7 0.2 4.7
 3 3 -7 0.5 0.8
 -3 3 7 1.8 1
 -3 3 7 2.5 1.5
 1 -3 -7 1662.73 101.79
 -1 -3 7 1820.82 92.39
 -1 -3 7 1787.32 97.39
 1 3 -7 1742.73 96.99
 -1 3 7 1817.82 93.79
 1 -3 7 210.28 12
 -1 -3 -7 218.88 13.1
 -1 -3 -7 211.98 11.4
 -1 -3 -7 228.58 12.4
 1 -3 7 209.18 11.5
 -1 -3 -7 180.58 28
 -1 -3 -7 233.48 11.5
 -1 -3 -7 219.98 12.1
 -1 3 -7 185.48 19.1
 -1 3 -7 224.38 11.6
 1 3 7 237.48 31.2
 -1 3 -7 217.68 16.3
 1 3 7 217.78 13
 1 3 7 217.68 12.4
 3 -3 7 558.94 28.5
 -3 -3 -7 525.65 29.2
 -3 -3 -7 528.35 42.6
 -3 -3 -7 547.65 28.6
 -3 -3 -7 531.25 28
 3 3 7 553.94 46.8
 3 3 7 558.14 29.7
 3 3 7 500.85 27.9
 3 3 7 552.04 28.8
 -3 3 -7 519.15 34.3
 -3 3 -7 551.84 34.1
 -5 3 -7 1906.91 101.69
 5 3 7 1981.8 118.89
 -5 3 -7 1853.51 102.49
 5 3 7 1816.32 98.89
 -7 -3 -7 3041.4 176.68
 7 3 7 3043.5 162.28
 -7 3 -7 3206.98 166.28
 9 -3 7 298.07 15.3
 -9 -3 -7 313.27 33.7
 9 -3 7 276.37 25.6
 -9 -3 -7 292.87 15.4
 -9 -3 -7 286.57 16.4
 9 3 7 259.67 15.8
 -9 3 -7 280.17 15.5
 -9 3 -7 297.17 15.7
 9 3 7 367.06 39.7
 9 3 7 285.97 17.9
 -9 3 -7 251.07 22.5
 11 -3 7 2608.74 138.79
 -11 -3 -7 2427.96 145.49
 11 3 7 2284.37 129.29
 11 3 7 2508.75 161.68
 -11 3 -7 2467.65 135.49
 -13 -3 -7 1904.11 118.89
 13 -3 7 1821.92 98.89
 13 -3 7 1981.8 112.09
 13 3 7 1784.42 100.89
 -13 3 -7 2018.9 109.39
 15 -3 7 18.3 2.4
 -15 -3 -7 7.3 18.6
 15 -3 7 16.3 3.6
 -15 -3 -7 16.3 3.1
 15 -3 7 37.5 17.1
 -15 -3 -7 15.5 2.6
 15 3 7 9.6 26.1
 15 3 7 22.7 5.6
 -15 3 -7 22.1 2.7
 -15 3 -7 14.7 2.7
 15 3 7 18.5 3
 -15 3 -7 1.4 12.9
 17 -3 7 12.4 18.7
 17 -3 7 1.4 1.8
 -17 -3 -7 -8.9 21.6
 -17 -3 -7 4.6 2.6
 17 -3 7 2.2 3.3
 -17 -3 -7 3.5 2.2
 17 3 7 4.7 4.4
 -17 3 -7 5 2.3
 17 3 7 0.7 2.5
 -17 3 -7 1.4 1.9
 17 3 7 27.3 29.1
 -17 3 -7 3.5 15.8
 -19 -3 -7 40.9 4
 19 -3 7 32.1 6.4
 -19 -3 -7 9.2 27.5
 -19 -3 -7 30.6 4.2
 19 3 7 25.6 6.5
 19 3 7 7.5 35
 19 3 7 31.7 4
 -19 3 -7 33.8 3.9
 -19 3 -7 37.5 4.1
 -19 3 -7 67.69 22.7
 -21 -3 -7 310.87 17.1
 -21 -3 -7 283.07 17.5
 -21 -3 -7 289.77 48.4
 21 3 7 323.27 57.89
 21 3 7 299.67 17.2
 -21 3 -7 296.87 17
 -23 -3 -7 11.5 3.4
 23 -3 7 10.8 5.4
 -23 3 -7 13.3 3.5
 23 3 7 7.1 5.6
 -24 -4 7 31.3 4.7
 -24 -4 7 26.1 4.5
 24 -4 -7 33.1 7.8
 -24 4 7 32.3 3.4
 24 4 -7 38.9 4.7
 -22 -4 7 5.7 3.2
 -22 -4 7 2.2 3.2
 22 -4 -7 5.2 5.5
 -22 4 7 1.3 2
 22 4 -7 8.1 3.4
 20 -4 -7 12.9 5.4
 20 -4 -7 11.5 20.6
 -20 -4 7 11.6 3.2
 -20 -4 7 10.5 3
 -20 4 7 12.9 2.2
 -20 4 7 14.5 25.9
 20 4 -7 7.4 3
 18 -4 -7 228.18 30.5
 -18 -4 7 286.97 15.9
 -18 -4 7 279.07 15.6
 18 -4 -7 255.27 18.4
 -18 4 7 315.67 39
 -18 4 7 274.37 15.4
 18 4 -7 242.98 39.7
 -18 4 7 264.47 14.9
 18 4 -7 270.97 18.1
 18 4 -7 289.67 15.7
 16 -4 -7 12.6 14.3
 -16 -4 7 14.3 2.8
 16 -4 -7 13.4 2.2
 -16 -4 7 14.6 2.6
 16 -4 -7 12.9 2
 -16 -4 7 44.4 18.8
 16 -4 -7 12 4.5
 -16 4 7 0.6 17.8
 16 4 -7 16.5 4
 -16 4 7 14 1.8
 -16 4 7 17.2 2.4
 16 4 -7 -6 20.7
 16 4 -7 20.8 3
 -14 -4 7 68.69 5.3
 -14 -4 7 78.59 20.2
 -14 -4 7 66.59 5.5
 -14 -4 7 79.69 8.2
 14 -4 -7 72.79 7.7
 14 -4 -7 74.29 5.1
 14 -4 -7 89.99 17.6
 -14 4 7 63.19 20
 -14 4 7 73.99 5
 14 4 -7 70.89 5.3
 -14 4 7 73.89 4.4
 14 4 -7 50.19 21.8
 14 4 -7 56.89 6.6
 -12 -4 7 0.8 1.9
 12 -4 -7 3.8 1.5
 -12 -4 7 9.3 14.4
 -12 -4 7 0.7 3
 12 -4 -7 -2.8 9.9
 -12 -4 7 1.8 1.8
 12 -4 -7 3.1 1.4
 12 -4 -7 4.1 3.1
 12 -4 -7 2.1 0.8
 -12 4 7 -7.8 11.9
 -12 4 7 0.7 1.5
 -12 4 7 2 1.1
 12 4 -7 1.2 2.2
 12 4 -7 3.4 15.5
 12 4 -7 1 1.7
 -10 -4 7 441.76 22.9
 -10 -4 7 400.66 34.5
 10 -4 -7 411.16 22.4
 -10 -4 7 429.96 22.8
 -10 -4 7 468.55 25.1
 10 -4 -7 433.06 24.6
 -10 4 7 463.15 37.6
 10 4 -7 406.66 23.4
 10 4 -7 438.66 38.4
 -10 4 7 421.96 22.6
 -10 4 7 413.46 22.1
 10 4 -7 411.86 22.6
 -10 4 7 410.66 22
 8 -4 -7 38.1 11.9
 8 -4 -7 24.3 4.1
 -8 -4 7 21.8 2.4
 8 -4 -7 24.3 2.3
 8 -4 -7 23.2 15.1
 -8 -4 7 14.7 10.3
 -8 -4 7 22.9 2.8
 8 4 -7 34.6 17.2
 -8 4 7 29 2.5
 8 4 -7 23.3 2.4
 6 -4 -7 1461.05 83.69
 -6 -4 7 1445.86 74.09
 6 -4 -7 1299.57 72.49
 -6 -4 7 1320.27 80.79
 6 4 -7 1393.66 83.09
 -6 4 7 1458.95 72.99
 4 -4 -7 637.04 36
 -4 -4 7 672.03 35.6
 -4 -4 7 645.34 41.6
 4 -4 -7 685.73 34.8
 4 -4 -7 567.54 49.1
 4 -4 -7 657.73 45.3
 -4 -4 7 681.43 34.7
 4 -4 -7 647.04 34.5
 4 4 -7 633.14 34.3
 4 4 -7 667.53 43.1
 -4 4 7 692.53 36.1
 -4 4 7 642.04 34.5
 2 -4 -7 713.73 41.8
 -2 -4 7 810.32 46.5
 2 -4 -7 812.52 41
 -2 -4 7 775.22 40.8
 2 -4 -7 758.32 40.7
 -2 -4 7 812.72 41.3
 2 -4 -7 753.02 51.49
 2 4 -7 785.82 47.2
 -2 4 7 717.23 40.6
 -2 4 7 772.82 41.3
 -2 4 7 814.82 41.5
 0 -4 7 386.56 20.8
 0 -4 -7 329.57 33.9
 0 -4 -7 432.96 21.8
 0 -4 -7 393.76 22.5
 0 -4 7 396.56 21.4
 0 -4 -7 401.76 21.4
 0 -4 7 411.06 21.4
 0 4 7 361.26 21.2
 0 4 -7 385.06 20.8
 0 4 7 433.56 22.5
 0 4 7 409.06 21.9
 0 4 -7 401.36 25.7
 -2 -4 -7 0 1.9
 2 -4 7 1.4 1
 2 -4 7 2.3 1.7
 -2 -4 -7 3.2 0.7
 -2 -4 -7 3.4 2.2
 -2 -4 -7 14.5 12
 2 -4 7 1.9 0.6
 2 4 7 4.6 16.1
 2 4 7 -1.5 1.7
 -2 4 -7 0.8 3.2
 2 4 7 1.4 2.1
 2 4 7 2.1 0.6
 -2 4 -7 3 0.8
 2 4 7 3.9 1.3
 -2 4 -7 1.2 4.4
 -4 -4 -7 783.42 39.8
 -4 -4 -7 755.22 41.2
 -4 -4 -7 756.62 40.6
 4 -4 7 793.12 40.4
 -4 -4 -7 691.73 54.59
 4 4 7 725.33 41.8
 -4 4 -7 808.22 39.8
 4 4 7 705.73 39.8
 4 4 7 839.52 64.09
 -4 4 -7 779.72 40.3
 4 4 7 791.42 40.7
 6 -4 7 3.4 2
 -6 -4 -7 -3.1 12.9
 -6 -4 -7 10.1 2.9
 -6 -4 -7 2.5 2.3
 6 -4 7 3.7 0.7
 6 -4 7 3.6 0.7
 -6 -4 -7 5.3 1.1
 6 4 7 4.8 1.7
 6 4 7 5.4 2.9
 6 4 7 2.3 2
 -6 4 -7 4.4 1.9
 -6 4 -7 3.7 1.2
 6 4 7 35.1 20.4
 8 -4 7 173.28 10.4
 -8 -4 -7 146.49 25.6
 8 -4 7 176.08 9.5
 8 -4 7 175.58 9.4
 -8 -4 -7 179.28 9.7
 -8 -4 -7 174.08 11.1
 8 4 7 170.28 12.3
 -8 4 -7 186.48 11.7
 -8 4 -7 175.18 11.6
 -8 4 -7 174.78 10.1
 8 4 7 194.88 10.7
 8 4 7 156.98 10.3
 -10 -4 -7 102.49 24.1
 -10 -4 -7 111.19 8.2
 10 -4 7 120.59 7.1
 10 -4 7 121.79 6.7
 -10 -4 -7 119.39 7
 10 4 7 127.69 7.9
 10 4 7 108.09 7.6
 -10 4 -7 126.69 7.5
 10 4 7 107.89 31.5
 -10 4 -7 110.19 11.9
 -10 4 -7 119.69 7.1
 10 4 7 108.89 9.8
 -10 4 -7 140.49 13.8
 -12 -4 -7 591.54 53.19
 -12 -4 -7 557.44 31.2
 12 -4 7 578.64 40.3
 12 -4 7 540.45 30.6
 12 -4 7 571.44 30
 -12 4 -7 560.64 30.3
 -12 4 -7 593.84 30.6
 12 4 7 586.34 30.9
 -12 4 -7 568.34 37.5
 12 4 7 665.33 61.99
 14 -4 7 157.38 21.3
 14 -4 7 143.19 10.3
 -14 -4 -7 169.68 9.4
 14 -4 7 165.28 9.2
 -14 -4 -7 186.98 31.9
 -14 4 -7 167.88 9.8
 -14 4 -7 145.29 19.2
 14 4 7 143.49 12.9
 14 4 7 159.08 39.7
 14 4 7 166.28 10.1
 -14 4 -7 152.78 9.4
 -16 -4 -7 157.68 10.9
 16 -4 7 181.78 25.3
 16 -4 7 150.78 11.3
 -16 -4 -7 168.18 10
 16 -4 7 163.08 11.1
 -16 -4 -7 239.38 42.1
 -16 4 -7 164.48 9.9
 16 4 7 161.68 13.4
 16 4 7 170.78 10.6
 -16 4 -7 161.18 21.6
 16 4 7 197.38 45.7
 -16 4 -7 180.28 10.3
 -18 -4 -7 243.28 15.4
 18 -4 7 268.67 14.6
 18 -4 7 251.87 33.8
 -18 -4 -7 263.97 14.7
 18 -4 7 221.98 16.3
 -18 -4 -7 271.67 43.6
 -18 4 -7 242.98 14.7
 18 4 7 282.07 15.4
 -18 4 -7 336.77 35.3
 -20 -4 -7 0 2.5
 -20 -4 -7 2.6 3.1
 20 -4 7 4.6 4
 20 -4 7 3.5 26.3
 -20 -4 -7 -10 30.4
 20 4 7 2.2 3
 20 4 7 -0.4 4.7
 20 4 7 16.9 47.9
 -20 4 -7 -0.5 2.9
 -20 4 -7 -3.4 2.2
 -20 4 -7 4.5 23.9
 22 -4 7 20.8 5.7
 -22 -4 -7 30.9 4.1
 -22 -4 -7 22.8 4.3
 22 4 7 28.6 4.4
 -22 4 -7 22 3.9
 -21 -5 7 20.2 4.6
 -21 -5 7 20.4 4
 21 -5 -7 14.2 6
 21 5 -7 22 4
 -21 5 7 24 2.7
 19 -5 -7 128.99 12.6
 -19 -5 7 143.69 9.6
 -19 -5 7 154.78 10
 -19 5 7 140.69 8.5
 19 5 -7 162.08 9.8
 17 -5 -7 47.5 7.2
 -17 -5 7 50.89 5.9
 -17 -5 7 60.79 5.7
 17 -5 -7 91.29 21.6
 -17 5 7 55.29 3.9
 17 5 -7 62.69 5.5
 -17 5 7 27.2 24.2
 -17 5 7 57.59 4.7
 15 -5 -7 15.4 4.7
 15 -5 -7 13.6 2.5
 -15 -5 7 19.7 3.1
 -15 -5 7 14.1 2.9
 15 5 -7 13.4 2.8
 -15 5 7 14.4 2.4
 -15 5 7 15.3 1.7
 -15 5 7 13.6 20.4
 13 -5 -7 317.17 20.5
 -13 -5 7 338.07 18.5
 13 -5 -7 360.26 32.4
 -13 -5 7 336.77 18.5
 13 -5 -7 335.87 18.1
 -13 5 7 335.87 18.1
 13 5 -7 327.77 18.2
 -13 5 7 318.77 17.5
 11 -5 -7 125.99 10.2
 -11 -5 7 156.88 11.2
 11 -5 -7 128.49 7.8
 -11 -5 7 133.79 25.5
 -11 -5 7 134.79 8.1
 11 -5 -7 128.69 20
 -11 -5 7 141.39 8.2
 -11 5 7 120.99 6.9
 -11 5 7 118.59 6.9
 11 5 -7 137.79 8
 11 5 -7 151.48 27.1
 -11 5 7 138.49 7.8
 9 -5 -7 113.79 7.1
 9 -5 -7 103.59 9.1
 -9 -5 7 120.69 7.2
 -9 -5 7 111.79 7.5
 9 -5 -7 68.09 21
 -9 -5 7 127.49 18.7
 9 -5 -7 132.49 19
 -9 5 7 119.99 7
 9 5 -7 112.19 7
 7 -5 -7 77.89 5
 -7 -5 7 82.59 5.2
 -7 -5 7 83.49 7.5
 7 -5 -7 69.39 20
 -7 -5 7 85.39 14.7
 7 -5 -7 62.69 15.7
 7 -5 -7 84.69 5.5
 -7 -5 7 83.89 5.8
 7 -5 -7 72.89 7.3
 7 5 -7 74.89 5.1
 -7 5 7 71.79 5.1
 5 -5 -7 119.29 7.2
 -5 -5 7 105.89 15.3
 -5 -5 7 114.99 7.1
 -5 -5 7 115.39 6.7
 5 -5 -7 115.39 8.8
 -5 -5 7 123.29 8.6
 5 -5 -7 93.09 21.3
 5 -5 -7 122.99 19
 5 -5 -7 108.99 6.8
 5 5 -7 110.29 6.6
 5 5 -7 92.19 17.1
 -5 5 7 113.99 6.9
 -3 -5 7 98.99 12.8
 3 -5 -7 114.69 18.9
 3 -5 -7 110.09 8.6
 -3 -5 7 108.59 7.2
 3 -5 -7 152.48 27.3
 -3 -5 7 125.29 8.7
 -3 -5 7 121.19 6.5
 3 -5 -7 107.49 6.8
 3 5 -7 139.99 16.6
 -3 5 7 102.39 6.7
 -3 5 7 111.79 7.7
 3 5 -7 113.19 6.5
 1 -5 -7 93.29 6.2
 1 -5 -7 97.99 18.3
 -1 -5 7 98.49 6.4
 1 -5 -7 102.79 6.7
 1 -5 -7 95.09 7.7
 -1 -5 7 77.79 10.1
 1 -5 -7 118.69 21.9
 -1 -5 7 95.79 6.6
 -1 -5 7 95.99 5.5
 1 5 -7 96.49 5.5
 -1 5 7 96.69 6
 1 5 -7 99.99 12.5
 -1 5 7 102.19 6.9
 -1 -5 -7 566.64 30
 1 -5 7 565.84 29.7
 -1 -5 -7 547.45 31
 1 -5 7 548.75 29.9
 1 -5 7 554.54 29.1
 -1 -5 -7 516.15 45.3
 -1 5 -7 557.84 29.1
 1 5 7 536.55 29.8
 1 5 7 595.34 30.7
 1 5 7 584.14 30.3
 -3 -5 -7 671.93 53.19
 -3 -5 -7 704.03 36.1
 3 -5 7 671.03 36.8
 3 5 7 670.23 62.99
 3 5 7 717.53 37.2
 -5 -5 -7 63.89 3.9
 -5 -5 -7 67.99 6.1
 5 -5 7 59.79 4.9
 -5 -5 -7 59.99 5.8
 -5 -5 -7 63.09 20.2
 5 5 7 88.79 28.5
 5 5 7 56.19 4.6
 5 5 7 68.59 6.4
 5 5 7 52.19 4.9
 7 -5 7 77.79 6.1
 -7 -5 -7 83.19 6.8
 -7 -5 -7 92.49 21.5
 -7 -5 -7 99.09 7.3
 -7 -5 -7 84.99 5.1
 7 5 7 87.79 31.8
 -7 5 -7 80.79 5.8
 7 5 7 70.49 5.8
 7 5 7 89.89 7.8
 7 5 7 88.19 6.3
 -9 -5 -7 341.77 40.4
 9 -5 7 330.87 17.6
 9 -5 7 353.76 18.9
 9 -5 7 334.87 17.7
 -9 -5 -7 325.97 19.4
 -9 -5 -7 337.27 18.1
 -9 5 -7 333.57 18.5
 9 5 7 414.66 60.59
 9 5 7 300.87 20.6
 9 5 7 366.46 19
 -11 -5 -7 1.3 1.7
 -11 -5 -7 44.9 21.6
 11 -5 7 3.4 1.2
 11 -5 7 3.4 1.7
 -11 -5 -7 2 2.9
 11 5 7 1.3 2
 11 5 7 -30.5 28
 -11 5 -7 4.8 2.3
 11 5 7 0.6 3.1
 11 5 7 1.3 2.7
 -13 -5 -7 9.8 2.1
 13 -5 7 10.3 1.7
 -13 -5 -7 15.6 22.7
 13 -5 7 5.5 2.5
 -13 -5 -7 9 3.1
 13 5 7 24.1 33.9
 13 5 7 6.6 4.3
 13 5 7 11.5 3
 -13 5 -7 8.3 2.7
 -15 -5 -7 102.59 8.2
 -15 -5 -7 110.19 7
 15 -5 7 106.09 6.6
 -15 5 -7 104.89 7.6
 15 5 7 116.89 8.1
 15 5 7 99.09 14.7
 -15 5 -7 91.59 14.5
 15 5 7 121.69 47
 17 -5 7 168.88 10
 -17 -5 -7 175.58 10.3
 -17 -5 -7 164.28 11.5
 17 -5 7 146.19 11.7
 -17 5 -7 164.68 10.2
 17 5 7 185.18 11.3
 -17 5 -7 172.18 10.7
 -17 5 -7 188.98 21.2
 -19 -5 -7 48.8 5.6
 -19 -5 -7 57.49 5
 19 -5 7 41.4 6.3
 19 5 7 54.59 5.6
 -19 5 -7 55.29 5.3
 -19 5 -7 50.29 4.8
 18 -6 -7 1.7 4.8
 -18 -6 7 1.5 3.1
 -18 -6 7 4.1 3.3
 18 6 -7 1.1 2.9
 -16 -6 7 58.19 5.4
 16 -6 -7 26.9 20.2
 16 -6 -7 53.39 7.4
 -16 -6 7 61.59 5.8
 -16 6 7 56.79 5
 -16 6 7 50.79 3.9
 16 6 -7 50.89 5
 14 -6 -7 19.5 16
 -14 -6 7 19.6 3.3
 14 -6 -7 20.5 5.3
 -14 6 7 22.9 2.8
 -14 6 7 15.3 1.5
 14 6 -7 18.3 3.1
 -12 -6 7 68.89 5.8
 12 -6 -7 52.59 22.5
 -12 -6 7 73.49 5.8
 12 -6 -7 67.49 5.3
 12 6 -7 72.79 5.6
 -12 6 7 70.89 5.2
 10 -6 -7 10.9 13.8
 10 -6 -7 3.3 2
 -10 -6 7 7.1 2.9
 10 -6 -7 2.8 3.6
 -10 -6 7 7.6 2.3
 10 6 -7 11 2.4
 -10 6 7 5.9 2.1
 8 -6 -7 72.69 7.8
 8 -6 -7 81.19 5.8
 -8 -6 7 83.59 8.2
 8 -6 -7 84.39 18.5
 -8 -6 7 83.49 6.4
 -8 -6 7 83.89 5.8
 -8 6 7 87.39 5.9
 8 6 -7 84.49 5.6
 6 -6 -7 -0.1 1.8
 6 -6 -7 2.1 3.2
 -6 -6 7 4.4 2.6
 -6 -6 7 1.9 1.7
 -6 -6 7 2.3 3.2
 6 -6 -7 5 12.8
 -6 6 7 2.5 1.8
 6 6 -7 3.7 1.6
 -6 6 7 1.8 2.7
 4 -6 -7 119.89 10
 -4 -6 7 129.79 7.9
 4 -6 -7 143.49 8.7
 -4 -6 7 137.49 8.7
 4 -6 -7 165.58 23
 -4 -6 7 143.19 10
 -4 6 7 130.69 8.2
 4 6 -7 138.99 7.9
 -4 6 7 141.69 9.2
 4 6 -7 164.68 22.2
 -2 -6 7 22.3 3.1
 2 -6 -7 11.1 13.3
 -2 -6 7 20.7 2.1
 2 -6 -7 24.3 3.3
 -2 -6 7 33.8 7.8
 2 -6 -7 27.9 4.5
 -2 -6 7 26 3.8
 -2 6 7 22.4 3.4
 2 6 -7 24.1 10.9
 -2 6 7 17.8 2.5
 2 6 -7 24.2 2.1
 0 -6 -7 66.79 19
 0 -6 -7 60.99 5
 0 -6 7 63.99 4.9
 0 -6 -7 43.5 5.4
 0 -6 7 52.79 3.5
 0 -6 7 59.99 4.9
 0 6 7 56.99 5.1
 0 6 -7 53.39 3.4
 0 6 7 45.2 4.2
 -2 -6 -7 4.2 2.9
 -2 -6 -7 1.8 2.6
 2 -6 7 4.3 2.4
 -2 -6 -7 4.2 0.9
 2 -6 7 2.1 1
 2 -6 7 3.2 1.8
 2 6 7 4.4 1.9
 2 6 7 4.4 0.8
 2 6 7 6.3 2.8
 -4 -6 -7 21.8 4
 -4 -6 -7 19.6 1.8
 -4 -6 -7 20.2 3.7
 4 -6 7 17.8 3.1
 -4 6 -7 20.9 2.9
 4 6 7 18.1 2.7
 4 6 7 25.8 3.5
 4 6 7 17.2 1.6
 4 6 7 28.4 33.2
 -6 -6 -7 48 5.5
 6 -6 7 53.69 4.9
 -6 -6 -7 53.89 3.7
 -6 -6 -7 61.29 5.9
 -6 6 -7 50.29 4.5
 6 6 7 49.5 4.5
 6 6 7 61.09 5.2
 -8 -6 -7 0.3 1.5
 -8 -6 -7 -1.8 2.8
 8 -6 7 1.3 2.6
 -8 6 -7 -0.3 2.2
 8 6 7 0.6 2.6
 -10 -6 -7 7.7 3.4
 -10 -6 -7 10.4 2.1
 10 6 7 7 3.2
 -10 6 -7 5.4 2.7
 12 -6 7 2 2.1
 -12 -6 -7 -1.1 1.8
 -12 -6 -7 0.5 3
 12 -6 7 -1.2 1.1
 -12 6 -7 3.6 2.5
 12 6 7 -1.4 2.8
 14 -6 7 5.8 1.7
 14 -6 7 5.9 2.9
 -14 -6 -7 4.4 3.2
 -14 -6 -7 5.6 2.4
 14 6 7 5.3 3.3
 16 -6 7 10.7 3.7
 -16 -6 -7 9.3 3.8
 16 -6 7 15.3 2.4
 -16 -6 -7 11.2 3
 -16 6 -7 12 3.3
 16 6 7 9.9 6.5
 -15 -7 7 -0.1 2.9
 -15 -7 7 -0.2 3.1
 15 -7 -7 0.1 4.5
 15 7 -7 0.6 2.8
 -13 -7 7 -0.4 3
 13 -7 -7 2.4 4.2
 -13 -7 7 -2 2.5
 13 -7 -7 -18.3 18.5
 -13 7 7 -2.5 2
 13 7 -7 1.1 2.6
 11 -7 -7 94.99 20.6
 11 -7 -7 84.29 8.8
 -11 -7 7 88.59 6.9
 -11 -7 7 98.09 7.5
 11 7 -7 94.19 6.8
 -11 7 7 102.39 6.6
 -9 -7 7 11.9 3.5
 -9 -7 7 18.5 2.8
 9 -7 -7 11.1 4.3
 9 -7 -7 1 15.7
 9 7 -7 15.7 2.7
 -9 7 7 19.3 2.7
 -9 7 7 19.2 3.9
 7 -7 -7 17.4 16
 -7 -7 7 0.9 2.9
 7 -7 -7 3.3 2.6
 7 -7 -7 4.3 3.8
 -7 -7 7 1.7 2
 -7 -7 7 1.2 4
 -7 7 7 1.2 3
 7 7 -7 1.1 1.9
 -7 7 7 2.9 2
 5 -7 -7 169.38 11
 -5 -7 7 190.98 11.4
 -5 -7 7 187.98 13.1
 5 -7 -7 166.48 12.7
 -5 -7 7 186.38 10.6
 5 -7 -7 215.48 26.9
 -5 7 7 181.98 11.8
 -5 7 7 182.88 10.7
 5 7 -7 184.18 10.3
 -3 -7 7 157.78 10.9
 3 -7 -7 158.88 24.5
 -3 -7 7 149.99 8.8
 3 -7 -7 156.18 9.7
 3 -7 -7 134.89 11.3
 -3 -7 7 150.28 9.8
 3 7 -7 146.59 8.6
 -3 7 7 140.59 8.9
 -3 7 7 144.69 11.6
 -1 -7 7 3.1 2.8
 -1 -7 7 3.5 3
 -1 -7 7 0.3 1.4
 1 -7 -7 -0.8 17.6
 -1 7 7 4.7 2
 1 7 -7 1.8 1.5
 1 7 -7 2.4 1.3
 1 -7 7 12.3 1.7
 1 -7 7 10.2 3.2
 -1 -7 -7 10.5 19.6
 1 -7 7 16.8 3.1
 1 7 7 12.5 2.5
 -3 -7 -7 219.48 11.9
 3 -7 7 224.78 12.7
 3 -7 7 229.88 13.4
 3 -7 7 231.48 11.9
 -3 -7 -7 202.98 14.9
 3 7 7 241.48 16.8
 -3 7 -7 239.38 13.2
 3 7 7 192.48 14
 -5 -7 -7 1.3 1.4
 -5 -7 -7 2.7 3.3
 5 -7 7 -0.9 2.8
 5 7 7 0.7 2.9
 -5 7 -7 5.4 2.8
 7 -7 7 -1.7 2.9
 -7 -7 -7 0.5 1.7
 -7 -7 -7 4.6 3.4
 -7 7 -7 0.1 2.5
 7 7 7 2.3 3
 -9 -7 -7 162.08 9.3
 9 -7 7 159.88 10.6
 -9 -7 -7 145.99 11
 9 7 7 154.78 10.7
 -9 7 -7 159.58 10.1
 -11 -7 -7 85.89 5.8
 -11 -7 -7 68.49 7
 -11 7 -7 68.79 7.1
 11 7 7 88.39 7.5
 13 -7 7 4.1 2.6
 13 -7 7 7.7 1.5
 -13 -7 -7 3.9 2.5
 -13 -7 -7 5.7 3.5
 -13 7 -7 7.5 3.1
 13 7 7 8.9 3.6
 8 -8 -7 42.6 6.5
 -8 -8 7 43.1 4.2
 -8 -8 7 46.2 5.1
 -8 8 7 47.2 5.4
 8 8 -7 44.3 4
 6 -8 -7 46.6 6.6
 -6 -8 7 54.59 5.6
 -6 -8 7 54.49 4.9
 6 8 -7 56.39 4.6
 -6 8 7 60.69 5.7
 6 8 -7 54.29 5
 -4 -8 7 6.5 2.3
 -4 -8 7 11.5 3.7
 4 -8 -7 12.2 4.4
 -4 8 7 12.4 3.5
 4 8 -7 10.8 2.5
 4 8 -7 10.5 2.1
 -2 -8 7 86.49 6
 -2 -8 7 94.19 8.8
 2 -8 -7 81.59 8.1
 2 8 -7 96.99 5.7
 -2 8 7 102.69 7.8
 2 8 -7 92.99 6
 0 -8 7 64.99 4.5
 0 -8 7 75.09 7.1
 0 -8 7 58.39 5.9
 0 -8 -7 59.49 6.7
 0 8 7 60.49 5.9
 -2 -8 -7 32.3 5.2
 2 -8 7 36.9 4.5
 2 -8 7 30.1 2.9
 2 -8 7 37.7 4.6
 2 8 7 35 4.6
 -4 -8 -7 33.4 5.1
 4 -8 7 30.7 2.5
 4 8 7 32.9 4.5
 -4 8 -7 28.7 5
 6 -8 7 0.3 3.1
 -6 -8 -7 3.8 3.7
 6 8 7 -1.6 3.1
 -6 8 -7 0 3
 26 0 -8 168.78 15.3
 -26 0 8 164.88 10.6
 24 0 -8 227.98 13
 -24 0 8 230.68 43.2
 24 0 -8 192.28 16.8
 24 0 -8 216.08 40.8
 22 0 -8 278.37 39
 22 0 -8 211.28 12.4
 -22 0 8 218.48 12.2
 -22 0 8 203.68 12.8
 22 0 -8 180.18 15.8
 20 0 -8 246.58 14.4
 20 0 -8 233.38 19.1
 -20 0 8 236.98 36.2
 -20 0 8 273.57 14.4
 20 0 -8 238.58 34.6
 -18 0 8 906.21 69.79
 18 0 -8 972.3 54.09
 -18 0 8 994.5 51.09
 18 0 -8 975.8 51.19
 16 0 -8 169.08 12.7
 16 0 -8 175.38 10
 16 0 -8 134.89 23.9
 -16 0 8 202.38 27.7
 -14 0 8 134.09 22
 14 0 -8 130.19 10.4
 -14 0 8 140.29 8
 14 0 -8 137.39 8.2
 14 0 -8 180.18 23.9
 12 0 -8 1931.31 103.59
 12 0 -8 2062.09 114.39
 -12 0 8 1890.21 114.79
 10 0 -8 1760.32 102.39
 10 0 -8 1775.42 93.29
 -10 0 8 1750.12 103.39
 -8 0 8 32.4 2.4
 -8 0 8 32.8 10.8
 -8 0 8 31.5 3
 8 0 -8 45.6 11.1
 8 0 -8 28.6 3.9
 8 0 -8 32 2.5
 -8 0 8 31.2 2.5
 -8 0 8 37.8 4.5
 -6 0 8 305.97 16.5
 -6 0 8 303.07 25.8
 -6 0 8 340.77 18.4
 -6 0 8 321.57 17
 6 0 -8 320.37 25.7
 6 0 -8 316.37 16.7
 6 0 -8 307.67 16.5
 -6 0 8 301.87 16.6
 6 0 -8 297.47 16.6
 6 0 -8 317.57 18
 4 0 -8 6018.6 318.17
 -4 0 8 5974 318.77
 2 0 -8 3.5 0.9
 -2 0 8 0.5 0.9
 -2 0 8 5.8 6.5
 2 0 -8 2.8 0.9
 -2 0 8 1 0.7
 2 0 -8 -2.1 5.8
 2 0 -8 4.4 1.7
 2 0 -8 1 0.6
 -2 0 8 1 1.6
 0 0 -8 539.45 29.1
 0 0 -8 528.55 28.3
 0 0 -8 554.14 36.9
 0 0 8 576.64 29.6
 0 0 8 520.65 28.5
 0 0 8 544.35 28.4
 -2 0 -8 8803.02 467.75
 -4 0 -8 3316.27 187.78
 4 0 8 3459.35 189.98
 -6 0 -8 70.89 4.7
 6 0 8 80.19 17.3
 -6 0 -8 71.19 4.3
 -6 0 -8 73.29 4.7
 -6 0 -8 64.89 4.8
 6 0 8 81.09 5.3
 6 0 8 69.79 4.5
 -6 0 -8 63.19 14.3
 6 0 8 62.59 5
 -8 0 -8 40.9 3.7
 8 0 8 47.3 3.4
 -8 0 -8 53.09 3.9
 8 0 8 45.9 4.3
 -8 0 -8 46.7 3.2
 8 0 8 46.8 4.2
 -8 0 -8 73.19 15
 8 0 8 40 14.7
 -8 0 -8 44.1 3.5
 -10 0 -8 1502.95 90.89
 -10 0 -8 1415.76 75.89
 10 0 8 1457.95 76.69
 12 0 8 478.95 25.2
 12 0 8 478.15 26.9
 12 0 8 509.25 43.9
 -12 0 -8 445.46 25.6
 -12 0 -8 494.85 41.2
 14 0 8 749.03 37.8
 -14 0 -8 670.93 37.8
 14 0 8 763.82 59.69
 -14 0 -8 701.33 55.09
 14 0 8 676.13 39.7
 -14 0 -8 752.02 37.8
 16 0 8 988.8 51.09
 16 0 8 1028.1 51.99
 16 0 8 1075.59 75.59
 -16 0 -8 1007.5 51.19
 -16 0 -8 1046.1 79.69
 -16 0 -8 905.41 51.19
 16 0 8 876.51 53.29
 18 0 8 933.31 57.59
 18 0 8 1065.99 54.89
 18 0 8 1179.78 84.39
 -18 0 -8 1086.49 78.29
 -18 0 -8 1002 54.99
 -18 0 -8 1111.79 55.09
 -20 0 -8 159.38 34
 -20 0 -8 188.68 11.8
 20 0 8 202.58 11.5
 20 0 8 250.57 41.8
 -22 0 -8 194.48 11.3
 22 0 8 153.38 14.7
 -24 0 -8 281.97 16.6
 -27 -1 8 27.7 4.2
 27 -1 -8 35.7 8.2
 -27 1 8 23.9 3.8
 27 1 -8 31.3 7.9
 -25 -1 8 7.7 3.4
 -25 -1 8 31.9 32.5
 25 -1 -8 14 6.5
 -25 -1 8 14.4 3.2
 25 1 -8 14.1 6.5
 -25 1 8 16 3.1
 25 1 -8 10.5 34.6
 25 1 -8 15.4 3.4
 -23 -1 8 40.6 4.7
 -23 -1 8 -11.8 26.4
 23 -1 -8 39.6 4
 23 -1 -8 32.9 7.1
 -23 -1 8 48.8 6.1
 23 1 -8 -1.3 25
 -23 1 8 33.7 3.7
 23 1 -8 34.8 4.1
 -23 1 8 45.4 27.9
 -21 -1 8 6.1 2.7
 21 -1 -8 12.8 19.4
 -21 -1 8 9.3 2.5
 21 -1 -8 4.2 4.8
 21 -1 -8 6.7 2.3
 -21 -1 8 -17.8 19.2
 21 1 -8 33.4 22.4
 -21 1 8 7.4 2.3
 21 1 -8 8.1 2.5
 21 1 -8 16.8 5.6
 -21 1 8 9 2.7
 -21 1 8 -10.1 21.6
 19 -1 -8 55.79 7.8
 -19 -1 8 58.89 4.8
 19 -1 -8 68.39 21.3
 -19 -1 8 11 19.2
 19 -1 -8 53.69 4.6
 -19 -1 8 54.79 5.3
 -19 1 8 65.69 4.5
 19 1 -8 52.09 20.9
 -19 1 8 51.39 5
 19 1 -8 60.59 7.9
 -19 1 8 49.99 4.5
 -19 1 8 62.69 22.6
 -17 -1 8 104.99 7.4
 17 -1 -8 104.59 10
 -17 -1 8 104.29 22.9
 17 -1 -8 93.59 21.4
 17 -1 -8 108.99 6.9
 -17 -1 8 111.19 7
 -17 1 8 118.89 7.4
 -17 1 8 102.89 7.3
 17 1 -8 112.79 7.1
 17 1 -8 132.79 24.9
 -17 1 8 88.69 21.5
 17 1 -8 103.69 10
 15 -1 -8 217.18 14.5
 15 -1 -8 273.27 27.8
 -15 -1 8 220.58 11.9
 -15 -1 8 206.48 12.2
 15 -1 -8 214.38 11.9
 -15 1 8 204.88 11.6
 -15 1 8 212.68 28.5
 15 1 -8 266.77 29
 15 1 -8 215.88 12
 -15 1 8 198.48 12.1
 -15 1 8 199.28 11.8
 15 1 -8 208.68 14.4
 -13 -1 8 242.18 13.2
 -13 -1 8 224.18 13.5
 -13 -1 8 188.18 26.2
 13 -1 -8 245.78 26.5
 13 -1 -8 266.47 13.7
 13 -1 -8 236.88 13.3
 13 -1 -8 232.58 15.5
 13 1 -8 232.18 26.8
 -13 1 8 244.48 13.6
 -13 1 8 252.47 13.1
 -13 1 8 236.98 13.6
 13 1 -8 247.18 13.4
 -13 1 8 217.28 28.1
 -11 -1 8 17 10.8
 -11 -1 8 22.3 2.4
 11 -1 -8 21.4 3.9
 11 -1 -8 14.8 1.9
 11 -1 -8 22.8 2.3
 -11 -1 8 16.3 2
 11 -1 -8 13.7 10.5
 11 1 -8 22.3 2.3
 -11 1 8 16.2 2
 -11 1 8 17.6 2.3
 -11 1 8 24.8 1.9
 11 1 -8 30.9 12.4
 11 1 -8 21.7 3.9
 -11 1 8 26.2 11.7
 -9 -1 8 248.08 14
 -9 -1 8 282.37 16.1
 -9 -1 8 245.28 14.1
 9 -1 -8 252.27 15.7
 9 -1 -8 250.17 13.7
 9 -1 -8 272.87 14.1
 9 -1 -8 246.88 14
 9 -1 -8 281.77 30.3
 -9 -1 8 272.17 24.9
 -9 1 8 261.37 14
 9 1 -8 279.37 14.1
 -9 1 8 257.97 13.8
 9 1 -8 242.98 15.5
 -9 1 8 253.47 25.1
 -9 1 8 256.97 14.2
 9 1 -8 293.97 24.8
 -7 -1 8 2698.53 157.48
 7 1 -8 2985.9 157.98
 -7 1 8 2917.51 159.38
 -5 -1 8 65.89 11.9
 5 -1 -8 57.79 3.1
 -5 -1 8 54.19 3.5
 5 -1 -8 53.89 3.6
 -5 -1 8 58.99 5
 -5 -1 8 56.09 3.5
 5 -1 -8 54.39 3.5
 5 -1 -8 51.49 4.9
 -5 1 8 49.4 3.1
 -5 1 8 55.29 3.8
 5 1 -8 55.49 3.5
 -5 1 8 50.39 3.4
 -5 1 8 44.5 11.2
 5 1 -8 47.4 4.5
 5 1 -8 62.99 11.3
 3 -1 -8 391.06 29.3
 3 -1 -8 390.86 21.7
 -3 -1 8 416.56 21.8
 -3 -1 8 384.06 28.5
 -3 -1 8 365.26 20.5
 -3 -1 8 355.96 20.4
 3 -1 -8 400.56 20.2
 3 -1 -8 378.56 20.5
 -3 1 8 381.66 20.5
 -3 1 8 425.56 22.1
 3 1 -8 389.06 21.3
 -3 1 8 395.26 20.3
 3 1 -8 375.16 20.4
 -3 1 8 394.46 20.8
 -3 1 8 390.06 30.1
 3 1 -8 385.16 28.2
 -1 -1 8 329.77 17.8
 1 -1 -8 319.27 18.8
 -1 -1 8 336.87 25.5
 1 -1 -8 383.46 27.6
 -1 -1 8 347.67 18.8
 1 -1 -8 334.27 17.5
 1 -1 -8 322.47 17.5
 1 -1 -8 325.17 17.8
 -1 -1 8 328.57 17.8
 -1 1 8 340.27 17.6
 1 1 -8 332.17 17.7
 1 1 -8 331.47 18.3
 -1 1 8 364.96 19.3
 -1 1 8 359.96 18.2
 1 1 -8 342.67 25.1
 -1 1 8 312.17 17.7
 -1 -1 -8 1373.66 90.69
 -1 1 -8 1587.64 85.49
 3 -1 8 43.8 3
 -3 -1 -8 34.5 3
 -3 -1 -8 36.2 2.6
 -3 -1 -8 37.4 2.7
 -3 -1 -8 37.1 3.7
 3 -1 8 43.6 3.1
 3 -1 8 44.5 3
 -3 -1 -8 51.99 13.4
 3 1 8 49.1 15.9
 -3 1 -8 41.9 2.9
 3 1 8 50.39 4.7
 -3 1 -8 28 8.6
 -3 1 -8 42.7 11.6
 -3 1 -8 45 2.8
 3 1 8 39.9 3.4
 -3 1 -8 40.7 2.8
 3 1 8 33.5 3.6
 5 -1 8 3847.91 216.38
 -5 -1 -8 3872.41 217.98
 -5 1 -8 4002.5 215.38
 5 1 8 4040.4 221.48
 7 -1 8 425.46 22.3
 -7 -1 -8 425.46 22.2
 -7 -1 -8 429.56 22.9
 7 -1 8 395.76 34.5
 -7 -1 -8 443.66 22.8
 -7 -1 -8 393.16 22.8
 7 -1 8 412.06 22.7
 -7 -1 -8 423.96 36.5
 7 1 8 432.86 39.4
 -7 1 -8 390.66 22.1
 -7 1 -8 399.56 22.6
 -7 1 -8 435.46 22.3
 -7 1 -8 472.95 34.9
 -7 1 -8 439.76 22.5
 7 1 8 411.36 23.5
 7 1 8 430.56 22.6
 -9 -1 -8 1222.68 79.09
 9 -1 8 1190.98 63.89
 -9 -1 -8 1149.29 63.79
 9 -1 8 1355.56 79.59
 9 1 8 1383.56 84.29
 -9 1 -8 1210.68 63.59
 -9 1 -8 1171.08 75.39
 9 1 8 1194.88 64.79
 -11 -1 -8 1120.89 57.89
 11 -1 8 1135.19 57.39
 11 -1 8 1074.59 58.59
 -11 -1 -8 1042 58.09
 -11 -1 -8 1213.48 76.09
 11 1 8 1266.07 79.89
 -11 1 -8 1031.3 57.29
 -11 1 -8 1071.69 57.89
 11 1 8 1135.29 59.49
 -11 1 -8 1111.19 71.19
 13 -1 8 2.6 2.7
 13 -1 8 0 1.2
 -13 -1 -8 2 1.7
 13 -1 8 -0.4 13.8
 13 -1 8 2 1.8
 -13 -1 -8 -0.1 1.6
 -13 -1 -8 2.3 1.9
 -13 -1 -8 4.4 13
 -13 1 -8 1.5 1.7
 13 1 8 0.6 3
 -13 1 -8 -1.3 1.6
 -13 1 -8 -22.6 11
 13 1 8 -25.8 15
 13 1 8 1.1 1.7
 15 -1 8 176.38 9.8
 -15 -1 -8 171.68 10.4
 -15 -1 -8 153.78 10.5
 15 -1 8 193.38 10.8
 -15 -1 -8 139.79 27.3
 15 -1 8 239.28 32.1
 -15 -1 -8 181.08 10.1
 15 -1 8 154.98 11.9
 15 1 8 174.98 13.1
 -15 1 -8 163.88 9.7
 -15 1 -8 159.28 10.4
 15 1 8 184.28 10.2
 15 1 8 234.28 35.7
 -15 1 -8 201.68 28.2
 -15 1 -8 180.88 10.1
 17 -1 8 10.2 2.7
 -17 -1 -8 12.3 21
 -17 -1 -8 11.9 2.6
 17 -1 8 20 4.9
 -17 -1 -8 11.1 2.5
 17 -1 8 10.8 21.4
 17 -1 8 12.6 2
 17 1 8 4.4 4.3
 -17 1 -8 6.1 2.4
 17 1 8 20.9 24.1
 -17 1 -8 6.9 2.2
 17 1 8 10.2 2.4
 -17 1 -8 18.6 17.3
 -19 -1 -8 16.5 3
 -19 -1 -8 8.3 23
 19 -1 8 8.6 4.7
 -19 -1 -8 14.8 2.8
 19 -1 8 11.7 2.3
 19 1 8 -7.4 29
 -19 1 -8 11.4 2.8
 -19 1 -8 36.2 21
 19 1 8 14.1 2.7
 -19 1 -8 10 2.9
 19 1 8 12.3 5.4
 -21 -1 -8 22 3.6
 -21 -1 -8 44.4 28.7
 21 -1 8 20.4 5.9
 21 1 8 63.69 35.4
 21 1 8 19.8 6.2
 21 1 8 23.4 3.1
 -21 1 -8 17.6 3.1
 -21 1 -8 35.3 25.5
 -23 -1 -8 83.29 6.7
 23 -1 8 66.59 9.5
 -23 1 -8 96.59 7
 23 1 8 66.09 10.1
 -26 -2 8 -0.3 4.9
 -26 -2 8 -0.3 3
 26 -2 -8 5.4 6.1
 -26 2 8 1.2 2.5
 26 2 -8 3.8 3.3
 -24 -2 8 16.3 3.2
 -24 -2 8 -17 31.3
 24 -2 -8 12.7 6.3
 -24 -2 8 12.4 3.5
 24 2 -8 -3.5 34.1
 24 2 -8 14.8 6.2
 -24 2 8 16.1 2.8
 24 2 -8 14.5 3.4
 22 -2 -8 181.48 15.5
 -22 -2 8 187.28 12.1
 -22 -2 8 174.28 35.5
 22 -2 -8 184.58 31.9
 -22 2 8 200.18 11.2
 22 2 -8 194.88 11.9
 -22 2 8 232.08 39.5
 22 2 -8 181.48 15.4
 22 2 -8 291.07 41.7
 -20 -2 8 61.29 4.9
 -20 -2 8 58.49 5.5
 20 -2 -8 55.09 8
 20 -2 -8 56.89 4.9
 20 -2 -8 74.29 22.8
 -20 -2 8 70.19 25
 -20 2 8 57.89 5.1
 -20 2 8 41.4 24.7
 20 2 -8 58.69 5.1
 -20 2 8 66.69 4.7
 20 2 -8 120.39 27.9
 20 2 -8 55.09 7.9
 -20 2 8 55.49 5.1
 18 -2 -8 17.8 2.4
 -18 -2 8 17 2.9
 18 -2 -8 24.9 16.1
 -18 -2 8 20.4 18.2
 18 -2 -8 20.4 5.3
 -18 -2 8 13.8 2.7
 18 2 -8 41.4 21.2
 -18 2 8 13.6 2.4
 18 2 -8 16.2 2.8
 -18 2 8 15.2 2.6
 18 2 -8 25.5 5.4
 -18 2 8 0.3 17.6
 -16 -2 8 409.26 40.7
 16 -2 -8 457.15 26.7
 16 -2 -8 471.45 23.9
 16 -2 -8 455.05 39.8
 -16 -2 8 438.06 24.1
 16 -2 -8 437.26 23.8
 -16 -2 8 442.96 23.9
 16 2 -8 414.16 23.9
 -16 2 8 423.46 24.1
 -16 2 8 431.96 23.8
 16 2 -8 498.55 43.1
 -16 2 8 468.05 23.6
 16 2 -8 442.56 26.5
 -14 -2 8 436.06 22.3
 14 -2 -8 409.56 24.5
 -14 -2 8 406.86 22.4
 -14 -2 8 388.26 36.9
 14 -2 -8 405.16 22.2
 14 -2 -8 393.46 22.1
 14 -2 -8 486.05 37
 14 2 -8 432.46 22.3
 -14 2 8 419.66 22.2
 -14 2 8 413.36 21.9
 -14 2 8 404.46 38.2
 14 2 -8 377.66 24.2
 14 2 -8 436.06 38.6
 12 -2 -8 134.69 7.9
 -12 -2 8 126.49 8
 -12 -2 8 156.78 10.5
 -12 -2 8 136.19 20.9
 12 -2 -8 125.89 19.5
 -12 -2 8 139.79 7.9
 12 -2 -8 139.49 7.8
 12 -2 -8 129.39 10.1
 12 2 -8 135.99 20.7
 12 2 -8 130.99 7.8
 -12 2 8 126.79 8.1
 -12 2 8 136.99 22.4
 12 2 -8 138.79 9.9
 -12 2 8 137.29 7.4
 -12 2 8 125.39 7.8
 10 -2 -8 112.49 6.2
 10 -2 -8 98.39 5.7
 10 -2 -8 116.99 17.5
 -10 -2 8 98.39 6.3
 10 -2 -8 100.59 6.1
 -10 -2 8 103.69 8.5
 -10 -2 8 106.39 17
 10 -2 -8 106.69 8.3
 -10 -2 8 110.09 6.3
 10 2 -8 129.59 18.6
 -10 2 8 99.09 6.1
 -10 2 8 103.39 6.5
 10 2 -8 105.59 6.2
 -10 2 8 118.79 19.4
 10 2 -8 93.69 7.7
 -10 2 8 95.49 5.7
 -8 -2 8 622.74 31.9
 8 -2 -8 561.94 29.9
 8 -2 -8 572.74 29.5
 -8 -2 8 561.24 29.9
 8 -2 -8 587.54 31.6
 8 -2 -8 583.14 30
 -8 -2 8 588.34 40.3
 8 -2 -8 557.24 40.2
 -8 -2 8 532.25 29.9
 8 2 -8 608.84 40.5
 -8 2 8 580.14 29.5
 8 2 -8 553.94 29.9
 -8 2 8 559.54 41.7
 -8 2 8 546.05 29.9
 -8 2 8 558.94 30.2
 8 2 -8 548.65 31.1
 6 -2 -8 555.94 29.8
 6 -2 -8 592.54 40.5
 -6 -2 8 601.14 30.3
 6 -2 -8 564.84 30.2
 -6 -2 8 623.14 31.9
 6 -2 -8 551.54 31.7
 -6 -2 8 589.24 42.9
 6 2 -8 563.74 31.1
 -6 2 8 550.44 29.8
 -6 2 8 572.24 30.6
 6 2 -8 642.14 39.8
 -6 2 8 568.54 30.2
 -6 2 8 554.04 41.5
 4 -2 -8 1458.35 87.59
 -4 -2 8 1512.85 89.59
 4 -2 -8 1514.95 79.29
 4 2 -8 1503.75 78.49
 4 2 -8 1509.85 85.69
 -2 -2 8 1047 64.79
 2 -2 -8 1151.48 68.29
 -2 -2 8 1166.58 58.79
 2 -2 -8 1073.29 58.99
 2 2 -8 1124.79 57.89
 2 2 -8 1093.39 64.69
 0 -2 -8 824.02 45.2
 0 -2 8 898.71 44.8
 0 -2 -8 840.02 43.7
 0 -2 -8 753.92 57.59
 0 -2 -8 813.42 54.29
 0 2 8 825.82 44.7
 0 2 -8 894.71 50.89
 0 2 8 853.21 44.7
 2 -2 8 8.8 1.2
 -2 -2 -8 10.7 1.1
 -2 -2 -8 8.1 1.6
 2 -2 8 6.6 1.2
 -2 -2 -8 6.3 8.5
 2 -2 8 6.6 1.4
 -2 -2 -8 5.6 2
 2 -2 8 7.7 1.7
 -2 -2 -8 13.1 1.9
 -2 2 -8 13.2 6.1
 -2 2 -8 8.3 1.2
 2 2 8 12.8 1.5
 2 2 8 6 11.1
 2 2 8 8.3 1.8
 -2 2 -8 16.4 8.1
 -4 -2 -8 427.96 23
 4 -2 8 473.95 23.5
 4 -2 8 448.86 23
 4 -2 8 439.86 23.4
 -4 -2 -8 438.76 23.5
 -4 -2 -8 426.86 24.1
 4 -2 8 446.46 23.1
 -4 -2 -8 413.86 36.8
 -4 2 -8 458.15 23.1
 4 2 8 406.36 23.3
 -4 2 -8 392.56 32.3
 4 2 8 424.66 24.4
 -4 2 -8 457.95 30.5
 4 2 8 443.46 23.7
 4 2 8 447.46 41.1
 -4 2 -8 437.86 23.2
 6 -2 8 1375.86 84.19
 -6 -2 -8 1344.17 88.19
 6 2 8 1574.14 94.79
 -6 2 -8 1353.06 90.39
 -8 -2 -8 291.27 17
 -8 -2 -8 308.67 31.4
 8 -2 8 319.77 28.9
 8 -2 8 323.97 16.4
 -8 -2 -8 290.27 16.9
 -8 -2 -8 282.87 16.1
 -8 2 -8 305.97 16.3
 8 2 8 366.76 37.5
 -8 2 -8 316.27 16.4
 8 2 8 287.87 18
 8 2 8 313.17 16.7
 -8 2 -8 280.77 16.4
 10 -2 8 139.79 7.6
 -10 -2 -8 100.19 22.1
 -10 -2 -8 115.89 7.2
 -10 -2 -8 127.59 8.1
 10 -2 8 89.89 18.9
 10 -2 8 124.89 7.1
 -10 2 -8 129.29 7.6
 10 2 8 125.79 7.8
 10 2 8 105.89 25.9
 10 2 8 115.49 9.5
 12 -2 8 284.47 15
 12 -2 8 239.88 15.6
 -12 -2 -8 297.67 36
 -12 -2 -8 262.77 15.3
 12 -2 8 263.77 32.4
 -12 -2 -8 281.17 14.7
 12 -2 8 260.27 14.4
 12 2 8 263.77 17.3
 -12 2 -8 259.57 15
 12 2 8 278.87 15.1
 12 2 8 278.37 38.5
 -12 2 -8 272.07 14.9
 -14 -2 -8 239.78 12.6
 14 -2 8 227.38 30.9
 14 -2 8 224.88 12.1
 14 -2 8 206.38 13.8
 -14 -2 -8 217.48 13.1
 -14 -2 -8 227.48 33.1
 14 2 8 237.98 38.9
 -14 2 -8 211.78 12.8
 -14 2 -8 218.58 12.7
 14 2 8 202.28 15.3
 14 2 8 240.78 12.9
 16 -2 8 2.9 1.5
 -16 -2 -8 30.8 21.8
 16 -2 8 5.8 3.4
 -16 -2 -8 0.3 2.2
 16 -2 8 1.7 1.8
 16 -2 8 -9.3 17.5
 -16 -2 -8 4.5 2.2
 16 2 8 3.9 4
 -16 2 -8 0.2 2.1
 16 2 8 -12.5 24.4
 16 2 8 -0.7 1.9
 -16 2 -8 0.8 1.9
 -18 -2 -8 16.5 23.9
 18 -2 8 11.9 4.5
 18 -2 8 12 2.8
 -18 -2 -8 11 2.8
 -18 -2 -8 14.1 3
 18 2 8 1.2 4.3
 18 2 8 7.6 2.7
 -18 2 -8 7.8 2.6
 -18 2 -8 12.6 2.8
 18 2 8 55.69 31.2
 -20 -2 -8 348.57 48.4
 20 -2 8 330.57 47.1
 -20 -2 -8 385.76 21
 -20 -2 -8 349.67 19.7
 20 2 8 334.37 61.49
 20 2 8 369.26 19.8
 -20 2 -8 341.67 19.7
 20 2 8 294.87 22.9
 22 -2 8 0.3 4.7
 -22 -2 -8 11.1 3.2
 22 2 8 4.9 2.9
 -22 2 -8 5.5 3.2
 22 2 8 4.3 5.4
 24 -2 8 20.2 6.4
 -24 -2 -8 24.7 4.1
 24 2 8 11.7 6.1
 -24 2 -8 18.6 3.6
 25 -3 -8 -3.5 5.3
 -25 -3 8 -1.4 3.2
 -25 -3 8 1.9 3.2
 -25 3 8 -1.7 2.2
 25 3 -8 1.2 3.2
 -23 -3 8 3.1 3.1
 23 -3 -8 3.6 5.4
 -23 -3 8 -0.7 2.9
 23 3 -8 0.3 43.8
 -23 3 8 0.1 2.1
 23 3 -8 -3.3 2.8
 21 -3 -8 3.5 20.6
 21 -3 -8 -0.4 4.8
 -21 -3 8 2 24
 -21 -3 8 4.3 2.8
 -21 -3 8 4.5 2.9
 -21 3 8 1.4 1.8
 21 3 -8 -30.4 25.3
 -21 3 8 6.8 25.8
 21 3 -8 -2.5 6.4
 21 3 -8 2.1 2.7
 19 -3 -8 49.7 7.6
 19 -3 -8 56.79 4.6
 -19 -3 8 10.3 21.1
 -19 -3 8 57.29 5.3
 -19 -3 8 52.99 4.7
 19 3 -8 106.79 33.2
 -19 3 8 59.59 25.2
 -19 3 8 46.9 4.1
 19 3 -8 55.69 7.4
 19 3 -8 59.89 5.2
 -19 3 8 49 4.5
 17 -3 -8 16.6 2.5
 -17 -3 8 17.9 3
 -17 -3 8 11.8 17.6
 -17 -3 8 19.2 2.9
 17 -3 -8 24.5 2.7
 17 -3 -8 19.4 5.2
 17 3 -8 18.9 4.7
 -17 3 8 19.9 2.7
 17 3 -8 15.8 2.9
 -17 3 8 -0.3 17.4
 -17 3 8 20.6 2.2
 -17 3 8 18.2 2.5
 17 3 -8 46.1 22.6
 -15 -3 8 19.7 2.9
 15 -3 -8 20.8 2.5
 -15 -3 8 18.7 2.8
 15 -3 -8 19.4 2.5
 15 -3 -8 27.7 5.2
 -15 -3 8 13.2 15.5
 -15 3 8 21.6 3.1
 15 3 -8 32.2 4.9
 -15 3 8 12.5 16.2
 -15 3 8 26.5 2.8
 15 3 -8 34.6 18.4
 15 3 -8 20.4 2.8
 -15 3 8 26.3 2.2
 13 -3 -8 6.8 1.7
 13 -3 -8 7.4 3.6
 13 -3 -8 5.4 1.7
 -13 -3 8 9.9 2.1
 -13 -3 8 13 3.9
 -13 -3 8 19.8 13.2
 13 3 -8 6.2 13.6
 -13 3 8 13.4 14
 -13 3 8 6 1.9
 13 3 -8 4.7 1.9
 13 3 -8 11 3.3
 -13 3 8 6.6 1.2
 -13 3 8 5.7 1.7
 11 -3 -8 135.59 8.3
 -11 -3 8 169.18 11.2
 -11 -3 8 137.39 20.8
 -11 -3 8 138.89 8.6
 -11 -3 8 148.99 8.7
 11 -3 -8 142.19 7.9
 11 -3 -8 147.59 8.5
 11 3 -8 149.88 8.5
 11 3 -8 168.98 22.4
 -11 3 8 140.79 22.2
 11 3 -8 144.29 10
 -11 3 8 154.48 8.5
 -11 3 8 151.28 7.9
 -11 3 8 142.59 8.8
 9 -3 -8 102.59 5.4
 -9 -3 8 79.99 15.5
 -9 -3 8 102.39 6.2
 9 -3 -8 105.69 6.1
 -9 -3 8 94.39 6.1
 -9 -3 8 92.89 8.2
 9 -3 -8 100.79 5.9
 9 -3 -8 102.09 8.2
 -9 3 8 101.59 6.4
 9 3 -8 92.89 7.2
 -9 3 8 105.69 18.7
 9 3 -8 111.89 17.8
 -9 3 8 95.59 6
 -9 3 8 100.09 5.4
 9 3 -8 87.39 6
 -7 -3 8 526.05 27.3
 7 -3 -8 536.85 38.4
 -7 -3 8 541.25 37.5
 -7 -3 8 526.85 28.9
 7 -3 -8 514.85 28.9
 7 -3 -8 539.85 27.3
 -7 -3 8 483.35 27.2
 7 3 -8 490.45 27.1
 -7 3 8 513.05 27.2
 7 3 -8 490.45 27.8
 7 3 -8 558.04 38
 -7 3 8 517.55 39.9
 -5 -3 8 259.27 15.2
 -5 -3 8 236.78 13.9
 5 -3 -8 283.27 25.2
 -5 -3 8 249.28 13.7
 5 -3 -8 229.08 30.4
 5 -3 -8 253.17 14
 -5 -3 8 257.07 22.4
 5 -3 -8 237.08 15.3
 5 3 -8 269.87 13.9
 -5 3 8 268.57 13.8
 5 3 -8 253.77 13.7
 -5 3 8 260.67 14.4
 5 3 -8 220.38 21.7
 3 -3 -8 51.09 12.9
 -3 -3 8 62.59 5.3
 3 -3 -8 74.99 4.5
 3 -3 -8 67.69 4.3
 3 -3 -8 64.79 5.8
 -3 -3 8 64.49 3.9
 3 -3 -8 38.9 16.1
 -3 -3 8 66.79 4.4
 -3 -3 8 41.3 10
 3 3 -8 50.59 9.9
 -3 3 8 62.19 6.6
 3 3 -8 64.29 3.9
 -3 3 8 60.99 4.1
 1 -3 -8 35.1 3.1
 1 -3 -8 32.4 14
 -1 -3 8 41.3 3.8
 1 -3 -8 34.2 11.8
 -1 -3 8 39.2 3.1
 1 -3 -8 43.8 3.6
 1 -3 -8 29.4 4.1
 -1 -3 8 39.1 2.6
 -1 -3 8 27.1 7.5
 1 3 -8 45.2 2.7
 -1 3 8 48.7 4.2
 -1 3 8 33.6 3.9
 1 3 -8 53.99 9
 -1 3 8 39 3
 -1 -3 -8 54.79 3.3
 -1 -3 -8 52.19 4.1
 1 -3 8 61.99 4.1
 -1 -3 -8 73.49 17.4
 1 -3 8 63.09 4.3
 -1 -3 -8 65.09 4.6
 1 -3 8 68.79 4.4
 -1 -3 -8 50.39 5.1
 1 3 8 65.99 4.8
 -1 3 -8 67.89 13.1
 1 3 8 37.7 17.1
 -1 3 -8 60.19 9.1
 1 3 8 55.49 5.2
 -3 -3 -8 51.49 4.7
 -3 -3 -8 59.89 4.5
 3 -3 8 51.89 3.1
 -3 -3 -8 49.7 3
 -3 -3 -8 50.89 3.9
 -3 -3 -8 36.8 14.6
 3 -3 8 45.1 3.7
 3 3 8 47.7 3
 3 3 8 56.89 5.2
 -3 3 -8 53.99 3.2
 -3 3 -8 32.1 9.7
 3 3 8 59.19 19.8
 3 3 8 47 4.2
 -3 3 -8 45.7 8.2
 3 3 8 49.99 3.7
 -5 -3 -8 3.6 1.8
 5 -3 8 2.7 1.7
 5 -3 8 3.9 1.2
 5 -3 8 2.9 1
 -5 -3 -8 -6.7 11.9
 -5 -3 -8 -0.3 2
 -5 -3 -8 0.9 0.9
 5 3 8 -11.2 13.4
 -5 3 -8 1.9 1.5
 5 3 8 1.6 2.5
 -5 3 -8 2.4 1.1
 5 3 8 3.8 1.9
 5 3 8 2.9 0.8
 5 3 8 0.8 1.3
 -5 3 -8 11.3 7.1
 -5 3 -8 6.6 5.9
 7 -3 8 24.3 2.1
 7 -3 8 20 2.6
 -7 -3 -8 18.3 3
 7 -3 8 24.4 2.1
 -7 -3 -8 14.5 2.9
 -7 -3 -8 18 12.7
 -7 -3 -8 19.8 2
 -7 3 -8 17.9 8.3
 -7 3 -8 19.9 8.1
 7 3 8 18.4 2.8
 -7 3 -8 24.2 2.3
 7 3 8 6.7 16.8
 7 3 8 20.4 2.6
 7 3 8 12.5 3.9
 -7 3 -8 21.1 2.3
 -9 -3 -8 1.6 1.3
 9 -3 8 7.9 10.2
 -9 -3 -8 0.3 13.1
 -9 -3 -8 2.2 2.2
 9 -3 8 4.2 1.4
 -9 3 -8 3.2 1.7
 9 3 8 3.4 2
 -9 3 -8 0.7 1.5
 9 3 8 -14 17.3
 -9 3 -8 3.1 1.6
 9 3 8 5.4 3.4
 -9 3 -8 2.1 7.7
 11 -3 8 8.4 1.7
 -11 -3 -8 -5.1 15.3
 11 -3 8 6.3 2.1
 11 -3 8 7 11.7
 -11 -3 -8 5.3 1.7
 -11 -3 -8 8.2 2.6
 -11 3 -8 -2.4 9.5
 -11 3 -8 10.1 2.1
 11 3 8 1.9 3.5
 11 3 8 8.1 2.4
 -11 3 -8 8.4 2
 -13 -3 -8 1.5 1.8
 13 -3 8 12.7 13.9
 -13 -3 -8 -1.4 2.1
 -13 -3 -8 -16.9 16.9
 13 -3 8 1.8 2.5
 13 -3 8 -0.1 1.5
 13 3 8 2.3 3.8
 -13 3 -8 2.3 1.8
 13 3 8 -21.4 23.6
 -13 3 -8 1.6 3
 13 3 8 -2.2 2.2
 -13 3 -8 19.7 12
 -15 -3 -8 39.3 21.8
 -15 -3 -8 1 2
 15 -3 8 0.1 1.7
 15 -3 8 14.6 16.8
 -15 -3 -8 2.4 2.5
 15 -3 8 1.2 2.8
 15 3 8 16.9 26.2
 15 3 8 1.8 2.4
 15 3 8 4.1 4
 -15 3 -8 4.4 13.5
 -15 3 -8 4.3 2.3
 -17 -3 -8 43.5 25.6
 -17 -3 -8 9.7 2.5
 17 -3 8 6.5 3.7
 17 -3 8 6.6 2.2
 -17 -3 -8 9 3
 17 -3 8 -8.9 18.5
 -17 3 -8 5 16.2
 -17 3 -8 3.3 2.5
 17 3 8 12.8 5.3
 17 3 8 9 2.9
 -17 3 -8 7.9 2.7
 17 3 8 11 32.2
 -19 -3 -8 0.9 2.6
 -19 -3 -8 0.2 2.5
 19 -3 8 0.8 3.7
 19 -3 8 -16.9 24.8
 -19 -3 -8 17.5 28.5
 -19 3 -8 1.8 2.5
 19 3 8 -1.6 2.6
 19 3 8 -40.2 35.6
 19 3 8 1.6 4.6
 -19 3 -8 -1.2 2.2
 -19 3 -8 -11.9 20.3
 21 -3 8 14.6 5.2
 -21 -3 -8 -28.3 34.2
 -21 -3 -8 23.1 3.9
 -21 -3 -8 16.5 3.3
 21 3 8 15.4 3.7
 21 3 8 13.1 5.8
 21 3 8 22.2 43
 -21 3 -8 15.1 3.6
 23 -3 8 1.9 4.8
 -23 -3 -8 9.1 3.3
 23 3 8 -4.8 4.5
 -23 3 -8 7.4 3.4
 -24 -4 8 2.2 3.3
 -24 -4 8 2.6 3.3
 24 -4 -8 0.9 5.5
 24 4 -8 7.9 4
 -24 4 8 -0.8 2.1
 -22 -4 8 54.79 5.6
 -22 -4 8 48.5 5
 22 -4 -8 58.19 8.9
 22 4 -8 56.89 5.4
 -22 4 8 53.89 4.5
 -20 -4 8 103.19 7.3
 20 -4 -8 65.19 28.9
 -20 -4 8 104.19 7.9
 20 -4 -8 98.99 10.8
 -20 4 8 100.79 6.4
 -20 4 8 18.9 44.3
 20 4 -8 109.79 7.7
 18 -4 -8 0.8 4.1
 -18 -4 8 2.5 2.7
 -18 -4 8 1.9 2.3
 18 4 -8 -20.5 28.5
 18 4 -8 1.5 2.5
 -18 4 8 1.6 1.9
 -18 4 8 0.3 1.4
 -18 4 8 -6.1 21.2
 16 -4 -8 108.39 23.5
 -16 -4 8 98.89 6.6
 16 -4 -8 91.29 6.2
 16 -4 -8 92.49 6
 16 -4 -8 95.19 9.5
 -16 -4 8 63.79 22.2
 -16 -4 8 95.39 6.9
 -16 4 8 97.89 26.1
 -16 4 8 83.19 6.2
 -16 4 8 92.19 5.5
 16 4 -8 120.49 28
 16 4 -8 92.49 6.6
 16 4 -8 97.19 8.5
 14 -4 -8 508.25 27.4
 -14 -4 8 519.45 27.7
 -14 -4 8 567.54 30.7
 14 -4 -8 510.15 27.2
 -14 -4 8 512.95 27.6
 -14 -4 8 497.15 43.8
 14 -4 -8 558.84 42.6
 -14 4 8 457.85 46.5
 -14 4 8 505.45 27.4
 14 4 -8 496.25 29.1
 -14 4 8 503.15 26.8
 14 4 -8 509.85 27.5
 -12 -4 8 105.89 20
 -12 -4 8 115.09 7
 12 -4 -8 107.89 6.7
 -12 -4 8 128.49 9.8
 12 -4 -8 105.19 9.2
 -12 -4 8 105.39 7
 12 -4 -8 105.29 6.5
 12 -4 -8 106.19 19.3
 -12 4 8 106.49 6.7
 -12 4 8 102.79 5.9
 12 4 -8 159.78 25.5
 12 4 -8 105.79 8
 -12 4 8 80.39 20
 12 4 -8 115.29 6.9
 -10 -4 8 111.49 8.8
 10 -4 -8 94.49 6
 -10 -4 8 92.89 17.2
 -10 -4 8 89.89 6.1
 -10 -4 8 102.29 6.2
 10 -4 -8 86.59 8.2
 10 -4 -8 92.09 5.8
 10 -4 -8 88.29 17.6
 10 4 -8 121.39 21.2
 10 4 -8 97.29 6.7
 -10 4 8 90.49 5.1
 -10 4 8 92.79 5.1
 -10 4 8 99.29 5.9
 10 4 -8 93.59 6.1
 8 -4 -8 306.77 28.3
 -8 -4 8 292.47 16.5
 8 -4 -8 312.37 16.7
 8 -4 -8 297.07 18.5
 -8 -4 8 306.37 27.8
 -8 -4 8 327.57 16.9
 8 -4 -8 290.27 16.5
 -8 4 8 309.47 17
 8 4 -8 352.16 31.6
 8 4 -8 311.77 16.5
 -8 4 8 292.17 16.5
 6 -4 -8 375.56 20.1
 6 -4 -8 345.87 31.6
 -6 -4 8 379.16 20.4
 -6 -4 8 365.56 20
 6 -4 -8 382.46 20.3
 -6 -4 8 382.46 29.7
 6 -4 -8 350.06 38.5
 -6 -4 8 377.46 21.8
 6 -4 -8 370.16 21.9
 6 4 -8 401.66 31.9
 -6 4 8 377.66 20.2
 6 4 -8 368.06 20
 -6 4 8 392.96 21.6
 4 -4 -8 261.97 13.9
 4 -4 -8 256.17 25.1
 4 -4 -8 190.48 29.7
 -4 -4 8 238.08 15
 -4 -4 8 253.17 21.9
 4 -4 -8 232.88 15.5
 4 -4 -8 271.17 14.1
 -4 -4 8 250.97 14.1
 -4 -4 8 266.27 14.4
 -4 4 8 258.47 14.7
 4 4 -8 258.97 13.8
 -4 4 8 233.48 13.8
 4 4 -8 271.37 23.3
 -2 -4 8 225.68 18.3
 2 -4 -8 186.38 10.7
 2 -4 -8 201.28 11.1
 -2 -4 8 188.38 10.3
 -2 -4 8 191.68 11.5
 -2 -4 8 204.28 10.9
 2 -4 -8 173.08 12.1
 -2 4 8 196.88 11.6
 -2 4 8 192.18 11.8
 -2 4 8 182.68 10.7
 2 4 -8 183.08 10.5
 0 -4 -8 1100.09 63.09
 0 -4 8 1255.97 62.29
 0 -4 -8 1234.98 62.39
 0 -4 -8 1120.79 74.09
 0 -4 8 1224.48 62.09
 0 4 8 1091.49 61.89
 0 4 8 1213.68 62.59
 0 4 8 1197.68 63.19
 0 4 -8 1213.98 67.09
 -2 -4 -8 23.3 1.7
 2 -4 8 18.2 1.6
 -2 -4 -8 24.3 3
 2 -4 8 19.1 2.4
 -2 -4 -8 28.5 2.9
 -2 -4 -8 26.2 3.7
 -2 -4 -8 20.7 1.5
 -2 -4 -8 -4 12.4
 -2 4 -8 16.3 5.2
 -2 4 -8 18.9 7.9
 2 4 8 23.8 3.1
 2 4 8 3.6 18.2
 2 4 8 18 2.3
 2 4 8 19.7 3.7
 2 4 8 18.7 1.4
 -2 4 -8 20.2 1.7
 4 -4 8 13.9 3.9
 4 -4 8 10.4 1.1
 -4 -4 -8 9.6 2.9
 -4 -4 -8 12.9 2.4
 -4 -4 -8 9.1 2.8
 -4 -4 -8 12 1.2
 4 -4 8 13.9 1.5
 -4 -4 -8 14.7 14
 4 4 8 8.1 1.1
 -4 4 -8 8.9 4
 4 4 8 11.8 18.8
 4 4 8 9.1 2.4
 4 4 8 9.9 1.9
 4 4 8 11.5 3.3
 -4 4 -8 10.1 2.4
 -6 -4 -8 1030 58.89
 -6 -4 -8 1073.89 58.49
 6 -4 8 1103.79 58.29
 -6 -4 -8 1168.28 58.99
 6 -4 8 1177.48 57.59
 6 4 8 1120.29 58.49
 -6 4 -8 1166.68 57.69
 -6 4 -8 1123.19 59.79
 -6 4 -8 1096.09 59.89
 6 4 8 1103.99 83.29
 6 4 8 1009.8 59.89
 -8 -4 -8 228.98 14.3
 8 -4 8 244.28 12.9
 8 -4 8 251.67 12.9
 -8 -4 -8 231.08 12.9
 8 -4 8 237.28 13.8
 -8 4 -8 236.38 13.5
 -8 4 -8 243.18 17
 8 4 8 249.88 14
 8 4 8 220.28 15.7
 -8 4 -8 241.08 17.2
 10 -4 8 180.28 9.7
 -10 -4 -8 162.58 9.8
 -10 -4 -8 162.18 11
 -10 -4 -8 177.28 30
 10 4 8 191.78 10.8
 -10 4 -8 205.68 17.6
 10 4 8 242.68 41.8
 -10 4 -8 169.18 10
 -10 4 -8 167.08 16.5
 -12 -4 -8 22.2 19
 -12 -4 -8 26.4 2.7
 12 -4 8 26.9 2.5
 12 -4 8 24.4 3.2
 -12 -4 -8 18.1 4.1
 -12 4 -8 23.5 2.8
 12 4 8 31.1 25
 12 4 8 13.7 4.8
 -12 4 -8 26.9 10.2
 -12 4 -8 26.9 3.2
 14 -4 8 315.97 33.4
 14 -4 8 326.57 17.9
 -14 -4 -8 306.87 41.9
 -14 -4 -8 327.77 18
 -14 -4 -8 319.37 19.7
 -14 4 -8 344.47 18.4
 -14 4 -8 341.87 30.1
 14 4 8 324.17 18.6
 14 4 8 400.56 55.29
 -14 4 -8 323.47 18.1
 -16 -4 -8 15.1 2.6
 16 -4 8 11.8 3.9
 -16 -4 -8 6.8 3.1
 16 -4 8 -6.5 18.2
 16 -4 8 7.7 2.3
 16 4 8 13.5 5.3
 -16 4 -8 6 2.8
 16 4 8 12.9 3.2
 -16 4 -8 9.6 15.9
 -16 4 -8 10.8 2.5
 16 4 8 47.4 38.4
 18 -4 8 3.1 3.7
 -18 -4 -8 1.3 2.3
 18 -4 8 -0.1 3.4
 -18 -4 -8 -1.3 2.9
 -18 -4 -8 -11.4 29.6
 -18 4 -8 0.7 2.6
 18 4 8 -2.6 50.39
 18 4 8 3.3 4.5
 -18 4 -8 0.4 2.3
 18 4 8 1.2 2.9
 -18 4 -8 6.8 19.7
 -20 -4 -8 116.59 8
 -20 -4 -8 108.99 8.9
 20 4 8 261.57 63.59
 20 4 8 124.69 8.7
 20 4 8 103.79 12.3
 -20 4 -8 95.39 10.1
 -20 4 -8 121.19 8.5
 21 -5 -8 3 5.4
 -21 -5 8 -2.1 3.3
 -21 -5 8 6.8 3.4
 21 5 -8 3.2 3.3
 -21 5 8 1.5 1.8
 -19 -5 8 21.2 3.8
 19 -5 -8 15.2 5.8
 -19 -5 8 24.1 4.3
 -19 5 8 21.5 2.3
 17 -5 -8 43.3 6.9
 -17 -5 8 54.59 5
 17 -5 -8 49 20.2
 -17 -5 8 36.1 4.3
 17 5 -8 41.8 4.4
 -17 5 8 44 3.3
 -17 5 8 66.59 29.2
 15 -5 -8 82.09 5.6
 -15 -5 8 83.19 6.4
 -15 -5 8 77.89 6.2
 15 -5 -8 62.69 18.4
 -15 5 8 45.5 24.6
 15 5 -8 90.59 6.1
 -15 5 8 69.29 4.5
 -15 5 8 75.29 5.5
 13 -5 -8 130.69 21.9
 -13 -5 8 137.59 8.7
 -13 -5 8 144.29 8.5
 -13 -5 8 147.29 11.7
 -13 5 8 130.69 7.2
 13 5 -8 125.79 8.3
 -13 5 8 124.29 7.1
 -13 5 8 133.39 8.1
 -11 -5 8 1 1.9
 11 -5 -8 -0.8 3.3
 11 -5 -8 -20.2 11.5
 -11 -5 8 2.9 2.4
 -11 -5 8 -1.5 3.3
 11 5 -8 -4 18.1
 11 5 -8 1 1.9
 -11 5 8 1.4 1.7
 9 -5 -8 128.49 10.4
 -9 -5 8 143.89 21.3
 9 -5 -8 140.99 8
 9 -5 -8 134.19 20.2
 9 -5 -8 133.79 26.6
 -9 -5 8 139.29 8.5
 -9 -5 8 131.59 8.2
 -9 5 8 134.09 8.1
 9 5 -8 123.69 24
 9 5 -8 138.49 8.1
 7 -5 -8 117.19 26.1
 7 -5 -8 101.19 8.5
 -7 -5 8 97.99 6.1
 -7 -5 8 97.69 6.7
 -7 -5 8 101.79 8.3
 7 -5 -8 97.39 6.1
 7 -5 -8 62.39 15.9
 -7 -5 8 85.39 15.4
 7 5 -8 104.09 19.7
 -7 5 8 96.89 6.1
 7 5 -8 96.49 6.1
 5 -5 -8 93.19 21.1
 -5 -5 8 86.29 7.2
 5 -5 -8 78.09 5.4
 5 -5 -8 78.19 17.1
 -5 -5 8 74.99 13.2
 -5 -5 8 84.19 5.2
 5 -5 -8 92.49 5.7
 5 -5 -8 83.59 7.8
 -5 -5 8 85.49 5.9
 -5 5 8 72.09 5.3
 5 5 -8 85.79 24.1
 5 5 -8 78.89 5.1
 -3 -5 8 47.6 4.7
 3 -5 -8 23.3 17.5
 3 -5 -8 30.5 4.8
 3 -5 -8 44 4.1
 -3 -5 8 38.6 3.7
 -3 -5 8 44 3.1
 3 -5 -8 39.5 3.5
 3 -5 -8 43.5 14.8
 -3 -5 8 41 11.3
 3 5 -8 44.9 11.8
 3 5 -8 39.6 3
 -3 5 8 45.3 3.4
 -3 5 8 43.7 4.5
 1 -5 -8 193.98 26.2
 1 -5 -8 211.98 12.7
 -1 -5 8 254.57 18.4
 -1 -5 8 231.68 13.2
 1 -5 -8 218.28 14.3
 1 -5 -8 246.48 13.2
 -1 -5 8 230.88 12.9
 -1 -5 8 220.88 12.1
 -1 5 8 207.58 12.5
 1 5 -8 236.38 19.8
 -1 5 8 230.98 13.5
 1 5 -8 224.68 12.1
 1 -5 8 149.09 9.5
 1 -5 8 166.18 8.7
 -1 -5 -8 173.08 10.2
 1 -5 8 162.48 9.5
 -1 -5 -8 154.38 10.8
 -1 -5 -8 158.28 9.7
 1 5 8 166.48 10.2
 1 5 8 178.58 11
 1 5 8 144.69 9.3
 -1 5 -8 159.78 8.7
 3 -5 8 7.7 2.2
 3 -5 8 10.9 1.1
 -3 -5 -8 7.4 2.3
 -3 -5 -8 9.7 3.1
 3 -5 8 12.5 1.7
 -3 -5 -8 10.3 1.2
 3 5 8 10 2.1
 3 5 8 -0.1 24.4
 3 5 8 6.9 3.1
 3 5 8 10.3 1.1
 3 5 8 13.7 2.9
 -3 5 -8 13.4 1.3
 5 -5 8 623.84 34
 -5 -5 -8 595.24 34.8
 -5 -5 -8 643.84 33.2
 -5 -5 -8 542.05 51.19
 5 5 8 660.23 34.3
 -5 5 -8 652.53 33.9
 -5 5 -8 663.03 33.1
 5 5 8 610.04 64.29
 -7 -5 -8 8.7 3.1
 7 -5 8 9.3 2.7
 7 -5 8 12.1 1.3
 -7 -5 -8 11.7 17.3
 7 -5 8 12.2 1.2
 -7 -5 -8 11.8 1.7
 7 5 8 12.6 3.1
 7 5 8 13.1 2.4
 -7 5 -8 12.9 2.6
 7 5 8 12.1 3.8
 7 5 8 25.4 26.6
 9 -5 8 205.48 10.8
 9 -5 8 187.68 12.1
 9 -5 8 201.98 10.9
 -9 -5 -8 197.48 11.1
 -9 -5 -8 218.68 33.8
 -9 -5 -8 205.78 12.9
 9 5 8 214.98 12.3
 9 5 8 236.78 54.89
 -9 5 -8 208.28 11.8
 9 5 8 180.78 11.8
 11 -5 8 126.59 7.2
 -11 -5 -8 129.09 28.2
 -11 -5 -8 119.69 7.9
 -11 -5 -8 124.29 9.1
 11 -5 8 121.19 7.6
 11 5 8 104.19 10.3
 -11 5 -8 139.69 8.4
 11 5 8 144.79 8.8
 11 5 8 129.99 41.9
 -13 -5 -8 32.7 3.4
 13 -5 8 43 3.5
 13 -5 8 37.2 4.2
 -13 -5 -8 36 4.9
 -13 5 -8 41.7 3.9
 13 5 8 38.4 6.5
 -13 5 -8 53.29 4.5
 13 5 8 33.1 36.8
 13 5 8 45.4 4.8
 15 -5 8 120.59 9.6
 -15 -5 -8 132.99 9.8
 15 -5 8 145.29 8.3
 -15 -5 -8 147.89 8.7
 15 5 8 147.39 9.6
 -15 5 -8 126.99 9.6
 -15 5 -8 137.89 8.6
 -17 -5 -8 0.7 2.4
 17 -5 8 0.3 2
 17 -5 8 2.6 3.5
 -17 -5 -8 -0.3 3.2
 -17 5 -8 2.5 3
 17 5 8 0.1 3.2
 -17 5 -8 1 2.3
 -19 -5 -8 49.5 4.6
 -19 -5 -8 39.6 5.3
 19 -5 8 31.6 5.7
 19 5 8 45.1 5.4
 -19 5 -8 44.3 5
 -19 5 -8 51.89 4.7
 18 -6 -8 117.69 12.3
 -18 -6 8 133.09 9.6
 -18 -6 8 131.29 9.5
 18 6 -8 150.08 9.6
 16 -6 -8 4.2 4.7
 -16 -6 8 8.2 3.4
 -16 -6 8 8.9 3.1
 16 6 -8 5.4 3
 -14 -6 8 3.7 2.6
 14 -6 -8 -1 4.1
 14 -6 -8 -30.6 16.3
 -14 -6 8 -3.5 2.5
 14 6 -8 -0.7 2.4
 -14 6 8 1.6 2
 12 -6 -8 306.77 20.6
 12 -6 -8 331.47 35.5
 -12 -6 8 327.97 18.5
 -12 6 8 335.17 19.4
 10 -6 -8 232.68 28.7
 -10 -6 8 261.37 14.3
 10 -6 -8 243.78 16.6
 -10 -6 8 252.77 14.7
 10 -6 -8 248.28 14.2
 -10 -6 8 244.78 21.6
 -10 6 8 247.78 14.1
 10 6 -8 258.17 14.2
 -8 -6 8 21.2 3.3
 8 -6 -8 20.6 2.8
 8 -6 -8 54.09 17.4
 -8 -6 8 24 4.9
 8 -6 -8 21.7 4.6
 -8 -6 8 19.5 2.7
 8 6 -8 23.3 2.7
 -8 6 8 26.6 2.9
 6 -6 -8 14.2 4.1
 -6 -6 8 15.4 2.3
 -6 -6 8 22.5 4.6
 6 -6 -8 16.9 2.7
 6 -6 -8 -2.1 14.6
 -6 -6 8 17 3.2
 6 6 -8 18.7 2.3
 -6 6 8 24.4 2.7
 -6 6 8 18.5 3.7
 -4 -6 8 924.91 49.2
 -4 -6 8 875.01 47.4
 4 -6 -8 955 63.29
 -4 -6 8 945.11 48.1
 4 6 -8 886.31 47.3
 -4 6 8 978.7 48.7
 4 6 -8 892.21 64.89
 -4 6 8 841.32 47.7
 -2 -6 8 3.1 2.6
 2 -6 -8 -9.9 13.4
 2 -6 -8 7.8 2.4
 -2 -6 8 5.2 1.4
 -2 -6 8 4.8 2.4
 -2 -6 8 8.4 7.5
 2 -6 -8 6.5 1.9
 2 -6 -8 1.7 3.1
 -2 6 8 2.7 1.8
 2 6 -8 4.1 1.3
 2 6 -8 13.6 10.6
 -2 6 8 4.8 2.8
 0 -6 8 18.8 3.1
 0 -6 -8 13.3 16.3
 0 -6 8 18 3.1
 0 -6 -8 20 3.3
 0 -6 8 16.5 1.8
 0 -6 -8 24.8 4.3
 0 6 8 18.5 2.6
 0 6 8 14.8 3.3
 0 6 -8 22.3 1.8
 -2 -6 -8 656.23 34.6
 -2 -6 -8 583.14 34.9
 2 -6 8 624.04 33
 2 -6 8 636.14 34.1
 2 -6 8 637.34 33.7
 2 6 8 673.63 34.5
 -4 -6 -8 310.47 18.2
 4 -6 8 301.57 17.2
 -4 -6 -8 304.97 16
 4 6 8 315.57 17.5
 4 6 8 275.17 16.9
 -4 6 -8 307.97 17
 -6 -6 -8 50.29 3.3
 6 -6 8 35.3 4.3
 -6 -6 -8 35.8 5
 6 6 8 42.3 4.6
 -6 6 -8 46.5 4.2
 6 6 8 34.2 3.9
 -8 -6 -8 41.4 3.4
 8 -6 8 42 4.7
 -8 -6 -8 39.3 5.1
 -8 6 -8 41 4.2
 8 6 8 35.5 4.4
 -10 -6 -8 388.26 20.9
 -10 -6 -8 361.96 22.3
 10 -6 8 381.16 20.4
 10 6 8 414.56 22
 -10 6 -8 401.36 21.6
 -12 -6 -8 28.5 4.5
 -12 -6 -8 24 3
 12 -6 8 27.2 2.4
 -12 6 -8 30.9 3.8
 12 6 8 23.7 4.1
 -14 -6 -8 6.8 3.5
 14 -6 8 4.2 2.8
 -14 -6 -8 6.3 2.4
 14 -6 8 7.9 1.9
 14 6 8 8.4 3.7
 -14 6 -8 1.8 3
 -16 -6 -8 157.38 9.8
 16 -6 8 141.19 11
 16 6 8 158.18 10.9
 -16 6 -8 178.38 10.8
 -15 -7 8 -7.4 2.9
 -15 -7 8 -3.2 2.7
 15 -7 -8 1.4 4.7
 15 7 -8 -1.8 2.7
 -13 -7 8 14.6 3.9
 13 -7 -8 13 5.1
 -13 -7 8 20.2 3.3
 13 7 -8 16.4 3.2
 -11 -7 8 10.6 3.5
 11 -7 -8 48.2 21.2
 -11 -7 8 13.8 3
 11 -7 -8 13 4.8
 -11 7 8 15.4 3.3
 11 7 -8 15.2 2.9
 -9 -7 8 34.3 4.4
 9 -7 -8 -8.1 18.3
 9 -7 -8 27.8 5.6
 -9 -7 8 25.8 3.4
 -9 7 8 36 3.5
 -9 7 8 31.3 4.8
 9 7 -8 25.9 3.2
 -7 -7 8 176.58 12.6
 -7 -7 8 150.08 9.2
 7 -7 -8 130.49 24.6
 7 -7 -8 130.39 11.6
 -7 -7 8 166.18 10.2
 -7 7 8 150.78 9.3
 -7 7 8 158.58 10.8
 7 7 -8 152.78 9.1
 -5 -7 8 45.9 4
 -5 -7 8 46.9 4.8
 5 -7 -8 54.49 19.7
 5 -7 -8 35.8 5.9
 -5 -7 8 46.6 6
 -5 7 8 44.8 4.1
 5 7 -8 46.6 3.9
 -5 7 8 40.8 5.1
 -3 -7 8 95.69 7.3
 3 -7 -8 128.69 24.3
 3 -7 -8 75.69 8.1
 -3 -7 8 89.29 6
 -3 -7 8 100.69 8.3
 -3 7 8 76.39 6.1
 -3 7 8 96.69 7.5
 3 7 -8 83.09 5.6
 -1 -7 8 2.8 1.5
 -1 -7 8 3 3
 1 -7 -8 -21.6 19.1
 1 -7 -8 2.1 3.5
 -1 -7 8 2.6 3
 1 7 -8 2.9 1.4
 -1 7 8 0.1 1.9
 -1 7 8 2.6 3.1
 -1 -7 -8 87.59 25.9
 1 -7 8 144.39 7.9
 -1 -7 -8 123.79 10.3
 1 -7 8 138.99 9.3
 1 -7 8 144.89 9.5
 1 7 8 151.38 9.8
 3 -7 8 6.3 3.1
 -3 -7 -8 6.4 3.6
 3 -7 8 7.6 1.2
 3 -7 8 8.9 2.4
 3 7 8 5.8 3.3
 -3 7 -8 5.2 2.8
 5 -7 8 76.09 6.5
 -5 -7 -8 71.79 7.2
 -5 -7 -8 81.89 4.8
 5 7 8 85.89 7.2
 -5 7 -8 72.29 6.2
 -7 -7 -8 47.9 5.9
 -7 -7 -8 54.29 3.9
 7 -7 8 47 5.2
 7 7 8 51.29 5.4
 -7 7 -8 46.9 4.9
 -9 -7 -8 21.6 4.6
 -9 -7 -8 29.3 3
 9 7 8 34.1 4.6
 -9 7 -8 31.7 4.9
 -11 -7 -8 51.19 6.1
 -11 -7 -8 51.89 4.3
 11 7 8 62.09 6
 -11 7 -8 54.19 5.4
 -13 -7 -8 -3.3 2.1
 13 -7 8 1.1 1.5
 -13 -7 -8 0.7 3.4
 13 -7 8 3.4 2.6
 13 7 8 0.3 3.4
 -13 7 -8 2.1 3
 8 -8 -8 56.39 7.4
 -8 -8 8 54.69 5.9
 -8 -8 8 57.39 5.3
 8 8 -8 58.39 5.1
 -8 8 8 68.19 6.4
 -6 -8 8 0 3.3
 -6 -8 8 3.6 2.3
 6 -8 -8 0.6 4
 -6 8 8 2.3 3.5
 6 8 -8 -1 2.3
 6 8 -8 2.6 2.1
 -4 -8 8 9.4 2.4
 -4 -8 8 11.7 3.8
 4 -8 -8 14 4.5
 4 8 -8 6.4 2.4
 -4 8 8 21.1 4
 4 8 -8 9.8 2
 -2 -8 8 80.59 5.5
 -2 -8 8 80.69 6.9
 -2 -8 8 92.49 8.4
 2 -8 -8 69.89 7.7
 -2 8 8 78.19 7
 2 8 -8 71.99 5.4
 2 8 -8 86.49 5.1
 0 -8 8 6.1 3.7
 0 -8 -8 8.1 4.1
 0 -8 8 13.4 3.9
 0 -8 8 13.4 2
 0 8 8 13.5 3.8
 -2 -8 -8 0.5 3.6
 2 -8 8 -0.2 1.4
 2 -8 8 -2.8 3.2
 2 -8 8 2.7 3
 -2 8 -8 1.1 3.1
 2 8 8 -0.8 3.3
 -4 -8 -8 23.4 5
 4 -8 8 31.6 4.7
 4 8 8 31.1 4.6
 -4 8 -8 40.7 4.7
 6 -8 8 41.1 5.1
 -6 -8 -8 36.3 5.6
 -6 8 -8 46.5 5
 6 8 8 39.7 5
 -26 0 9 0.3 2.9
 26 0 -9 -0.3 5.6
 24 0 -9 4 26.5
 -24 0 9 -4.5 30.3
 24 0 -9 0.1 2.5
 -24 0 9 -4.7 2.9
 24 0 -9 0.1 5.2
 22 0 -9 -3.3 4.5
 22 0 -9 -2.1 2.3
 -22 0 9 2.1 2.7
 22 0 -9 -37.4 20.1
 -22 0 9 1.2 2.3
 -22 0 9 35.8 25.4
 20 0 -9 1.6 19.3
 20 0 -9 -2.5 4.1
 -20 0 9 1.9 2.4
 20 0 -9 0.4 2.2
 -20 0 9 2 2.1
 -20 0 9 -7.5 22
 18 0 -9 0.9 2.1
 -18 0 9 0.1 2.3
 18 0 -9 3.8 4.3
 -18 0 9 1.7 17.2
 18 0 -9 -7.4 16.6
 -18 0 9 3.2 1.9
 16 0 -9 0.5 1.8
 16 0 -9 11.8 14
 -16 0 9 0.2 1.6
 -16 0 9 0.6 1.9
 -16 0 9 -4.7 13.4
 16 0 -9 -1.7 3.3
 -14 0 9 2.9 11.7
 14 0 -9 -0.6 1.5
 -14 0 9 -0.1 1.7
 14 0 -9 -12.5 11.2
 14 0 -9 1 3.1
 -14 0 9 0.2 1.3
 -12 0 9 0.6 11.9
 -12 0 9 0.9 1.3
 12 0 -9 3.2 11.3
 12 0 -9 -3.4 2.4
 -12 0 9 -1.2 1.5
 12 0 -9 0.2 1.4
 10 0 -9 -3.1 2.1
 10 0 -9 10.2 10.3
 -10 0 9 -0.4 1.4
 10 0 -9 0.8 1.3
 -10 0 9 7.1 10.3
 -10 0 9 1.5 1.1
 8 0 -9 8.1 9
 -8 0 9 0.6 0.9
 8 0 -9 0.7 2.1
 -8 0 9 -0.2 1
 8 0 -9 1.4 1.2
 -8 0 9 3.5 7.9
 -8 0 9 -0.4 1.2
 -6 0 9 0.3 1.2
 6 0 -9 0 0.9
 6 0 -9 3.5 7.5
 6 0 -9 -1.9 1.7
 -6 0 9 -1.5 8
 -6 0 9 0.4 0.8
 -6 0 9 -0.4 0.8
 -6 0 9 0.5 1.9
 -4 0 9 1.1 0.9
 4 0 -9 2.7 7.4
 -4 0 9 2.3 1.3
 -4 0 9 0.5 6.2
 -4 0 9 0.8 2
 4 0 -9 0.1 0.9
 4 0 -9 2.4 1.8
 -4 0 9 1 0.8
 4 0 -9 1.6 0.7
 2 0 -9 -1 1.5
 -2 0 9 4.6 6.8
 2 0 -9 0.7 1
 2 0 -9 10.4 7.6
 -2 0 9 -0.5 1
 -2 0 9 -0.3 1.8
 -2 0 9 -0.6 0.8
 2 0 -9 -0.1 0.6
 -2 0 9 0.2 0.7
 0 0 -9 9.2 9.6
 0 0 9 0.8 1.7
 0 0 9 3.7 1.1
 0 0 -9 -2.8 6.5
 0 0 -9 1.4 1.4
 0 0 -9 1.3 0.8
 0 0 -9 0.2 1
 2 0 9 -1.2 1.2
 -2 0 -9 2.9 1
 -2 0 -9 1.6 1.4
 2 0 9 0.6 1.8
 2 0 9 0.6 1.3
 -2 0 -9 -0.5 1
 -2 0 -9 -2.5 6.6
 -2 0 -9 -11.7 8.9
 2 0 9 2.9 1.2
 -4 0 -9 2.1 1
 -4 0 -9 -1.6 1.1
 4 0 9 -1.4 1.1
 -4 0 -9 1 1.3
 4 0 9 -0.9 1.6
 4 0 9 2.6 1.3
 4 0 9 0.4 1.4
 4 0 9 -4.7 9.1
 -4 0 -9 9.6 10
 6 0 9 0.8 1.7
 -6 0 -9 0.2 1.3
 6 0 9 -0.6 1.5
 -6 0 -9 2.5 9.6
 6 0 9 -1.4 10.3
 -6 0 -9 -1.6 1.2
 -6 0 -9 2.2 1.1
 -6 0 -9 0.8 1.3
 6 0 9 0.7 1.2
 8 0 9 0.5 1.8
 -8 0 -9 1.4 1.6
 -8 0 -9 -1.9 10
 8 0 9 -0.2 1.2
 -8 0 -9 1.8 1.2
 -8 0 -9 0.9 1.4
 8 0 9 -4 12.4
 -8 0 -9 0.2 1.2
 10 0 9 0.3 1.3
 -10 0 -9 4.3 2.1
 10 0 9 -19.9 11.8
 10 0 9 0.1 2.3
 -10 0 -9 3.7 12
 10 0 9 -0.7 1.8
 -10 0 -9 2.1 1.4
 -10 0 -9 3 1.8
 -12 0 -9 3.3 13.9
 -12 0 -9 -1.8 1.5
 12 0 9 -0.5 2.8
 12 0 9 -0.6 1.4
 12 0 9 -6.2 14.2
 -12 0 -9 0.8 1.4
 -12 0 -9 -3.8 1.6
 14 0 9 -0.4 2
 14 0 9 5.5 3.4
 -14 0 -9 3.1 1.6
 -14 0 -9 9.5 16.5
 14 0 9 0.3 1.4
 -14 0 -9 2.5 1.9
 14 0 9 19 18.2
 -14 0 -9 1.4 1.9
 16 0 9 1.2 3.7
 16 0 9 -1.7 1.6
 16 0 9 -45.7 19.4
 -16 0 -9 0.7 2.2
 -16 0 -9 0.2 2.1
 -16 0 -9 8.6 19.6
 -16 0 -9 -0.4 1.6
 18 0 9 2.1 2
 -18 0 -9 -18 19.4
 18 0 9 3 4.5
 18 0 9 -36.7 23.6
 -18 0 -9 -0.8 2.5
 -18 0 -9 -0.2 1.8
 -18 0 -9 -0.1 2.1
 -20 0 -9 -0.7 2.5
 20 0 9 -0.9 4.2
 20 0 9 24 30.8
 -20 0 -9 -10.9 24.9
 -22 0 -9 1.2 2.6
 -24 0 -9 -0.9 3.3
 24 0 9 -0.2 5.5
 -25 -1 9 55.79 35.9
 -25 -1 9 85.09 7.5
 25 -1 -9 67.59 10.1
 -25 -1 9 80.79 6.7
 25 1 -9 78.89 7
 25 1 -9 60.99 9.6
 -25 1 9 85.69 6.5
 25 1 -9 -6.8 36.9
 23 -1 -9 9.7 5.9
 23 -1 -9 2.2 25.1
 -23 -1 9 14.5 3.4
 -23 -1 9 19.5 28.5
 -23 -1 9 11.2 5.1
 23 -1 -9 3.7 2.5
 -23 1 9 11.4 2.7
 -23 1 9 -6.4 27.9
 23 1 -9 -3.1 25.5
 23 1 -9 12.4 6.4
 23 1 -9 10.4 3.1
 21 -1 -9 30 6.7
 -21 -1 9 34.1 23.3
 -21 -1 9 39.2 3.9
 21 -1 -9 34.4 23.7
 -21 -1 9 29.4 4
 21 -1 -9 36.1 3.8
 -21 1 9 31.3 3.4
 -21 1 9 30.1 23.7
 21 1 -9 31 3.8
 21 1 -9 29.7 6.5
 21 1 -9 15.8 23.7
 -21 1 9 37 4.2
 19 -1 -9 90.69 10.1
 -19 -1 9 94.09 7.1
 -19 -1 9 79.59 25.9
 19 -1 -9 80.49 23.1
 19 -1 -9 91.79 6.6
 -19 -1 9 107.69 6.8
 -19 1 9 99.49 6.4
 19 1 -9 120.39 26.9
 19 1 -9 106.39 6.9
 -19 1 9 100.39 25.8
 19 1 -9 94.69 10.1
 -17 -1 9 431.86 24
 -17 -1 9 465.25 43.7
 17 -1 -9 479.95 42
 17 -1 -9 438.56 23.6
 17 -1 -9 466.25 26.8
 17 1 -9 434.56 26.5
 -17 1 9 419.16 23.9
 -17 1 9 427.56 43.5
 17 1 -9 438.16 23.7
 17 1 -9 454.25 48.4
 -17 1 9 424.26 23.6
 15 -1 -9 168.38 25
 -15 -1 9 195.48 27.5
 -15 -1 9 184.88 10.4
 15 -1 -9 182.28 13.1
 15 -1 -9 180.48 10.4
 -15 -1 9 170.78 10.7
 -15 1 9 185.48 10.8
 15 1 -9 173.48 26
 -15 1 9 181.48 10.1
 -15 1 9 175.88 26.8
 -15 1 9 183.08 10.4
 15 1 -9 186.68 13.1
 13 -1 -9 110.99 9
 -13 -1 9 105.19 6.9
 -13 -1 9 93.39 22.5
 13 -1 -9 117.39 19.2
 13 -1 -9 113.19 6.6
 -13 -1 9 108.39 6.6
 -13 1 9 98.49 6.5
 13 1 -9 118.19 9.9
 -13 1 9 106.39 6.9
 13 1 -9 107.19 19.7
 -13 1 9 112.79 20.3
 -13 1 9 109.69 6.3
 13 1 -9 102.29 6.6
 11 -1 -9 910.81 57.39
 -11 -1 9 756.92 56.49
 11 -1 -9 847.12 46.4
 11 -1 -9 899.41 44.4
 -11 1 9 833.12 44.6
 -11 1 9 830.22 44.4
 11 1 -9 824.22 46.2
 -11 1 9 794.62 57.69
 11 1 -9 916.91 57.49
 9 -1 -9 388.06 20.5
 -9 -1 9 385.86 20.4
 9 -1 -9 367.96 22.2
 9 -1 -9 442.16 32.9
 -9 -1 9 372.06 20.5
 -9 -1 9 392.16 32.5
 9 -1 -9 392.66 20.5
 -9 -1 9 411.66 22.6
 -9 1 9 377.16 20.2
 9 1 -9 357.96 21.9
 -9 1 9 382.66 20.7
 -9 1 9 398.06 33.7
 9 1 -9 366.56 20.4
 -9 1 9 372.76 21.5
 9 1 -9 413.16 32.1
 -7 -1 9 37 11.4
 7 -1 -9 43.2 3.2
 7 -1 -9 42.7 2.7
 -7 -1 9 45.3 3.1
 7 -1 -9 38.8 3.1
 7 -1 -9 45.1 5
 7 -1 -9 46.2 12.4
 -7 -1 9 39.4 3.2
 -7 1 9 26.3 11
 -7 1 9 44.9 3.5
 -7 1 9 38 2.7
 7 1 -9 42.5 3.1
 7 1 -9 25.3 10.3
 7 1 -9 51.69 4.7
 5 -1 -9 168.88 9.5
 5 -1 -9 158.38 10.8
 -5 -1 9 158.38 19.5
 5 -1 -9 168.38 18.9
 5 -1 -9 167.28 9.5
 -5 -1 9 179.28 9.5
 5 -1 -9 167.98 9.1
 -5 -1 9 175.98 11.1
 -5 -1 9 171.08 9.4
 -5 1 9 157.38 20.7
 5 1 -9 167.68 19.7
 -5 1 9 173.98 9.2
 5 1 -9 161.78 10.5
 5 1 -9 170.08 9.4
 -5 1 9 178.18 9.8
 3 -1 -9 888.81 47.6
 -3 -1 9 897.11 47.6
 -3 -1 9 832.12 54.99
 3 -1 -9 869.61 56.19
 3 1 -9 905.61 47.2
 3 1 -9 911.21 55.39
 1 -1 -9 139.39 8.2
 1 -1 -9 136.89 22.6
 1 -1 -9 163.58 8.6
 1 -1 -9 147.49 9.6
 1 -1 -9 152.58 8.4
 -1 -1 9 147.49 8.4
 -1 -1 9 138.69 8.3
 1 -1 -9 149.69 8
 -1 -1 9 158.68 9.6
 1 -1 -9 144.49 18.8
 -1 1 9 160.18 8.2
 -1 1 9 137.69 8.3
 1 1 -9 150.58 8.3
 1 1 -9 145.39 16.6
 1 1 -9 147.49 8.9
 -1 1 9 161.08 8.8
 1 -1 9 464.65 24.3
 1 -1 9 454.15 24
 -1 -1 -9 444.66 34.2
 1 -1 9 496.55 25
 -1 -1 -9 388.26 37.5
 -1 -1 -9 441.96 23.8
 -1 -1 -9 452.95 25
 1 -1 9 450.55 24
 -1 -1 -9 438.66 24.3
 1 1 9 441.26 24
 1 1 9 455.15 24.5
 1 1 9 459.45 24.5
 -1 1 -9 438.96 37.2
 -1 1 -9 467.45 32.8
 -1 1 -9 466.55 24.3
 -3 -1 -9 2656.03 153.08
 3 1 9 2651.23 155.58
 -3 1 -9 2781.22 146.99
 -3 1 -9 2504.05 149.88
 -5 -1 -9 2683.73 157.48
 5 -1 9 2639.64 156.08
 5 1 9 2840.22 161.48
 -5 1 -9 2806.42 155.38
 -7 -1 -9 58.09 15.6
 -7 -1 -9 72.89 4.4
 7 -1 9 77.99 17.5
 7 -1 9 69.69 5.1
 -7 -1 -9 73.89 5
 7 -1 9 67.89 4.4
 -7 -1 -9 68.79 5
 -7 -1 -9 71.09 5.2
 7 -1 9 77.29 5.2
 -7 1 -9 73.49 15.5
 7 1 9 76.09 4.9
 -7 1 -9 63.99 4.2
 7 1 9 80.29 20.8
 7 1 9 60.69 5.7
 -7 1 -9 61.89 4.4
 -7 1 -9 60.29 4.8
 7 1 9 83.29 6
 -9 -1 -9 105.29 7.3
 9 -1 9 119.69 6.7
 9 -1 9 109.99 20.2
 -9 -1 -9 113.09 6.8
 9 -1 9 125.59 7.8
 -9 -1 -9 124.99 22.7
 -9 -1 -9 113.39 7.6
 -9 1 -9 118.19 6.8
 9 1 9 121.49 7.2
 -9 1 -9 110.49 7.3
 -9 1 -9 149.59 21.3
 9 1 9 163.38 27.6
 9 1 9 107.49 8.5
 -9 1 -9 110.29 6.6
 11 -1 9 1117.69 59.49
 -11 -1 -9 1155.18 77.49
 -11 -1 -9 1089.39 58.79
 11 -1 9 1239.48 78.09
 11 -1 9 1153.78 58.29
 -11 -1 -9 1062.49 58.99
 -11 1 -9 1161.98 74.19
 11 1 9 1271.47 82.49
 11 1 9 1030 60.09
 11 1 9 1149.69 58.59
 -11 1 -9 1070.59 58.79
 13 -1 9 19.3 16.9
 13 -1 9 36 4.8
 -13 -1 -9 35.4 3.6
 13 -1 9 40.1 3.9
 -13 -1 -9 27 3.5
 -13 -1 -9 32.9 3.2
 13 -1 9 36.3 3
 -13 -1 -9 29.6 17.2
 -13 1 -9 31.3 3.1
 -13 1 -9 32 2.8
 -13 1 -9 28.2 15.2
 13 1 9 33.4 3.3
 13 1 9 24.5 5.1
 -15 -1 -9 9.5 2.3
 15 -1 9 6.8 18.6
 15 -1 9 6.8 1.8
 -15 -1 -9 8.4 2.2
 15 -1 9 11.1 2.7
 -15 -1 -9 8.1 2.5
 -15 -1 -9 -9.3 18
 15 -1 9 3.4 3.4
 15 1 9 8.2 4.1
 -15 1 -9 5.8 2.4
 -15 1 -9 7.6 1.6
 -15 1 -9 10.9 2.3
 15 1 9 7.6 2.1
 15 1 9 8.1 20.7
 -15 1 -9 -5.4 14.9
 -17 -1 -9 279.67 40.8
 -17 -1 -9 323.67 17.6
 17 -1 9 342.67 18.4
 17 -1 9 293.97 19.9
 17 -1 9 305.97 42.4
 -17 -1 -9 305.07 17.8
 17 -1 9 320.97 17.3
 -17 1 -9 266.07 36.2
 17 1 9 278.57 20.4
 17 1 9 348.57 17.7
 -17 1 -9 301.47 18
 17 1 9 330.07 46.9
 -19 -1 -9 4.3 24.1
 -19 -1 -9 36.2 3.7
 19 -1 9 34 6.3
 -19 -1 -9 29.1 3.7
 19 1 9 40.1 7.1
 19 1 9 31.4 3.6
 19 1 9 65.19 32.2
 -19 1 -9 40.9 23.7
 -19 1 -9 26 3.5
 -21 -1 -9 82.89 6.5
 21 -1 9 70.59 9.3
 -21 -1 -9 64.19 33.3
 -21 1 -9 77.99 6.4
 21 1 9 97.29 42.9
 21 1 9 82.39 10
 -23 -1 -9 103.29 7.4
 23 -1 9 69.09 9.9
 23 1 9 72.79 10.6
 -23 1 -9 95.89 7
 -26 -2 9 10.6 3.4
 -26 -2 9 9.7 3.8
 26 -2 -9 14.1 6.7
 -26 2 9 13.7 3.1
 26 2 -9 8.6 3.6
 -24 -2 9 -19.8 30.2
 -24 -2 9 -2.7 2.8
 24 -2 -9 2.4 6.1
 -24 -2 9 -2.1 3
 24 2 -9 1.3 5.1
 24 2 -9 -2.1 33.6
 24 2 -9 -1.5 2.8
 -24 2 9 -2.1 2.2
 -22 -2 9 75.39 44.1
 22 -2 -9 73.99 9.8
 22 -2 -9 97.29 28.6
 -22 -2 9 68.39 5.7
 22 2 -9 77.19 31.4
 22 2 -9 76.79 9.5
 -22 2 9 69.19 5.3
 22 2 -9 66.49 5.8
 -22 2 9 47.7 28.7
 20 -2 -9 48 4.3
 -20 -2 9 48.1 4.4
 -20 -2 9 51.09 4.9
 -20 -2 9 65.69 24
 20 -2 -9 43.9 7.3
 -20 2 9 54.99 5
 -20 2 9 53.69 4.3
 20 2 -9 64.49 28.5
 20 2 -9 40.4 7.2
 -20 2 9 54.59 26.2
 18 -2 -9 0.9 1.8
 18 -2 -9 0.9 4.1
 18 -2 -9 19 16.9
 -18 -2 9 4.1 2.3
 -18 -2 9 -0.9 2.2
 -18 -2 9 -9.5 16.5
 18 2 -9 1.1 2.2
 -18 2 9 1.3 1.8
 -18 2 9 0.5 2
 18 2 -9 8.4 17.6
 -18 2 9 8.9 19.8
 18 2 -9 4.1 3.9
 16 -2 -9 161.58 9.5
 -16 -2 9 155.08 9.7
 16 -2 -9 183.18 25.9
 -16 -2 9 175.78 9.6
 -16 -2 9 192.88 28.4
 16 -2 -9 142.69 12.3
 16 2 -9 153.38 26.8
 -16 2 9 149.79 9.4
 16 2 -9 164.08 12.2
 -16 2 9 166.38 9.1
 -16 2 9 152.08 10.4
 16 2 -9 153.78 9.4
 -16 2 9 201.88 29.1
 14 -2 -9 7.8 1.9
 14 -2 -9 6.1 1.9
 -14 -2 9 5.1 2.1
 14 -2 -9 8.7 4.3
 -14 -2 9 12.9 13.5
 14 2 -9 7.4 2
 14 2 -9 6.1 3.4
 14 2 -9 17.9 15
 -14 2 9 6.5 1.8
 -14 2 9 5.5 2.1
 -14 2 9 -5.5 14.4
 -14 2 9 4.4 1.4
 -12 -2 9 360.36 32
 -12 -2 9 323.37 17.7
 12 -2 -9 368.26 31.6
 12 -2 -9 299.67 19.5
 12 -2 -9 325.97 17.5
 -12 -2 9 346.27 20.2
 12 -2 -9 326.17 17.5
 -12 -2 9 334.97 17.6
 12 2 -9 388.06 33.2
 -12 2 9 317.97 17.5
 12 2 -9 317.97 17.5
 -12 2 9 308.07 17.8
 12 2 -9 304.57 19.3
 -12 2 9 326.17 33.2
 -12 2 9 306.07 17.1
 -10 -2 9 11.7 1.9
 10 -2 -9 11.7 1.2
 10 -2 -9 12.5 10.7
 10 -2 -9 10.4 1.8
 -10 -2 9 29.2 11.9
 10 -2 -9 15.5 3.8
 -10 -2 9 8.9 1.8
 10 -2 -9 10.1 1.9
 -10 2 9 10.6 1.6
 -10 2 9 3.9 11.7
 10 2 -9 7.5 9.8
 10 2 -9 12.4 3
 -10 2 9 10.6 2
 -10 2 9 10.6 1.2
 10 2 -9 8.9 1.7
 8 -2 -9 10.1 3.1
 -8 -2 9 12 3.2
 -8 -2 9 8.2 1.6
 -8 -2 9 8.8 1.7
 8 -2 -9 4.5 10.1
 -8 -2 9 24.2 11.1
 8 -2 -9 11.3 1.9
 8 -2 -9 11.2 1.7
 -8 2 9 1.8 10.2
 8 2 -9 9.1 1.6
 8 2 -9 5.2 3.8
 -8 2 9 11.3 1.1
 -8 2 9 8.4 1.9
 -8 2 9 9.9 1.5
 6 -2 -9 1061.79 53.49
 6 -2 -9 987.1 54.89
 -6 -2 9 1094.39 55.09
 -6 -2 9 1080.59 63.69
 6 -2 -9 1020.9 64.49
 -6 2 9 976.2 53.69
 6 2 -9 1019 62.99
 -6 2 9 940.81 65.49
 6 2 -9 1009.8 54.29
 4 -2 -9 35.9 4.3
 -4 -2 9 31.8 3.9
 -4 -2 9 29.4 2.5
 4 -2 -9 29.4 2.6
 4 -2 -9 39.1 11.4
 -4 -2 9 30.8 2.6
 -4 -2 9 22.7 9.4
 4 -2 -9 34.3 14
 4 -2 -9 31 1.9
 -4 2 9 31.2 3.1
 4 2 -9 37.2 3.4
 4 2 -9 27.9 2.4
 4 2 -9 19.3 8.6
 -4 2 9 27 2.4
 -4 2 9 32.1 2
 -2 -2 9 2677.73 145.59
 2 -2 -9 2612.34 148.29
 0 -2 -9 181.18 9.8
 0 -2 -9 145.59 20.7
 0 -2 -9 166.48 9
 0 -2 9 174.98 9.3
 0 -2 -9 171.08 9
 0 -2 -9 153.68 24.7
 0 -2 9 175.58 9.6
 0 -2 -9 165.08 10.8
 0 -2 -9 156.68 9.5
 0 2 -9 200.48 17.5
 0 2 -9 176.38 9.1
 0 2 9 169.58 10.2
 0 2 -9 171.58 9.3
 0 2 9 150.38 10.1
 0 2 -9 163.48 22.6
 -2 -2 -9 2485.35 145.49
 -2 2 -9 2295.47 139.99
 2 2 9 2721.93 150.58
 -4 -2 -9 1388.06 72.69
 -4 -2 -9 1255.17 86.89
 -4 2 -9 1426.06 80.29
 4 2 9 1467.45 93.79
 4 2 9 1365.86 72.89
 6 -2 9 322.77 17.4
 6 -2 9 315.47 17.6
 6 -2 9 324.87 17.1
 -6 -2 -9 278.27 31.9
 -6 -2 -9 329.37 17.1
 -6 -2 -9 325.67 17.8
 -6 -2 -9 294.17 18.1
 -6 2 -9 325.77 28.7
 6 2 9 357.16 39.1
 -6 2 -9 341.67 17.4
 -6 2 -9 330.17 17.4
 6 2 9 314.57 17.8
 6 2 9 314.77 18.8
 8 -2 9 1668.33 99.19
 -8 -2 -9 1520.15 101.59
 8 2 9 1826.52 109.69
 -8 2 -9 1606.04 84.89
 8 2 9 1596.64 86.39
 -10 -2 -9 186.78 11.7
 10 -2 9 189.58 10.7
 10 -2 9 181.58 11.5
 -10 -2 -9 203.08 11.9
 -10 -2 -9 187.78 29
 10 -2 9 212.18 11.4
 -10 -2 -9 194.18 10.9
 10 -2 9 216.88 27.6
 10 2 9 199.18 11.4
 10 2 9 172.88 13.1
 -10 2 -9 197.88 11.4
 -10 2 -9 205.08 11.4
 -10 2 -9 201.18 11.1
 10 2 9 238.58 35.8
 12 -2 9 198.18 12.1
 12 -2 9 219.08 29.4
 -12 -2 -9 149.79 28.9
 12 -2 9 196.08 10.7
 -12 -2 -9 189.68 11.5
 -12 -2 -9 192.08 11.7
 12 2 9 188.18 35.3
 12 2 9 195.28 11.4
 -12 2 -9 200.38 11.2
 -12 2 -9 194.78 11.5
 -14 -2 -9 9.9 2.1
 14 -2 9 10.5 1.7
 -14 -2 -9 11.3 19.5
 14 -2 9 12.2 16.7
 -14 -2 -9 9.8 2.6
 14 -2 9 9.7 3.4
 14 2 9 -13.1 22.4
 14 2 9 12.8 4.6
 -14 2 -9 12.2 2.5
 -14 2 -9 17.4 22.7
 14 2 9 7.8 2.5
 -14 2 -9 11.4 2.5
 -16 -2 -9 228.18 12.7
 -16 -2 -9 211.28 13.2
 -16 -2 -9 280.27 39.1
 16 -2 9 261.37 35.9
 16 -2 9 243.08 13.2
 16 -2 9 198.58 14.5
 16 -2 9 233.78 12.3
 16 2 9 200.58 40.2
 -16 2 -9 229.18 12.9
 16 2 9 226.48 12.9
 -16 2 -9 180.98 31.7
 -16 2 -9 202.78 13
 16 2 9 190.08 15.7
 18 -2 9 17.5 24.8
 -18 -2 -9 -21.5 21.6
 -18 -2 -9 5.9 2.6
 -18 -2 -9 8.8 2.7
 18 -2 9 6.5 4.1
 -18 2 -9 -10.3 18.9
 18 2 9 38 31.2
 -18 2 -9 4.6 2.7
 18 2 9 7.9 2.8
 18 2 9 2.2 4.6
 -18 2 -9 11.7 2.8
 20 -2 9 215.28 42.8
 -20 -2 -9 148.89 11.3
 -20 -2 -9 193.48 41.1
 -20 -2 -9 160.18 9.9
 -20 2 -9 94.19 40
 20 2 9 162.38 10
 20 2 9 129.99 14
 -20 2 -9 151.08 9.9
 -22 -2 -9 185.48 11.4
 22 -2 9 147.09 14.2
 -22 2 -9 194.08 11.6
 25 -3 -9 11 6.4
 -25 -3 9 9.1 3.7
 -25 -3 9 7.7 3.6
 25 3 -9 7.7 3.5
 -25 3 9 6.8 2.6
 -23 -3 9 73.19 6.4
 23 -3 -9 61.49 9.5
 -23 -3 9 74.49 6.9
 23 3 -9 77.79 6.7
 -23 3 9 70.29 5.6
 21 -3 -9 200.18 17
 21 -3 -9 255.87 37
 -21 -3 9 222.88 13.4
 -21 -3 9 240.78 13.9
 21 3 -9 224.98 16.7
 21 3 -9 268.57 43.3
 -21 3 9 222.88 12.7
 -21 3 9 298.97 44.7
 21 3 -9 217.58 13.5
 -19 -3 9 93.29 7.1
 19 -3 -9 89.19 10
 -19 -3 9 101.69 7.1
 -19 -3 9 94.09 28.1
 19 -3 -9 97.79 6.6
 19 -3 -9 55.99 20.7
 19 3 -9 86.09 29.9
 19 3 -9 86.39 9.5
 -19 3 9 99.59 6.3
 19 3 -9 95.29 7
 -17 -3 9 3.1 2.1
 17 -3 -9 6.6 2.1
 -17 -3 9 6.5 2.5
 17 -3 -9 7.1 2
 17 -3 -9 8.9 4.6
 17 -3 -9 24.4 16.2
 -17 -3 9 11.1 18.3
 17 3 -9 -8.7 18.9
 -17 3 9 22.3 19.3
 -17 3 9 5.4 1.6
 17 3 -9 3.1 3.6
 17 3 -9 11 2.6
 -17 3 9 7.2 2.2
 15 -3 -9 484.95 28.5
 15 -3 -9 437.96 26.9
 -15 -3 9 498.15 43.2
 -15 -3 9 479.75 26
 15 -3 -9 470.95 40.5
 -15 -3 9 513.45 26
 15 -3 -9 512.85 25.7
 -15 3 9 438.36 26
 15 3 -9 470.25 28
 15 3 -9 513.65 25.9
 -15 3 9 454.05 44.2
 -15 3 9 459.55 25.2
 -15 3 9 470.55 25.8
 15 3 -9 571.24 47.3
 13 -3 -9 1020.4 51.09
 -13 -3 9 979 51.19
 13 -3 -9 888.51 53.19
 -13 -3 9 875.41 65.69
 13 -3 -9 975.2 65.19
 13 3 -9 974.3 51.09
 13 3 -9 997 68.09
 -13 3 9 1005.9 50.59
 -13 3 9 965.3 68.99
 -13 3 9 988 51.09
 -11 -3 9 6.2 2.2
 -11 -3 9 14.1 3.9
 -11 -3 9 11.3 2.2
 11 -3 -9 3.5 3.2
 -11 -3 9 8.8 11.8
 11 -3 -9 8.3 1.8
 11 -3 -9 28.8 12.8
 11 -3 -9 8.9 1.1
 11 3 -9 5.9 2
 -11 3 9 26 14.3
 -11 3 9 7.5 1.1
 11 3 -9 4.9 12.4
 -11 3 9 12.1 1.9
 -11 3 9 6.3 2
 11 3 -9 8.6 2.9
 -9 -3 9 240.18 13.3
 -9 -3 9 251.87 15.5
 9 -3 -9 247.68 13.3
 9 -3 -9 239.18 15.4
 -9 -3 9 192.98 24.6
 9 -3 -9 261.07 25.9
 -9 -3 9 244.18 13.3
 9 -3 -9 239.78 12.6
 -9 3 9 240.38 29.6
 -9 3 9 241.68 12.6
 -9 3 9 232.58 13.2
 9 3 -9 278.37 26.6
 9 3 -9 230.88 13.2
 9 3 -9 248.28 14.4
 -9 3 9 235.58 13.7
 -7 -3 9 3393.26 195.58
 -7 -3 9 3793.72 187.38
 7 -3 -9 3640.74 197.78
 7 3 -9 3738.53 196.78
 7 3 -9 3384.36 186.08
 -5 -3 9 -6.6 6.8
 -5 -3 9 6.1 1.8
 5 -3 -9 -3.7 13.4
 5 -3 -9 9.1 3.1
 -5 -3 9 7.9 1.4
 5 -3 -9 6.4 1.5
 5 -3 -9 8.1 10.6
 -5 -3 9 6.3 2.6
 5 -3 -9 5.7 1.6
 5 3 -9 6.1 1.3
 5 3 -9 7.4 1.5
 5 3 -9 2.2 7.3
 -5 3 9 6.3 1.4
 3 -3 -9 18.7 3.5
 -3 -3 9 15.1 1.7
 -3 -3 9 14.1 1.9
 -3 -3 9 19 8
 -3 -3 9 23.4 3.2
 3 -3 -9 20.6 2.1
 3 -3 -9 11.9 13.8
 3 -3 -9 22.8 11.1
 3 -3 -9 18.9 2.3
 -3 3 9 16.3 2.7
 -3 3 9 17.2 1.9
 3 3 -9 32.4 9
 1 -3 -9 1752.02 115.49
 1 -3 -9 1942.71 111.79
 -1 -3 9 2028.1 99.59
 1 -3 -9 1818.82 100.09
 -1 -3 9 1859.61 106.09
 1 3 -9 2002.3 106.09
 -1 3 9 1874.31 99.69
 1 -3 9 934.51 49.2
 1 -3 9 947.41 49.6
 -1 -3 -9 974.8 49
 -1 -3 -9 872.01 65.39
 -1 -3 -9 902.61 50.69
 -1 -3 -9 984.1 49.7
 1 3 9 885.81 50.59
 -1 3 -9 1017.6 56.39
 1 3 9 973.7 50.19
 3 -3 9 26.6 2.6
 -3 -3 -9 27 3.1
 -3 -3 -9 19.4 2.5
 3 -3 9 21.8 2
 -3 -3 -9 18.9 1.7
 3 -3 9 19.9 2.5
 -3 -3 -9 28.2 2.3
 -3 -3 -9 16.7 3.1
 -3 -3 -9 34 13.8
 3 3 9 25.8 3.1
 -3 3 -9 23.7 2
 3 3 9 19.7 2.3
 3 3 9 43.5 18.5
 3 3 9 16.9 1.6
 -3 3 -9 31.5 7.9
 3 3 9 23.7 3.8
 -5 -3 -9 107.79 8.1
 -5 -3 -9 120.29 7.6
 -5 -3 -9 106.59 21.1
 5 -3 9 121.39 6.7
 -5 -3 -9 114.79 6.6
 5 -3 9 130.59 7.2
 5 -3 9 117.99 7.3
 -5 3 -9 100.29 15.3
 5 3 9 142.69 29.1
 5 3 9 113.39 7.7
 5 3 9 108.29 7.2
 -5 3 -9 130.69 6.8
 5 3 9 104.59 8.7
 -5 3 -9 124.39 14.3
 -5 3 -9 113.19 7
 -7 -3 -9 3361.16 201.78
 -7 3 -9 3504.35 192.38
 7 3 9 3428.46 185.68
 -7 3 -9 3888.01 192.28
 -9 -3 -9 214.78 13.6
 9 -3 9 242.78 12.8
 -9 -3 -9 228.58 12.5
 -9 -3 -9 208.08 32.2
 9 3 9 204.78 15.1
 -9 3 -9 217.28 12.9
 -9 3 -9 197.18 22.3
 -9 3 -9 235.28 12.9
 -9 3 -9 241.88 12.9
 9 3 9 237.48 13.3
 -11 -3 -9 11.7 2.8
 11 -3 9 22.3 14.2
 -11 -3 -9 32.6 18.2
 11 -3 9 9.8 2.4
 -11 -3 -9 8.2 1.8
 11 -3 9 10.5 2
 11 3 9 5.7 3.8
 -11 3 -9 10.7 2.2
 -11 3 -9 -13.8 10.2
 -11 3 -9 7.9 2.2
 11 3 9 3.4 20.6
 11 3 9 15.5 2.8
 13 -3 9 693.33 34.8
 13 -3 9 724.73 53.09
 -13 -3 -9 650.23 34.5
 -13 -3 -9 627.54 35.3
 13 -3 9 601.94 35.4
 -13 -3 -9 713.53 58.09
 -13 3 -9 664.63 34.8
 -13 3 -9 617.64 47.4
 13 3 9 683.83 35.1
 -13 3 -9 619.74 35.4
 -15 -3 -9 199.68 35.5
 15 -3 9 155.98 12
 15 -3 9 191.28 11
 -15 -3 -9 184.38 11.5
 -15 -3 -9 196.68 10.7
 15 -3 9 159.38 28.5
 15 3 9 185.38 11.2
 15 3 9 221.98 41.5
 -15 3 -9 159.68 24.2
 -15 3 -9 179.58 10.9
 -17 -3 -9 38.2 4.6
 17 -3 9 29.7 5.5
 -17 -3 -9 45.8 4.1
 17 -3 9 46.3 4.3
 17 -3 9 36.4 22.6
 -17 -3 -9 51.59 26.7
 17 3 9 44.9 7.6
 17 3 9 56.39 35.5
 17 3 9 45.8 4.5
 -17 3 -9 20 18.6
 -17 3 -9 39.3 4.3
 19 -3 9 57.59 30.1
 -19 -3 -9 111.09 8.7
 19 -3 9 102.29 10.4
 -19 -3 -9 137.09 8.3
 -19 -3 -9 126.49 37.1
 -19 3 -9 116.89 29
 19 3 9 109.59 43
 19 3 9 121.09 8.5
 -19 3 -9 130.29 8.3
 21 -3 9 16.5 5.4
 -21 -3 -9 42.1 43.2
 -21 -3 -9 29.5 4.1
 21 3 9 36.6 4.5
 21 3 9 73.59 70.99
 21 3 9 23.9 6.6
 -21 3 -9 28.7 4.2
 -22 -4 9 27.9 4.3
 22 -4 -9 25.1 7.1
 -22 -4 9 28.3 4.3
 -22 4 9 23.3 2.9
 22 4 -9 25 4.2
 -20 -4 9 14.4 3.5
 20 -4 -9 22.2 6.2
 -20 -4 9 11.8 3.1
 -20 4 9 17.9 2.3
 20 4 -9 15.5 3.4
 18 -4 -9 65.49 21.5
 18 -4 -9 78.09 9.3
 -18 -4 9 89.69 6.9
 -18 4 9 77.79 5.3
 -18 4 9 44.9 26.6
 18 4 -9 98.29 6.7
 16 -4 -9 77.99 5.5
 16 -4 -9 71.99 19.5
 -16 -4 9 88.39 6.3
 -16 -4 9 82.39 6.2
 16 -4 -9 85.99 5.8
 16 -4 -9 70.09 8.4
 16 4 -9 81.89 7.7
 16 4 -9 72.69 6.1
 -16 4 9 73.79 4.8
 16 4 -9 46.1 25.8
 -16 4 9 81.49 5.8
 -16 4 9 70.29 23.4
 14 -4 -9 120.59 7.1
 -14 -4 9 123.79 24.1
 14 -4 -9 117.39 7.3
 -14 -4 9 117.99 7.6
 14 -4 -9 142.39 23
 14 -4 -9 114.99 6.4
 -14 -4 9 127.99 10.6
 14 -4 -9 104.39 10.1
 -14 -4 9 116.19 7.7
 -14 4 9 116.09 7.2
 -14 4 9 104.09 6.4
 14 4 -9 104.69 26.1
 14 4 -9 113.89 7.4
 14 4 -9 113.39 8.8
 -14 4 9 113.09 6.8
 -14 4 9 86.59 24.2
 -12 -4 9 179.28 13.1
 12 -4 -9 180.88 24.5
 12 -4 -9 176.28 12.8
 12 -4 -9 174.48 10.1
 -12 -4 9 180.98 25.7
 12 -4 -9 176.28 9.4
 -12 -4 9 180.38 10.4
 -12 -4 9 179.38 10.5
 12 -4 -9 174.18 10.2
 -12 4 9 174.18 9.4
 12 4 -9 188.28 10.3
 -12 4 9 185.18 28.3
 -12 4 9 165.98 10.2
 -12 4 9 170.88 9.5
 10 -4 -9 9.9 12.2
 10 -4 -9 13 2
 -10 -4 9 12.3 2.4
 10 -4 -9 15 2.2
 -10 -4 9 9 12.5
 10 -4 -9 17.5 4.2
 -10 -4 9 19.5 4.2
 -10 -4 9 15.9 2.3
 -10 4 9 16.8 2.2
 10 4 -9 37.4 16.3
 10 4 -9 16.1 2.3
 8 -4 -9 203.48 13.9
 8 -4 -9 207.68 11.7
 8 -4 -9 238.18 27
 -8 -4 9 191.58 11.9
 8 -4 -9 224.88 33.4
 -8 -4 9 209.68 11.7
 -8 -4 9 175.58 22.7
 8 -4 -9 221.38 11.9
 -8 4 9 218.88 12.6
 8 4 -9 205.68 11.7
 8 4 -9 245.98 26.5
 6 -4 -9 231.98 13.1
 -6 -4 9 234.68 12.7
 6 -4 -9 222.68 14.9
 6 -4 -9 194.98 31.2
 -6 -4 9 231.78 13.1
 -6 -4 9 211.88 22.5
 6 -4 -9 224.88 12.8
 -6 -4 9 235.88 14.6
 -6 4 9 225.38 12.9
 6 4 -9 249.48 12.8
 -6 4 9 235.98 13.7
 6 4 -9 250.67 24.9
 4 -4 -9 29.4 5.4
 4 -4 -9 39.6 3.2
 -4 -4 9 38.7 10.4
 4 -4 -9 38.8 3.6
 -4 -4 9 34.1 4.3
 4 -4 -9 11.3 16.3
 -4 -4 9 39.3 3.5
 -4 -4 9 33.7 2.9
 4 4 -9 35.1 11
 4 4 -9 33.9 2.8
 -4 4 9 38.9 4.1
 -4 4 9 30.4 2.9
 2 -4 -9 1411.86 98.19
 2 -4 -9 1458.55 93.09
 2 -4 -9 1468.05 82.09
 -2 -4 9 1609.64 81.49
 -2 -4 9 1516.15 87.79
 2 -4 -9 1639.54 80.99
 -2 4 9 1616.84 81.49
 2 4 -9 1699.13 88.89
 -2 4 9 1566.24 81.79
 -2 4 9 1436.06 80.59
 0 -4 -9 11.7 13.5
 0 -4 9 2 2.1
 0 -4 9 2.1 1.1
 0 -4 -9 1.8 1.6
 0 -4 9 1 1.7
 0 -4 -9 0.4 2.5
 0 -4 -9 12.5 11.9
 0 -4 -9 1.4 1.9
 0 4 -9 20.9 10.5
 0 4 9 2.1 1.3
 0 4 9 4.3 2.5
 0 4 -9 6.8 6.6
 0 4 9 2.7 2.4
 0 4 -9 2.8 1.1
 -2 -4 -9 386.96 39.7
 -2 -4 -9 388.46 23.8
 2 -4 9 427.66 22.9
 -2 -4 -9 427.36 22
 -2 -4 -9 442.16 24.3
 2 -4 9 417.86 22.3
 -2 -4 -9 438.26 23
 2 -4 9 455.35 22.9
 -2 -4 -9 425.26 22
 2 4 9 389.06 25.9
 2 4 9 425.36 47
 2 4 9 420.76 23.3
 -2 4 -9 425.06 27.6
 -2 4 -9 387.46 30.5
 -4 -4 -9 702.23 35.6
 4 -4 9 620.94 35
 -4 -4 -9 646.04 34.3
 4 -4 9 651.53 34.2
 -4 -4 -9 612.14 35.8
 -4 -4 -9 696.23 35.3
 -4 4 -9 665.93 38.8
 -4 4 -9 645.94 40.4
 4 4 9 681.73 62.39
 4 4 9 601.14 36.5
 4 4 9 603.24 34.9
 4 4 9 701.13 35.4
 -4 4 -9 698.03 34.4
 -4 4 -9 695.33 34.9
 6 -4 9 2 1.1
 -6 -4 -9 -11.5 14.4
 -6 -4 -9 1.5 1.1
 -6 -4 -9 1.3 2.1
 -6 -4 -9 1.9 2.4
 6 -4 9 4.1 2.3
 6 -4 9 4 1.4
 6 4 9 2.9 1.7
 6 4 9 5.1 3.3
 -6 4 -9 6.5 6.1
 -6 4 -9 5 2
 -6 4 -9 -6.3 5.1
 -6 4 -9 4.9 1.4
 6 4 9 -2.6 21.2
 6 4 9 3.8 2.3
 8 -4 9 983.1 52.19
 -8 -4 -9 941.21 53.39
 8 -4 9 1065.09 52.29
 -8 -4 -9 1015.9 52.19
 8 -4 9 991.1 52.89
 -8 -4 -9 854.41 71.09
 8 4 9 901.21 54.79
 -8 4 -9 1018.1 52.59
 -8 4 -9 994 57.49
 8 4 9 1009 52.99
 -8 4 -9 1063.69 57.59
 -8 4 -9 1066.39 52.39
 -10 -4 -9 314.97 18.1
 -10 -4 -9 378.76 42
 10 -4 9 358.76 18.3
 -10 -4 -9 312.07 19.4
 -10 4 -9 384.86 27.2
 10 4 9 333.67 19
 10 4 9 293.57 21.1
 10 4 9 464.25 56.19
 -10 4 -9 343.97 26.1
 -10 4 -9 355.66 18.7
 -12 -4 -9 118.69 31
 -12 -4 -9 176.48 9.9
 12 -4 9 180.38 10
 12 -4 9 164.08 10.4
 12 4 9 253.17 46.8
 12 4 9 158.98 11.4
 12 4 9 168.98 19.1
 -12 4 -9 174.68 10.2
 -12 4 -9 172.48 10.4
 -12 4 -9 159.98 19.4
 -14 -4 -9 8.1 3.4
 14 -4 9 9.6 3.2
 14 -4 9 11.7 2.3
 -14 -4 -9 8.3 2.3
 14 -4 9 8.5 16.2
 -14 -4 -9 6.1 23.4
 -14 4 -9 -17.6 12.9
 -14 4 -9 13 2.8
 14 4 9 -7.6 31.1
 -14 4 -9 12.6 2.6
 14 4 9 5.2 3
 14 4 9 7.4 4.4
 -16 -4 -9 66.39 27.7
 -16 -4 -9 51.09 4.4
 -16 -4 -9 39.8 5.1
 16 -4 9 42.1 5.6
 16 -4 9 35.6 22.4
 16 -4 9 54.09 4.6
 16 4 9 46.4 42.3
 16 4 9 57.29 5.2
 -16 4 -9 45.6 4.6
 -16 4 -9 67.69 7.3
 -16 4 -9 59.39 18.7
 16 4 9 48.4 7.6
 18 -4 9 14.7 4.5
 -18 -4 -9 13.3 3.8
 18 -4 9 23.2 26
 -18 -4 -9 -23.6 27.8
 -18 -4 -9 20.6 3.3
 18 4 9 12.3 49.5
 -18 4 -9 17.8 3.6
 18 4 9 17.6 3.7
 -18 4 -9 25.6 3.5
 -18 4 -9 36.6 21.5
 18 4 9 18.9 6
 -20 -4 -9 173.78 11.9
 -20 -4 -9 178.48 11.1
 -20 4 -9 166.78 11.4
 20 4 9 184.78 11.7
 20 4 9 140.39 20.6
 20 4 9 214.48 67.39
 21 -5 -9 11.2 6
 -21 -5 9 16.4 4
 -21 -5 9 12.4 3.7
 -21 5 9 17.3 2.3
 21 5 -9 19.6 3.9
 -19 -5 9 101.49 8
 19 -5 -9 92.99 10.6
 -19 -5 9 105.39 8.1
 -19 5 9 100.69 6.2
 19 5 -9 116.49 7.9
 -17 -5 9 87.09 7.4
 17 -5 -9 92.59 10
 -17 -5 9 107.79 7.6
 17 -5 -9 107.39 25.5
 -17 5 9 96.39 5.7
 17 5 -9 101.99 7.5
 -17 5 9 88.79 33.4
 15 -5 -9 -0.2 4.3
 -15 -5 9 0.7 2.4
 15 -5 -9 0.1 16.9
 -15 -5 9 0.3 2.7
 -15 5 9 2.5 2.1
 15 5 -9 0.7 2.4
 -13 -5 9 137.49 12.5
 13 -5 -9 115.69 10.8
 -13 -5 9 127.19 8.4
 -13 -5 9 132.89 8.3
 13 -5 -9 159.18 23.9
 13 -5 -9 127.89 8
 -13 5 9 124.59 8
 13 5 -9 121.49 8.2
 -11 -5 9 377.26 20.3
 -11 -5 9 375.86 23.1
 11 -5 -9 363.26 20
 -11 -5 9 369.76 20.5
 11 -5 -9 362.76 20.1
 11 5 -9 374.66 20.2
 -11 5 9 366.96 20.1
 -9 -5 9 16.5 2.4
 9 -5 -9 14.6 14.4
 -9 -5 9 21.4 3.1
 9 -5 -9 14.2 2.2
 9 -5 -9 13.6 2.4
 9 -5 -9 11.2 4
 9 5 -9 -15.8 15.6
 9 5 -9 13.5 2.3
 -9 5 9 13.5 2.3
 -7 -5 9 2.2 2
 7 -5 -9 0.6 1.5
 -7 -5 9 1.2 3
 7 -5 -9 -0.9 1.6
 7 -5 -9 0.5 3.1
 7 -5 -9 2.4 18.9
 -7 -5 9 0 1.5
 -7 -5 9 4.1 10.3
 -7 5 9 1.2 1.6
 7 5 -9 4.5 12.7
 7 5 -9 0 1.5
 -5 -5 9 406.06 23.6
 -5 -5 9 418.26 22.4
 -5 -5 9 404.16 21.8
 5 -5 -9 474.95 38.3
 -5 -5 9 396.36 31.7
 5 -5 -9 415.06 22.1
 5 -5 -9 359.26 41.7
 5 -5 -9 419.56 22.3
 5 5 -9 430.46 35.4
 -5 5 9 385.76 22
 5 5 -9 409.36 21.8
 -3 -5 9 122.59 7.6
 -3 -5 9 118.99 6.7
 3 -5 -9 117.19 7.6
 3 -5 -9 107.09 9.1
 -3 -5 9 115.69 15.1
 -3 -5 9 114.69 8.4
 3 -5 -9 126.19 21
 3 -5 -9 106.49 7.1
 3 -5 -9 125.69 24.7
 3 5 -9 116.79 6.7
 -3 5 9 122.09 8.4
 -3 5 9 108.99 7
 1 -5 -9 24 4.3
 1 -5 -9 28.3 14.9
 1 -5 -9 28.1 3.5
 -1 -5 9 25.4 3.5
 1 -5 -9 21.3 2.8
 -1 -5 9 27.5 3.2
 -1 -5 9 28.4 2.4
 1 -5 -9 35 18.5
 -1 5 9 27.9 3.8
 1 5 -9 27.8 2.4
 -1 5 9 28.5 3.8
 1 5 -9 8.3 9.4
 -1 5 9 21.6 2.6
 1 -5 9 434.06 24.6
 1 -5 9 471.65 24.7
 -1 -5 -9 421.66 25.8
 -1 -5 -9 445.36 24.7
 -1 -5 -9 441.76 43.7
 -1 -5 -9 461.85 25
 1 -5 9 450.55 23.8
 -1 5 -9 487.25 23.9
 -1 5 -9 433.36 29
 -1 5 -9 453.55 27.7
 1 5 9 429.86 25.8
 1 5 9 486.85 25.2
 3 -5 9 568.24 28.5
 -3 -5 -9 511.85 47.7
 3 -5 9 528.25 28.8
 -3 -5 -9 545.45 27.8
 -3 -5 -9 514.25 27.7
 -3 -5 -9 492.35 29.7
 3 -5 9 529.75 27.8
 -3 -5 -9 541.35 31.4
 3 5 9 541.85 29.2
 3 5 9 501.15 30.2
 3 5 9 506.65 61.69
 -3 5 -9 565.24 27.9
 5 -5 9 251.07 12.8
 -5 -5 -9 207.28 14.3
 -5 -5 -9 234.08 12.5
 5 -5 9 230.88 12.3
 5 -5 9 240.88 13.7
 -5 -5 -9 205.48 33.2
 5 5 9 247.08 13.9
 5 5 9 201.08 15
 -5 5 -9 242.18 13.4
 5 5 9 221.08 45.9
 7 -5 9 20.7 1.8
 -7 -5 -9 18.7 3.9
 7 -5 9 23.6 2.2
 -7 -5 -9 56.69 21
 -7 -5 -9 22.9 2.1
 7 -5 9 17 3.2
 -7 5 -9 19 3
 7 5 9 20.6 3.5
 7 5 9 18.6 4.3
 7 5 9 17.8 2.8
 -9 -5 -9 150.18 30
 9 -5 9 157.88 8.5
 9 -5 9 139.59 9.7
 -9 -5 -9 152.08 10.4
 9 -5 9 144.89 8.4
 -9 -5 -9 148.99 8.5
 9 5 9 214.08 45.8
 9 5 9 141.89 9.3
 -9 5 -9 143.99 9.3
 9 5 9 167.28 10
 9 5 9 129.79 11.6
 11 -5 9 118.19 7
 -11 -5 -9 158.88 32.6
 11 -5 9 108.39 7.3
 -11 -5 -9 120.39 9.1
 11 5 9 137.09 43.9
 11 5 9 114.89 10.6
 -11 5 -9 119.79 8.1
 11 5 9 127.59 8.5
 13 -5 9 2.5 2.5
 -13 -5 -9 1.3 3.1
 -13 -5 -9 3 2
 13 -5 9 0.9 1.7
 -13 5 -9 0.1 2.7
 13 5 9 4.2 4.1
 13 5 9 42.3 40.3
 13 5 9 6.1 3.2
 15 -5 9 30.2 4.5
 15 -5 9 34.7 3.4
 -15 -5 -9 34.6 4.6
 -15 -5 -9 34.9 3.6
 15 5 9 39.9 4.7
 -15 5 -9 35.3 3.8
 -15 5 -9 32.1 4.2
 -17 -5 -9 135.79 10.2
 -17 -5 -9 143.89 9
 17 -5 9 124.59 10.5
 17 5 9 148.59 10
 -17 5 -9 144.29 9.6
 -17 5 -9 140.69 9.2
 19 -5 9 20.9 5.1
 -19 -5 -9 17.8 4.4
 -19 -5 -9 14.9 3.3
 -19 5 -9 22.4 4.2
 -19 5 -9 24.9 3.7
 19 5 9 18.1 4.3
 -18 -6 9 25.5 4.4
 -18 -6 9 26.2 4.2
 18 -6 -9 24.8 6.6
 18 6 -9 28.4 4.1
 16 -6 -9 -0.5 4.6
 -16 -6 9 -2.3 3
 -16 -6 9 2.9 2.8
 16 6 -9 0.3 2.8
 -14 -6 9 9.7 3
 -14 -6 9 8.7 3.2
 14 -6 -9 11.6 5.1
 14 -6 -9 35.6 20.8
 14 6 -9 10.5 2.9
 12 -6 -9 36.4 6.3
 -12 -6 9 32.2 6.7
 -12 -6 9 39.4 4
 12 -6 -9 51.19 19.9
 12 6 -9 35 3.9
 -12 6 9 43.2 3.9
 10 -6 -9 -1 4.1
 -10 -6 9 2 2.5
 -10 -6 9 1.9 5
 10 -6 -9 1.3 16.6
 -10 -6 9 3.2 2.9
 10 6 -9 0.6 2.3
 -10 6 9 3.6 2.1
 8 -6 -9 98.39 9.2
 -8 -6 9 97.09 9.2
 8 -6 -9 84.69 20.8
 -8 -6 9 90.29 6.4
 -8 -6 9 104.99 7.3
 -8 6 9 97.19 6.5
 8 6 -9 103.59 6.4
 -6 -6 9 18.1 2.3
 -6 -6 9 16.4 4.4
 6 -6 -9 21.1 2.9
 6 -6 -9 6 15.5
 6 -6 -9 9 4.1
 -6 -6 9 16.1 3.1
 -6 6 9 20.2 3.8
 6 6 -9 16.9 2.3
 -6 6 9 14.1 2.5
 4 -6 -9 56.99 6.8
 4 -6 -9 66.19 5.1
 4 -6 -9 76.19 20.5
 4 -6 -9 67.79 5.5
 -4 -6 9 59.89 4.5
 -4 -6 9 61.19 6.6
 -4 -6 9 73.99 5.8
 -4 6 9 67.79 5
 4 6 -9 62.89 4.4
 -4 6 9 70.99 6.3
 2 -6 -9 -0.5 1.8
 -2 -6 9 1.2 1.4
 2 -6 -9 -4.8 14.7
 2 -6 -9 -3.2 2.1
 -2 -6 9 -0.4 2.5
 2 -6 -9 -0.4 3.1
 -2 -6 9 2.5 2.8
 2 6 -9 1.4 10.6
 -2 6 9 3.1 3
 -2 6 9 0.8 1.7
 2 6 -9 0.8 1.3
 0 -6 -9 87.49 6.6
 0 -6 -9 77.69 5.9
 0 -6 9 76.89 4.7
 0 -6 -9 65.59 7.1
 0 -6 9 77.29 6.3
 0 -6 9 77.39 6.2
 0 -6 -9 73.49 21.8
 0 6 9 85.79 6.7
 0 6 -9 77.39 4.7
 0 6 9 72.59 5.5
 2 -6 9 21.5 2
 -2 -6 -9 22.6 3.6
 -2 -6 -9 -5.2 16.9
 2 -6 9 24.4 3.1
 2 -6 9 18.6 3.3
 -2 -6 -9 21 4.1
 2 6 9 13.5 3.5
 2 6 9 20.8 2.8
 -2 6 -9 19.2 1.8
 -4 -6 -9 78.89 7.5
 -4 -6 -9 86.09 5
 4 -6 9 80.89 4.6
 4 -6 9 83.99 5.5
 -4 -6 -9 81.49 4.6
 4 -6 9 83.79 6.6
 4 6 9 67.79 5.8
 -4 6 -9 70.29 6.2
 4 6 9 84.59 7.1
 6 -6 9 44.1 3.4
 -6 -6 -9 47.3 3.3
 6 -6 9 41.6 2.8
 -6 -6 -9 45.5 5.5
 6 -6 9 41.7 4.7
 6 6 9 43.1 5
 -6 6 -9 51.99 4.6
 8 -6 9 3.6 1.2
 -8 -6 -9 2.6 1.6
 -8 -6 -9 3.3 3.2
 8 -6 9 6.5 3
 8 -6 9 5.4 1.4
 -8 6 -9 8.7 2.8
 8 6 9 4 3.1
 -10 -6 -9 13.8 2.3
 10 -6 9 14.2 2
 -10 -6 -9 13.6 3.9
 10 6 9 10 3.6
 -10 6 -9 13.7 3.3
 12 -6 9 24.8 2.5
 12 -6 9 20.1 3
 -12 -6 -9 26.2 2.9
 -12 -6 -9 12.5 4
 12 6 9 29.3 4.3
 -12 6 -9 19.4 3.7
 14 -6 9 -0.8 2.6
 -14 -6 -9 0.5 3.1
 14 -6 9 1.2 1.8
 -14 -6 -9 3.6 2.3
 -14 6 -9 1.8 3
 14 6 9 0.2 5.1
 16 -6 9 -2.2 3.2
 -16 -6 -9 4 2.6
 16 6 9 4.2 3.4
 -16 6 -9 -0.3 3.2
 -13 -7 9 0.6 3.3
 -13 -7 9 4.6 2.9
 13 -7 -9 2.5 4.5
 13 7 -9 -3.4 2.5
 11 -7 -9 36.5 6.4
 -11 -7 9 44.9 5
 -11 -7 9 37.9 4.1
 11 7 -9 38.4 4
 -9 -7 9 109.99 7.3
 -9 -7 9 117.79 8.3
 9 -7 -9 94.79 9.8
 -9 7 9 117.69 9.2
 9 7 -9 97.09 7.1
 -7 -7 9 0 2.1
 -7 -7 9 0.8 2.8
 7 -7 -9 37.4 23.1
 7 -7 -9 3 4
 7 7 -9 0.3 1.9
 -7 7 9 5.3 3.5
 -5 -7 9 14.8 2.4
 -5 -7 9 12.3 4.3
 5 -7 -9 22.9 21.4
 5 -7 -9 5.3 4
 -5 -7 9 14.2 3.5
 5 7 -9 13.6 2.2
 -5 7 9 11.4 3.9
 -3 -7 9 255.77 15.4
 3 -7 -9 251.37 16.9
 -3 -7 9 268.07 16.6
 -3 -7 9 258.57 14.3
 3 -7 -9 235.48 34.3
 -3 7 9 273.37 16
 3 7 -9 260.47 14.1
 -1 -7 9 6.3 3.3
 1 -7 -9 8 4
 -1 -7 9 6.4 1.8
 -1 -7 9 3.4 3.2
 1 -7 -9 -6.4 20.4
 1 7 -9 8.9 1.6
 -1 7 9 13.1 3.5
 1 -7 9 0.7 2.8
 -1 -7 -9 -25.3 22
 1 -7 9 -1.5 3
 -1 -7 -9 0.7 3.4
 1 7 9 1.4 3.1
 -3 -7 -9 170.28 12.4
 3 -7 9 167.18 10.7
 3 -7 9 164.98 9.5
 3 -7 9 183.18 11.3
 3 7 9 202.48 11.9
 -3 7 -9 194.68 11.1
 5 -7 9 53.09 5.7
 -5 -7 -9 58.39 6.4
 5 7 9 56.89 5.8
 -5 7 -9 60.79 6.1
 -7 -7 -9 0.5 1.5
 7 -7 9 4.2 3.3
 -7 -7 -9 -2.8 3.3
 -7 7 -9 1.1 2.9
 7 7 9 4 3.4
 -9 -7 -9 30.7 3
 9 -7 9 31.3 4.7
 -9 -7 -9 27.9 5
 9 7 9 37.2 4.8
 -9 7 -9 32.5 4.3
 -11 -7 -9 97.39 6.4
 -11 -7 -9 83.79 8.5
 11 -7 9 89.49 6.1
 11 -7 9 103.09 5.9
 -11 7 -9 95.79 8
 11 7 9 84.79 7.7
 -6 -8 9 62.89 5.4
 6 -8 -9 55.69 7.5
 -6 -8 9 70.09 6.4
 6 8 -9 65.99 5.1
 -6 8 9 68.99 6.7
 4 -8 -9 8.4 4.5
 -4 -8 9 7.4 3.7
 -4 -8 9 12.2 2.4
 4 8 -9 14 2.2
 -4 8 9 8.2 3.9
 4 8 -9 11.4 2.6
 -2 -8 9 32.8 3.2
 -2 -8 9 44.3 5.7
 2 -8 -9 28.3 5.5
 -2 -8 9 29.4 4.8
 2 8 -9 28.4 3.1
 -2 8 9 34.2 5
 2 8 -9 37.5 3.1
 0 -8 -9 2.2 4
 0 -8 9 5.7 1.8
 0 -8 9 3.8 3.6
 0 -8 9 5 3.6
 0 8 9 1.8 3.5
 2 -8 9 77.99 6.8
 2 -8 9 74.09 6.7
 -2 -8 -9 60.99 7.3
 2 -8 9 70.29 4.6
 -2 8 -9 72.59 6.3
 2 8 9 78.09 7
 4 -8 9 6.7 1.4
 -4 -8 -9 8.2 4.2
 4 -8 9 8.6 3.9
 4 -8 9 7.3 2.8
 4 8 9 2.5 3.7
 -4 8 -9 4.2 3.6
 26 0 -10 105.49 12.5
 -26 0 10 117.09 8.4
 24 0 -10 35.4 7.7
 24 0 -10 37.5 31.5
 -24 0 10 24.7 32.9
 -24 0 10 50.19 4.6
 24 0 -10 41.2 4.5
 22 0 -10 14.5 22.9
 22 0 -10 31.8 6.9
 -22 0 10 33.1 4.3
 -22 0 10 -3.5 26.3
 -22 0 10 29.4 3.6
 22 0 -10 25.2 3.7
 20 0 -10 6.9 4.9
 -20 0 10 -17.8 20.2
 20 0 -10 2.2 2.3
 20 0 -10 30 21.5
 -20 0 10 2.1 2.1
 -20 0 10 6 2.7
 18 0 -10 480.65 25.6
 -18 0 10 418.76 52.99
 -18 0 10 455.05 25.9
 18 0 -10 565.04 47.7
 -18 0 10 472.45 25.4
 16 0 -10 86.79 9
 -16 0 10 89.89 5.7
 16 0 -10 82.59 5.8
 -16 0 10 81.59 6.2
 -16 0 10 75.89 21
 16 0 -10 87.19 21
 -14 0 10 236.18 32.9
 14 0 -10 361.76 33.4
 14 0 -10 294.27 19
 -14 0 10 295.57 16.4
 14 0 -10 307.87 16.7
 -14 0 10 313.07 17
 -12 0 10 1064.59 58.59
 12 0 -10 1119.99 60.59
 -12 0 10 1110.69 73.69
 12 0 -10 1243.38 73.49
 -10 0 10 793.92 41.4
 10 0 -10 789.62 41.1
 10 0 -10 806.92 54.19
 -10 0 10 773.82 54.59
 10 0 -10 753.92 42.9
 8 0 -10 45 13.2
 -8 0 10 38.7 3.3
 8 0 -10 34.4 2.9
 8 0 -10 35.5 4.6
 -8 0 10 38.8 13.3
 -8 0 10 39.9 2.8
 6 0 -10 43.1 3.3
 -6 0 10 43.1 3.5
 -6 0 10 42.3 4.9
 6 0 -10 51.29 5.1
 -6 0 10 44.7 3
 6 0 -10 50.79 12.7
 -6 0 10 41.2 12.1
 -4 0 10 1328.97 66.19
 -4 0 10 1174.48 75.49
 4 0 -10 1192.28 74.59
 4 0 -10 1211.98 65.59
 2 0 -10 3877.91 210.98
 0 0 10 298.27 16.4
 0 0 -10 299.07 16.4
 0 0 -10 296.27 17.3
 0 0 10 307.37 16.7
 0 0 -10 312.57 27.1
 0 0 10 334.67 18.1
 2 0 10 179.98 10.5
 2 0 10 159.38 9.4
 -2 0 -10 150.78 19.9
 -2 0 -10 159.88 9.6
 -2 0 -10 170.18 9.1
 2 0 10 151.08 9
 -2 0 -10 161.08 8.8
 -2 0 -10 115.39 21.7
 2 0 10 151.88 9.3
 4 0 10 5513.75 309.37
 -4 0 -10 5754.32 308.07
 -6 0 -10 303.47 15.6
 6 0 10 274.77 15.5
 -6 0 -10 264.87 15.6
 6 0 10 301.57 16.5
 6 0 10 254.67 15.8
 -6 0 -10 263.07 29.3
 -6 0 -10 297.57 15.2
 8 0 10 5.4 2.3
 8 0 10 0.8 1.4
 -8 0 -10 3.6 1.5
 -8 0 -10 2.7 1.2
 -8 0 -10 1.1 12.4
 -8 0 -10 0.8 1.7
 8 0 10 8.7 2.5
 8 0 10 -6.8 13.3
 -8 0 -10 2.9 1.8
 -10 0 -10 1503.75 96.69
 10 0 10 1516.05 80.69
 -10 0 -10 1548.95 79.99
 -10 0 -10 1487.95 79.99
 10 0 10 1592.04 101.59
 -12 0 -10 179.18 11.4
 -12 0 -10 143.19 26.4
 12 0 10 195.68 12.9
 12 0 10 206.58 12
 -12 0 -10 170.98 10.9
 -12 0 -10 199.58 10.9
 12 0 10 214.18 32.8
 12 0 10 195.48 10.9
 -12 0 -10 189.78 11.7
 14 0 10 3.2 1.7
 -14 0 -10 2.8 1.7
 -14 0 -10 11.6 17.8
 14 0 10 -1.2 3
 14 0 10 5.9 2.6
 -14 0 -10 4.6 2.3
 14 0 10 -4.6 18.6
 16 0 10 67.49 7.9
 -16 0 -10 58.29 5.7
 -16 0 -10 67.29 5.1
 16 0 10 71.39 5.1
 -16 0 -10 70.59 5.1
 16 0 10 68.19 28.1
 -18 0 -10 678.93 34.7
 18 0 10 657.83 34.6
 -18 0 -10 607.44 60.29
 18 0 10 576.54 37.4
 18 0 10 769.12 68.69
 -20 0 -10 49.3 29.7
 -20 0 -10 84.69 6.4
 20 0 10 72.59 9.5
 -22 0 -10 55.39 5.1
 22 0 10 34.8 7.6
 -25 -1 10 29.4 3.9
 25 -1 -10 17 6.9
 -25 -1 10 -0.3 41
 -25 -1 10 28.9 6.7
 -25 1 10 25.7 3.7
 25 1 -10 69.79 52.39
 25 1 -10 28.3 4.1
 25 1 -10 39.9 7.9
 -23 -1 10 27 3.6
 23 -1 -10 63.09 29.6
 -23 -1 10 45.4 31
 -23 -1 10 16.8 3.7
 23 -1 -10 22.3 5.7
 23 -1 -10 33.5 7.1
 23 1 -10 20.3 3.5
 -23 1 10 23.5 3.2
 23 1 -10 13.9 6.4
 23 1 -10 -15.5 26.9
 -23 1 10 13.8 31.4
 -21 -1 10 1.9 2.2
 21 -1 -10 2.3 4.8
 21 -1 -10 0.2 3.6
 -21 -1 10 1 2.6
 -21 -1 10 3.7 24.1
 21 -1 -10 -9.9 21.9
 21 1 -10 -1.4 23.7
 21 1 -10 -3.7 4.2
 -21 1 10 -1.9 2.3
 -21 1 10 1 2
 -21 1 10 1.2 24.1
 21 1 -10 0.2 2.5
 -19 -1 10 4.1 19.7
 -19 -1 10 2.2 2.2
 19 -1 -10 -32.2 17.5
 -19 -1 10 -0.1 2.3
 19 -1 -10 3.5 4.5
 19 -1 -10 1.1 2.1
 -19 1 10 2 2.3
 -19 1 10 0.7 1.8
 19 1 -10 -2.7 4
 19 1 -10 -6.7 19.9
 -19 1 10 26.5 22
 19 1 -10 -1.5 2.2
 17 -1 -10 17.2 2.7
 -17 -1 10 17.6 3
 17 -1 -10 16.5 5.1
 -17 -1 10 21.7 18.1
 -17 -1 10 18.2 2.7
 17 -1 -10 1.4 16.4
 17 1 -10 24.6 17
 17 1 -10 8.7 4.5
 -17 1 10 19.5 19.1
 -17 1 10 19.1 3.1
 17 1 -10 16.8 2.7
 -17 1 10 20.4 2.4
 -15 -1 10 134.29 24.8
 -15 -1 10 115.29 7.6
 -15 -1 10 123.29 7.3
 15 -1 -10 115.89 7.4
 15 -1 -10 116.09 10.1
 15 -1 -10 159.18 23.9
 15 1 -10 139.39 24.8
 -15 1 10 146.59 25.3
 15 1 -10 104.19 9.7
 15 1 -10 109.79 7.3
 -15 1 10 115.69 7
 -15 1 10 124.69 7.8
 13 -1 -10 6.6 11.4
 -13 -1 10 11.5 13
 -13 -1 10 3.2 1.8
 13 -1 -10 7.1 3.5
 -13 -1 10 2.2 1.7
 13 -1 -10 0.3 1.5
 13 1 -10 -23.8 11
 -13 1 10 3.8 1.6
 -13 1 10 0.7 1.7
 13 1 -10 2.6 1.8
 13 1 -10 -0.4 2.8
 -13 1 10 2.1 1.3
 -13 1 10 9.2 13.5
 11 -1 -10 407.46 21.3
 11 -1 -10 370.06 23.3
 -11 -1 10 412.36 36
 -11 -1 10 414.86 21.2
 -11 -1 10 392.96 21.5
 11 -1 -10 418.16 35.3
 11 1 -10 405.26 23.3
 -11 1 10 360.06 21.2
 11 1 -10 415.46 21.3
 -11 1 10 392.16 35.6
 11 1 -10 414.06 34.8
 -11 1 10 389.36 21.6
 -11 1 10 397.16 21
 -9 -1 10 609.54 32
 9 -1 -10 607.34 33.9
 -9 -1 10 595.74 32.1
 -9 -1 10 664.83 34.4
 9 -1 -10 677.43 45.5
 9 -1 -10 629.34 32.1
 -9 1 10 620.84 32.3
 -9 1 10 571.74 45.2
 -9 1 10 593.04 32
 -9 1 10 604.24 31.7
 9 1 -10 551.44 33.5
 9 1 -10 655.13 44.8
 9 1 -10 569.34 32
 -7 -1 10 41.4 3.4
 -7 -1 10 44.5 5.7
 -7 -1 10 45.3 3.2
 7 -1 -10 46.3 5.3
 -7 -1 10 41.2 12
 7 -1 -10 45.3 3.4
 7 -1 -10 45.1 2.8
 7 -1 -10 52.09 12.9
 7 1 -10 48.4 3.4
 -7 1 10 44.4 12.8
 -7 1 10 38.2 3.2
 7 1 -10 40.3 4.5
 7 1 -10 61.39 13.7
 -7 1 10 43.2 2.9
 -7 1 10 41.2 3.7
 5 -1 -10 1130.69 62.59
 -5 -1 10 1183.18 72.29
 5 -1 -10 1166.68 72.49
 -5 -1 10 1268.47 62.99
 5 1 -10 1257.97 72.19
 -5 1 10 1066.69 73.09
 5 1 -10 1135.89 62.29
 3 -1 -10 1174.88 61.59
 3 -1 -10 1163.38 70.89
 -3 -1 10 1139.19 70.09
 3 1 -10 1114.89 69.09
 3 1 -10 1113.09 60.29
 1 -1 -10 767.52 54.79
 1 -1 -10 824.62 45.4
 1 -1 -10 847.22 43.9
 1 -1 -10 784.72 60.59
 -1 -1 10 914.81 45.7
 1 1 -10 806.72 53.39
 -1 1 10 866.41 44.1
 1 1 -10 815.62 44.8
 -1 1 10 891.11 44.7
 -1 -1 -10 561.54 28.4
 1 -1 10 553.44 28.7
 1 -1 10 560.04 28.7
 -1 -1 -10 528.75 28.7
 -1 -1 -10 488.45 39.7
 -1 -1 -10 457.55 43.1
 -1 -1 -10 545.75 28.4
 -1 -1 -10 533.05 29.7
 1 1 10 548.45 28.6
 1 1 10 531.35 29.2
 1 1 10 551.54 29.3
 -1 1 -10 582.24 39
 -1 1 -10 545.15 29
 3 -1 10 19 2.2
 3 -1 10 23.5 3.2
 -3 -1 -10 30.4 3.3
 -3 -1 -10 23.6 2
 3 -1 10 25.9 2.5
 -3 -1 -10 24.5 13.3
 -3 -1 -10 21.1 2.4
 -3 1 -10 20.1 11.6
 3 1 10 23.9 3.1
 -3 1 -10 22.6 2.3
 3 1 10 19.2 15.6
 3 1 10 27.7 2.9
 3 1 10 26 3.7
 -3 1 -10 20.8 2.2
 -3 1 -10 28.3 10.2
 -3 1 -10 18.4 2
 5 -1 10 166.78 9.8
 5 -1 10 165.98 10
 -5 -1 -10 180.68 9.6
 -5 -1 -10 168.18 10.5
 -5 -1 -10 180.68 10.1
 -5 -1 -10 154.58 25.3
 5 -1 10 179.28 10
 5 1 10 162.68 28.4
 -5 1 -10 170.38 9.7
 5 1 10 192.78 10.3
 -5 1 -10 129.59 22.2
 -5 1 -10 170.18 9.7
 -5 1 -10 179.28 9.9
 5 1 10 170.78 10.7
 -7 -1 -10 391.46 21.1
 7 -1 10 371.56 37.1
 7 -1 10 384.76 20.7
 -7 -1 -10 334.97 36.1
 -7 -1 -10 387.76 20.6
 -7 -1 -10 381.06 21.4
 7 -1 10 417.06 21.5
 7 1 10 422.86 24
 -7 1 -10 373.76 20.7
 7 1 10 380.86 21.9
 -7 1 -10 374.26 34.7
 7 1 10 370.66 44.5
 7 1 10 378.16 21
 -9 -1 -10 1470.35 90.89
 9 -1 10 1338.87 72.69
 9 -1 10 1506.55 91.49
 -9 -1 -10 1397.46 71.99
 9 1 10 1359.86 72.99
 -9 1 -10 1417.36 87.29
 -9 1 -10 1284.27 71.19
 -9 1 -10 1348.97 71.99
 11 -1 10 8.4 1.8
 11 -1 10 12.8 3.1
 11 -1 10 9.7 2.5
 -11 -1 -10 18.3 2.8
 -11 -1 -10 14 16.3
 -11 -1 -10 15.2 2.4
 11 -1 10 -9.6 15.2
 -11 -1 -10 11.7 3.5
 -11 -1 -10 16.6 3.1
 11 1 10 10.3 3.8
 -11 1 -10 14.3 2.6
 -11 1 -10 14.2 2.3
 11 1 10 -5.6 15.5
 -11 1 -10 31.1 14.2
 11 1 10 15 2.3
 -11 1 -10 14.8 2.8
 13 -1 10 1176.48 58.89
 -13 -1 -10 1058.79 59.69
 -13 -1 -10 1094.39 79.99
 13 -1 10 1085.49 60.39
 -13 -1 -10 1136.29 59.39
 13 -1 10 1302.87 83.19
 13 1 10 1217.38 86.69
 -13 1 -10 1104.29 60.19
 -13 1 -10 1178.78 59.09
 13 1 10 1047.3 61.19
 -13 1 -10 1116.49 76.69
 15 -1 10 176.08 13.2
 -15 -1 -10 209.58 11.4
 15 -1 10 227.58 35.1
 15 -1 10 216.68 12.2
 -15 -1 -10 195.58 34
 15 -1 10 184.88 11
 -15 -1 -10 191.58 11.6
 -15 -1 -10 180.58 12.4
 15 1 10 223.98 39.1
 -15 1 -10 199.48 11.4
 -15 1 -10 175.78 11.7
 15 1 10 206.88 11.4
 -15 1 -10 192.38 29.2
 15 1 10 172.68 13.9
 -17 -1 -10 18.3 3
 17 -1 10 30.4 24.5
 -17 -1 -10 7.4 21.9
 17 -1 10 26.6 4.1
 17 -1 10 23.4 2.7
 17 -1 10 24.1 5.4
 -17 1 -10 15.6 3.2
 17 1 10 21.7 27.6
 -17 1 -10 16.9 20.1
 -17 1 -10 25.3 3.4
 17 1 10 28.1 3.4
 17 1 10 21.7 5.9
 -19 -1 -10 178.18 10.7
 -19 -1 -10 137.39 35.9
 19 -1 10 206.68 44.4
 19 1 10 187.98 45.6
 -19 1 -10 186.28 33.7
 19 1 10 166.28 10.4
 -19 1 -10 170.38 10.5
 21 -1 10 4.5 4.8
 -21 -1 -10 4.1 2.8
 -21 1 -10 11.8 3.3
 21 1 10 7.4 5.7
 -23 -1 -10 3.7 3.2
 23 -1 10 3.9 5.3
 -23 1 -10 -3.6 2.9
 23 1 10 9.2 5.9
 -24 -2 10 14.8 3.8
 -24 -2 10 -19.5 31
 24 2 -10 28 6.7
 24 2 -10 41 37.3
 -24 2 10 21.5 3.1
 24 2 -10 22.8 3.9
 -22 -2 10 55.49 29.2
 -22 -2 10 71.29 5.8
 22 -2 -10 52.99 8.8
 -22 -2 10 64.19 6
 22 -2 -10 72.29 28.1
 22 2 -10 64.69 5.8
 22 2 -10 42.1 42
 -22 2 10 75.09 5.3
 -22 2 10 46 32.3
 22 2 -10 62.69 8.9
 -20 -2 10 257.17 38.4
 -20 -2 10 185.78 11.6
 -20 -2 10 209.78 12.9
 20 -2 -10 171.48 14.8
 20 -2 -10 200.78 11.5
 -20 2 10 191.38 36.7
 -20 2 10 177.88 13.2
 20 2 -10 246.58 38.8
 -20 2 10 193.18 11.1
 20 2 -10 174.58 14.7
 20 2 -10 196.28 11.7
 18 -2 -10 2.6 2
 -18 -2 10 -29.3 19
 18 -2 -10 -34 15.9
 -18 -2 10 -0.3 2.3
 18 -2 -10 1 4.2
 -18 -2 10 0.6 2
 -18 2 10 -0.5 1.9
 18 2 -10 -28.2 18.1
 -18 2 10 0.8 1.8
 -18 2 10 0.9 2.2
 -18 2 10 -5.6 19.3
 18 2 -10 -1.3 3.6
 16 -2 -10 224.28 12.8
 -16 -2 10 240.18 12.9
 16 -2 -10 222.08 32.7
 -16 -2 10 222.48 33.1
 -16 -2 10 232.18 13.2
 16 -2 -10 220.08 15.8
 -16 2 10 242.08 12.4
 16 2 -10 251.27 32.3
 16 2 -10 229.08 15.5
 -16 2 10 213.88 13.1
 -16 2 10 211.18 13.1
 -16 2 10 191.98 32.3
 16 2 -10 205.98 12.7
 -14 -2 10 493.25 43.9
 14 -2 -10 537.65 27.7
 -14 -2 10 516.15 27.9
 -14 -2 10 538.25 27.8
 14 2 -10 538.95 27.8
 -14 2 10 512.35 45.5
 -14 2 10 488.15 28
 14 2 -10 520.45 44.9
 -14 2 10 527.05 27.3
 -14 2 10 516.95 27.7
 14 2 -10 484.35 29.8
 -12 -2 10 2.5 1.8
 12 -2 -10 1.7 1.5
 12 -2 -10 3.5 1.7
 12 -2 -10 4.3 3.4
 -12 -2 10 3.6 1.8
 12 -2 -10 -13.5 11
 -12 -2 10 -18.2 11
 -12 2 10 6.4 13.1
 -12 2 10 1.9 1.1
 -12 2 10 0.9 1.5
 12 2 -10 3.6 1.8
 -12 2 10 2.5 1.9
 12 2 -10 23.4 13.2
 12 2 -10 -0.3 2.6
 10 -2 -10 52.79 14.5
 -10 -2 10 60.79 6.5
 10 -2 -10 43.4 3
 -10 -2 10 52.09 3.9
 10 -2 -10 48.8 6
 10 -2 -10 47 3.8
 -10 -2 10 49.9 3.9
 10 -2 -10 54.49 3.8
 -10 -2 10 46 14.7
 -10 2 10 49.2 4.2
 10 2 -10 49.8 5.3
 -10 2 10 43.3 15.6
 10 2 -10 36.6 14.1
 -10 2 10 49.1 3.1
 -10 2 10 51.19 3.7
 10 2 -10 43.7 3.7
 8 -2 -10 386.96 22.5
 8 -2 -10 361.86 20.4
 -8 -2 10 380.66 20.5
 8 -2 -10 410.46 20.6
 -8 -2 10 374.76 32.4
 -8 -2 10 380.76 20.4
 8 -2 -10 390.06 33.3
 8 -2 -10 388.06 20.5
 8 2 -10 372.56 22.9
 -8 2 10 337.67 33.8
 8 2 -10 349.67 31.3
 8 2 -10 377.86 20.4
 -8 2 10 383.66 20.5
 -8 2 10 380.06 20
 -8 2 10 389.06 20.9
 -6 -2 10 449.26 24.5
 6 -2 -10 449.46 26.2
 -6 -2 10 463.65 24.5
 6 -2 -10 454.55 24
 6 -2 -10 461.35 24.5
 -6 -2 10 500.95 26.4
 -6 -2 10 443.66 35.1
 6 -2 -10 483.15 24.6
 6 2 -10 512.55 35.9
 -6 2 10 443.86 24.9
 -6 2 10 432.46 24.5
 -6 2 10 460.85 24
 -6 2 10 452.85 38.3
 6 2 -10 468.05 24.4
 4 -2 -10 72.19 4.5
 4 -2 -10 106.59 17.3
 4 -2 -10 70.59 3.8
 -4 -2 10 66.59 4.4
 4 -2 -10 61.59 6
 4 -2 -10 68.49 4.6
 4 -2 -10 44.2 19
 -4 -2 10 72.49 13.9
 -4 -2 10 65.79 4.5
 -4 -2 10 71.49 6.1
 4 2 -10 87.49 14.3
 4 2 -10 66.49 5.1
 4 2 -10 68.59 4.3
 -4 2 10 69.79 5.1
 -4 2 10 60.69 4.3
 -4 2 10 64.49 3.9
 -2 -2 10 445.46 24.6
 2 -2 -10 449.26 26
 2 -2 -10 515.75 37.8
 2 -2 -10 429.96 41.8
 2 -2 -10 460.05 24.1
 -2 -2 10 450.75 24.4
 2 -2 -10 494.55 24.8
 2 -2 -10 457.65 24.1
 2 -2 -10 486.55 24.7
 -2 -2 10 420.36 33.2
 2 2 -10 489.95 24.5
 2 2 -10 453.45 24.7
 -2 2 10 464.25 24.2
 -2 2 10 446.56 25.2
 2 2 -10 457.45 33.4
 0 -2 -10 1505.35 81.79
 0 -2 -10 1518.45 93.39
 0 2 10 1548.35 81.29
 0 2 -10 1544.45 80.39
 0 2 -10 1654.13 89.89
 2 -2 10 639.64 31.3
 2 -2 10 592.34 31.3
 2 -2 10 604.14 31.1
 -2 -2 -10 546.75 32.2
 -2 -2 -10 600.24 30.9
 -2 -2 -10 522.95 47.4
 -2 -2 -10 597.84 31.4
 -2 -2 -10 557.64 31
 -2 2 -10 516.65 43.6
 -2 2 -10 622.34 31.1
 2 2 10 599.84 31.8
 -2 2 -10 640.44 40.6
 2 2 10 571.14 32.1
 4 -2 10 3.2 1.2
 4 -2 10 4.4 1.9
 -4 -2 -10 3 2.1
 4 -2 10 3.6 1.4
 -4 -2 -10 0.8 1.7
 -4 -2 -10 5 1.1
 4 -2 10 6 1.8
 -4 -2 -10 -8.7 12.6
 -4 2 -10 3.7 1.3
 -4 2 -10 2.5 10.3
 -4 2 -10 3.2 1.5
 4 2 10 9.1 2.2
 4 2 10 13.3 17.6
 -4 2 -10 -1.4 7.4
 4 2 10 1.9 2.2
 -6 -2 -10 2541.15 155.08
 -6 2 -10 2621.84 146.99
 6 2 10 2894.91 162.98
 6 2 10 2599.04 138.09
 -6 2 -10 2599.84 149.69
 -8 -2 -10 225.28 12.2
 8 -2 10 215.88 28.2
 -8 -2 -10 209.68 13.1
 8 -2 10 239.18 12.9
 -8 -2 -10 224.58 13.1
 8 -2 10 235.78 12.9
 8 -2 10 221.38 12.6
 -8 -2 -10 183.58 30
 8 2 10 256.27 38.5
 8 2 10 220.68 12.8
 -8 2 -10 221.38 12.4
 8 2 10 201.98 14.2
 -8 2 -10 191.18 27.6
 -10 -2 -10 101.39 25
 10 -2 10 108.99 7.2
 -10 -2 -10 96.89 6.2
 10 -2 10 110.49 6.9
 -10 -2 -10 93.19 7.1
 -10 -2 -10 97.49 7.2
 10 -2 10 101.59 6
 10 -2 10 97.99 21.2
 -10 2 -10 118.49 6.9
 -10 2 -10 100.39 6.5
 10 2 10 87.59 8.5
 -10 2 -10 93.79 6.8
 10 2 10 102.99 6.7
 -12 -2 -10 184.18 32.3
 12 -2 10 229.68 13
 12 -2 10 207.08 30.6
 -12 -2 -10 206.48 12.7
 -12 -2 -10 216.78 12.1
 12 -2 10 214.58 11.7
 12 -2 10 201.88 13.1
 12 2 10 203.58 14.7
 -12 2 -10 230.68 12.3
 -12 2 -10 202.78 12.6
 12 2 10 226.58 39.8
 -12 2 -10 192.38 30
 12 2 10 216.08 12.5
 14 -2 10 96.79 5.8
 -14 -2 -10 89.19 7
 -14 -2 -10 96.99 6.4
 14 -2 10 80.09 7.8
 14 -2 10 125.59 26.5
 -14 2 -10 91.39 6.4
 -14 2 -10 99.79 6.8
 14 2 10 90.09 9.6
 14 2 10 93.99 6.7
 14 2 10 121.29 34.7
 16 -2 10 188.68 10.9
 16 -2 10 180.68 11
 -16 -2 -10 176.58 40.2
 -16 -2 -10 174.78 10.4
 16 -2 10 226.58 35.4
 16 -2 10 148.09 12.2
 -16 -2 -10 171.18 11
 16 2 10 152.08 13.6
 -16 2 -10 176.58 10.6
 -16 2 -10 219.38 30.8
 16 2 10 172.88 10.6
 16 2 10 192.08 41.2
 -16 2 -10 165.58 10.8
 18 -2 10 17.2 5.4
 -18 -2 -10 7.8 2.7
 18 -2 10 46 27.5
 -18 -2 -10 20.6 29.5
 -18 2 -10 5.2 21.4
 18 2 10 -3.3 32.2
 18 2 10 14.6 5.5
 -18 2 -10 9.9 3
 -18 2 -10 11.3 3.2
 18 2 10 13.1 3
 20 -2 10 63.49 8.6
 -20 -2 -10 47.7 35.5
 -20 -2 -10 80.79 6.3
 -20 2 -10 66.99 6
 20 2 10 45.8 50.69
 20 2 10 75.59 6.2
 20 2 10 63.59 9.4
 -22 -2 -10 171.58 11.1
 -22 2 -10 172.68 11.3
 -23 -3 10 2.9 3.2
 -23 -3 10 -0.3 3.2
 23 -3 -10 3 5.6
 23 3 -10 0.3 3.1
 -23 3 10 4.2 2.2
 -21 -3 10 7.7 3.2
 -21 -3 10 17.1 4.2
 21 -3 -10 12.2 5.8
 21 3 -10 20 3.6
 -21 3 10 17.4 2.5
 21 3 -10 34 36.6
 19 -3 -10 26.2 6.4
 -19 -3 10 26.5 3.8
 19 -3 -10 58.09 21.4
 -19 -3 10 63.69 27
 -19 -3 10 26.9 3.5
 19 3 -10 52.69 27
 19 3 -10 32.4 3.7
 19 3 -10 34.3 5.8
 -19 3 10 13.6 24.8
 17 -3 -10 30.4 18.2
 -17 -3 10 23.6 3.5
 -17 -3 10 21.5 3.3
 17 -3 -10 30.3 5
 17 -3 -10 34.5 6.3
 -17 -3 10 37.8 20.6
 -17 3 10 75.19 24.6
 17 3 -10 27.3 3.3
 -17 3 10 26.6 2.5
 -17 3 10 25.7 3.1
 17 3 -10 22.6 4.9
 -17 3 10 21.8 3.3
 -15 -3 10 6.6 2.5
 15 -3 -10 -7.1 13.9
 15 -3 -10 -1.7 3.7
 -15 -3 10 -6.5 18.6
 -15 -3 10 3.7 2.3
 15 -3 -10 4.3 1.9
 -15 3 10 3.8 1.3
 15 3 -10 5.8 3.5
 15 3 -10 4.1 2.2
 -15 3 10 13.1 18.7
 -15 3 10 1.4 1.8
 -15 3 10 5.4 2.3
 15 3 -10 37.9 19.9
 13 -3 -10 41.6 6.2
 -13 -3 10 41.5 6.3
 13 -3 -10 31.6 15.5
 13 -3 -10 38.6 5.2
 -13 -3 10 43.5 4.3
 -13 -3 10 48.7 17.9
 13 -3 -10 44.5 4
 -13 -3 10 50.09 4
 -13 3 10 45 4.4
 -13 3 10 64.89 20.7
 13 3 -10 39.4 5.4
 13 3 -10 44.3 18.4
 -13 3 10 39.9 3
 13 3 -10 48.2 4.1
 -13 3 10 46.1 3.9
 -11 -3 10 5.8 2
 11 -3 -10 -7.3 11.6
 -11 -3 10 12 3.9
 -11 -3 10 -13.3 11.5
 -11 -3 10 11.5 2.1
 11 -3 -10 5.9 3.7
 11 -3 -10 5.9 1.8
 -11 3 10 8.3 1.1
 11 3 -10 11.6 3
 -11 3 10 13.1 2.5
 -11 3 10 11.6 2
 -11 3 10 -0.5 13.7
 11 3 -10 13.3 2.1
 11 3 -10 -7 12
 -9 -3 10 40.6 14
 -9 -3 10 31.4 4.9
 9 -3 -10 25.5 4.7
 -9 -3 10 30.7 2.9
 9 -3 -10 63.79 15.7
 9 -3 -10 28.9 2
 -9 -3 10 34.1 3.1
 9 -3 -10 33.7 3.2
 9 -3 -10 31.8 2.9
 9 3 -10 22.1 13
 -9 3 10 28.8 2.8
 -9 3 10 30.5 2
 9 3 -10 33.8 4
 -9 3 10 25 14.9
 -9 3 10 31.7 3.5
 7 -3 -10 159.18 8.6
 7 -3 -10 156.68 21.7
 -7 -3 10 124.89 8.4
 -7 -3 10 153.98 10.5
 -7 -3 10 123.69 18.8
 7 -3 -10 120.89 10.3
 7 -3 -10 154.78 8.4
 7 3 -10 141.39 20.1
 7 3 -10 139.09 8.2
 -7 3 10 134.39 9.9
 -7 3 10 147.09 8.4
 5 -3 -10 123.69 25.8
 5 -3 -10 149.79 8.4
 -5 -3 10 147.59 8.2
 5 -3 -10 143.09 10.2
 5 -3 -10 146.59 8.5
 5 -3 -10 167.28 22.8
 -5 -3 10 171.68 19.9
 -5 3 10 126.39 8.2
 5 3 -10 143.29 8.1
 5 3 -10 158.48 19.1
 -5 3 10 130.29 8.9
 3 -3 -10 207.08 25.3
 -3 -3 10 213.78 12.5
 -3 -3 10 204.78 20.7
 3 -3 -10 169.28 27.9
 3 -3 -10 206.98 11.2
 -3 -3 10 189.78 10.9
 -3 -3 10 202.68 11.3
 3 -3 -10 213.08 11.7
 3 -3 -10 187.98 12.9
 3 3 -10 192.18 10.9
 3 3 -10 220.08 20.9
 -3 3 10 194.28 12
 -3 3 10 194.18 11.1
 -1 -3 10 23.4 3.2
 -1 -3 10 18.7 1.8
 1 -3 -10 19.1 1.2
 1 -3 -10 19.6 2.5
 1 -3 -10 18.9 3.6
 -1 -3 10 17.3 2.5
 1 -3 -10 19.8 1.3
 1 -3 -10 10.5 11.9
 -1 -3 10 6.4 7.9
 1 -3 -10 18.6 2.4
 1 -3 -10 23.5 15.9
 -1 3 10 22 3.4
 1 3 -10 18 1.9
 -1 3 10 22.2 3.2
 1 3 -10 9.7 8
 -1 -3 -10 2.2 1.8
 1 -3 10 -0.7 1
 -1 -3 -10 1.9 0.7
 -1 -3 -10 1.3 12.9
 1 -3 10 0.4 1.8
 -1 -3 -10 -1.3 2.3
 -1 -3 -10 0.9 0.7
 1 -3 10 4.2 1.1
 1 -3 10 1.7 1.8
 -1 -3 -10 0 1.5
 1 3 10 0.3 2.2
 -1 3 -10 -3.6 6.4
 -1 3 -10 -0.5 1.1
 1 3 10 -0.2 2.1
 -1 3 -10 8.8 10.9
 1 3 10 1.3 1.3
 -3 -3 -10 203.58 29.4
 3 -3 10 228.18 12.1
 -3 -3 -10 208.78 11.9
 -3 -3 -10 205.28 12.7
 -3 -3 -10 200.08 11
 -3 -3 -10 204.68 11.1
 3 -3 10 196.18 12.1
 3 -3 10 210.48 11.2
 -3 3 -10 242.18 24.3
 -3 3 -10 207.28 11.9
 3 3 10 211.38 12.3
 3 3 10 160.68 33.2
 -3 3 -10 230.08 19.9
 -3 3 -10 212.28 11.5
 3 3 10 188.08 13
 3 3 10 183.78 11.5
 -5 -3 -10 26.1 3.2
 -5 -3 -10 18.9 1.9
 -5 -3 -10 15.8 14.3
 5 -3 10 26 3.1
 5 -3 10 24.5 2.8
 -5 -3 -10 16.8 3.2
 5 -3 10 25.8 2.3
 -5 3 -10 29.6 9.5
 5 3 10 21.8 2.6
 -5 3 -10 22.6 2.2
 5 3 10 49.3 23.7
 5 3 10 23.9 4.2
 -5 3 -10 17.7 2.5
 -5 3 -10 30.9 11.7
 5 3 10 16.2 2.9
 7 -3 10 70.59 5.1
 -7 -3 -10 80.59 5.9
 -7 -3 -10 70.89 20.4
 7 -3 10 76.59 5.8
 -7 -3 -10 74.99 6.5
 -7 -3 -10 76.69 4.8
 7 -3 10 79.59 5.5
 7 3 10 82.99 6.1
 -7 3 -10 77.29 15.7
 -7 3 -10 89.79 5.3
 -7 3 -10 76.79 5.5
 -7 3 -10 82.59 14.6
 -9 -3 -10 346.67 40.7
 -9 -3 -10 284.07 16.7
 9 -3 10 279.77 16.4
 -9 -3 -10 295.57 15.7
 9 -3 10 315.07 16.2
 -9 -3 -10 303.07 17
 9 -3 10 271.87 16
 -9 3 -10 278.77 16
 9 3 10 280.97 16.5
 9 3 10 344.47 47.8
 9 3 10 254.07 18.2
 -9 3 -10 298.37 16.1
 -9 3 -10 322.47 28
 -11 -3 -10 -12.7 17.6
 11 -3 10 0.8 1.8
 11 -3 10 -2.3 15.3
 -11 -3 -10 0.8 2.5
 11 -3 10 0.2 2
 -11 -3 -10 2.2 1.6
 -11 3 -10 -1.8 2
 -11 3 -10 -2.9 11.4
 -11 3 -10 1.6 2.1
 11 3 10 -21.4 22.2
 11 3 10 -0.2 2.2
 11 3 10 1.5 3.6
 13 -3 10 20 18.6
 13 -3 10 8.5 2.3
 -13 -3 -10 10.7 2.3
 -13 -3 -10 5.8 2.7
 13 -3 10 18.3 3.4
 -13 -3 -10 21.8 21.2
 13 3 10 12.2 2.9
 -13 3 -10 13.5 3
 -13 3 -10 15.6 14.5
 13 3 10 17.6 5.2
 -13 3 -10 13.7 2.5
 13 3 10 61.89 31.4
 -15 -3 -10 24.6 22.5
 15 -3 10 1.2 3.1
 15 -3 10 1.8 2.2
 -15 -3 -10 0.4 2.1
 -15 -3 -10 -0.8 2.5
 15 -3 10 1.2 20.9
 15 3 10 0.9 4.3
 -15 3 -10 2.4 2.6
 -15 3 -10 2 15.4
 15 3 10 2 2.5
 -15 3 -10 3.5 2.8
 17 -3 10 7.9 24.9
 -17 -3 -10 11 2.8
 -17 -3 -10 63.99 30.6
 -17 -3 -10 13.6 3.4
 17 -3 10 11 4.1
 -17 3 -10 15.4 5
 -17 3 -10 22.8 19.8
 17 3 10 9.7 5.4
 -17 3 -10 14.8 3.3
 17 3 10 0.5 40
 17 3 10 12.2 3.3
 -19 -3 -10 -0.7 2.8
 -19 -3 -10 -0.9 3.2
 19 -3 10 -2.8 3.8
 -19 -3 -10 -5.7 32.2
 19 3 10 27.2 43.2
 -19 3 -10 3.8 3.1
 19 3 10 -0.3 2.9
 19 3 10 -3 4.2
 21 -3 10 -2.7 4.2
 -21 -3 -10 -2.4 2.9
 21 3 10 4 3.3
 21 3 10 0.8 4.9
 -21 3 -10 2.1 3
 -22 -4 10 7.8 3.5
 22 -4 -10 7.9 5.8
 -22 -4 10 5.4 3.4
 22 4 -10 3.1 3.4
 -22 4 10 2.2 1.9
 -20 -4 10 121.09 8
 -20 -4 10 95.99 7.8
 20 -4 -10 76.09 10.3
 20 4 -10 111.19 7.8
 18 -4 -10 18.8 5.9
 18 -4 -10 -1.7 20
 -18 -4 10 27.1 3.8
 -18 -4 10 29.6 3.7
 -18 4 10 15.4 24.8
 -18 4 10 31.9 2.6
 18 4 -10 30.3 3.8
 16 -4 -10 6.7 16.3
 -16 -4 10 3.8 2.7
 -16 -4 10 1.2 2.4
 16 -4 -10 2 4.2
 -16 4 10 32.4 22.9
 -16 4 10 1.9 2
 -16 4 10 0.3 1.2
 16 4 -10 1.4 2.4
 14 -4 -10 156.88 12.8
 14 -4 -10 167.28 9.7
 14 -4 -10 158.48 8.7
 14 -4 -10 194.58 26.5
 -14 -4 10 181.38 13.4
 14 -4 -10 157.98 9.5
 -14 -4 10 176.98 10
 -14 -4 10 154.28 9.8
 -14 4 10 154.28 9
 -14 4 10 140.59 29.2
 14 4 -10 163.88 9.8
 14 4 -10 145.99 11
 14 4 -10 233.58 33.8
 -14 4 10 156.78 8.7
 -14 4 10 165.68 9.7
 12 -4 -10 88.09 4.7
 12 -4 -10 85.49 8.8
 -12 -4 10 88.89 6.3
 12 -4 -10 91.29 6
 -12 -4 10 83.89 6.1
 -12 -4 10 82.39 20.7
 -12 -4 10 104.59 9.3
 12 -4 -10 91.39 20.3
 12 -4 -10 93.89 5.8
 -12 4 10 84.99 4.9
 12 4 -10 82.59 6
 -12 4 10 93.59 8.2
 -12 4 10 131.39 26.3
 -12 4 10 77.89 4.7
 12 4 -10 87.39 6.8
 -12 4 10 84.89 5.9
 12 4 -10 118.19 23.8
 10 -4 -10 25.7 2.8
 -10 -4 10 21.1 2.7
 -10 -4 10 25.5 4.9
 -10 -4 10 24.8 3.1
 10 -4 -10 26.7 5
 10 -4 -10 22.5 2.6
 -10 -4 10 40.7 15.1
 10 4 -10 22.3 2.6
 -10 4 10 20.9 2.6
 -10 4 10 22.9 3
 8 -4 -10 196.08 35.8
 8 -4 -10 219.88 15.9
 8 -4 -10 259.87 14
 -8 -4 10 258.17 16.1
 8 -4 -10 253.07 13.9
 -8 -4 10 254.77 14.1
 -8 -4 10 254.37 13.8
 8 4 -10 259.77 13.8
 -8 4 10 232.48 13.9
 -8 4 10 245.68 14.6
 8 4 -10 290.27 31.1
 -6 -4 10 385.86 21.2
 -6 -4 10 385.86 20.8
 -6 -4 10 415.96 36.2
 6 -4 -10 391.56 21.2
 -6 -4 10 419.96 22.9
 6 -4 -10 380.66 21
 6 -4 -10 397.76 23.2
 -6 4 10 367.96 20.9
 6 4 -10 393.06 20.8
 6 4 -10 412.66 33.9
 -6 4 10 378.56 21.8
 4 -4 -10 2.5 3
 -4 -4 10 5.4 2.6
 4 -4 -10 -0.2 11
 -4 -4 10 1.5 1.3
 -4 -4 10 3.2 2.1
 -4 -4 10 -2.1 8.3
 4 -4 -10 9.5 16.1
 4 -4 -10 4.4 1.9
 -4 4 10 3.1 1.5
 4 4 -10 -7.3 9
 -4 4 10 5.5 2.4
 4 4 -10 2.6 1.3
 -2 -4 10 18.7 1.9
 -2 -4 10 10.4 8.8
 -2 -4 10 19.9 2.7
 2 -4 -10 10.2 4
 2 -4 -10 21.3 2.7
 -2 -4 10 18.5 3.2
 2 -4 -10 17.8 15
 2 -4 -10 17.7 2.4
 2 -4 -10 17.8 12.6
 2 4 -10 21.8 10.1
 -2 4 10 13.6 3.2
 2 4 -10 18.5 1.9
 -2 4 10 17.6 2.2
 -2 4 10 13.8 3.2
 0 -4 -10 1024.4 51.39
 0 -4 -10 979.8 51.09
 0 -4 10 989 50.99
 0 -4 -10 895.61 65.49
 0 -4 -10 925.11 53.09
 0 -4 10 986.9 51.49
 0 -4 -10 927.41 70.29
 0 4 10 990.4 51.69
 0 4 10 895.21 50.89
 0 4 -10 1035.4 58.39
 2 -4 10 647.94 35.4
 -2 -4 -10 608.74 53.99
 -2 -4 -10 658.23 34.5
 2 -4 10 647.94 34.7
 -2 -4 -10 622.84 36.5
 -2 -4 -10 655.53 34.5
 -2 -4 -10 689.53 35.6
 2 -4 10 701.83 35.7
 2 4 10 683.13 36
 -2 4 -10 599.74 44.6
 -2 4 -10 714.13 41.7
 -2 4 -10 699.13 34.8
 4 -4 10 21.6 2
 -4 -4 -10 10.9 16.6
 4 -4 10 21.6 3.1
 4 -4 10 29.5 2.9
 -4 -4 -10 19.8 3.7
 -4 -4 -10 16.4 2.8
 4 4 10 21.5 4.2
 -4 4 -10 11.8 8.9
 -4 4 -10 19 7.8
 -4 4 -10 20.7 2.7
 4 4 10 19.9 3.4
 4 4 10 19.5 1.7
 4 4 10 45.8 25
 -4 4 -10 23.3 2.1
 -6 -4 -10 393.16 20.9
 6 -4 10 388.26 21.8
 -6 -4 -10 360.66 22.5
 6 -4 10 397.76 20.9
 -6 -4 -10 411.36 22.1
 -6 -4 -10 415.86 42.6
 6 4 10 388.76 54.09
 -6 4 -10 402.76 27.4
 6 4 10 405.26 22
 -6 4 -10 394.76 30.3
 -6 4 -10 400.36 21.5
 8 -4 10 486.35 28.6
 -8 -4 -10 491.85 51.39
 -8 -4 -10 475.25 29.1
 -8 -4 -10 520.25 27.8
 8 -4 10 512.75 27.9
 8 -4 10 566.44 28.2
 -8 4 -10 564.34 28.4
 8 4 10 602.34 62.59
 8 4 10 514.85 28.7
 -8 4 -10 567.44 28.1
 -8 4 -10 515.65 35.5
 -10 -4 -10 0.9 3.1
 -10 -4 -10 3.1 1.6
 10 -4 10 5.2 1.9
 -10 -4 -10 -8.6 17.4
 -10 4 -10 20.8 10.6
 -10 4 -10 4.3 2.4
 -10 4 -10 -11.9 9.3
 10 4 10 -17.2 30.6
 10 4 10 6.3 4.1
 12 -4 10 88.29 6.1
 12 -4 10 80.39 6.5
 -12 -4 -10 69.49 27.8
 -12 -4 -10 82.99 5.8
 12 4 10 111.29 39.4
 -12 4 -10 94.79 6.6
 -12 4 -10 90.59 15.9
 12 4 10 91.19 7
 14 -4 10 163.78 11.8
 -14 -4 -10 187.58 10.8
 -14 -4 -10 178.98 11.8
 14 -4 10 191.78 11
 -14 4 -10 182.38 11.2
 -14 4 -10 184.18 11.1
 -14 4 -10 182.08 24.3
 14 4 10 187.08 11.6
 14 4 10 212.48 52.29
 -16 -4 -10 14.7 30.8
 16 -4 10 57.19 5.1
 -16 -4 -10 57.09 4.6
 16 -4 10 31.4 24.5
 -16 -4 -10 48 5.5
 16 -4 10 38.8 5.5
 16 4 10 51.29 8
 16 4 10 30.9 62.39
 16 4 10 53.59 5.2
 -16 4 -10 51.59 4.9
 -16 4 -10 43.8 4.8
 18 -4 10 -17.4 28.8
 18 -4 10 2.1 3.9
 -18 -4 -10 3.1 2.8
 -18 -4 -10 7.8 3.5
 -18 -4 -10 -40.9 33.1
 18 4 10 42.3 50.99
 18 4 10 6.8 3.4
 -18 4 -10 -11.7 22.8
 18 4 10 10.9 5.3
 -18 4 -10 3.1 3.3
 -18 4 -10 5.3 2.8
 -20 -4 -10 91.69 8.4
 -20 -4 -10 99.49 7.5
 20 4 10 98.69 8.3
 -20 4 -10 118.89 8.4
 21 -5 -10 4.6 5.5
 -21 -5 10 4.2 3.4
 -21 -5 10 8.2 3.5
 21 5 -10 6.8 3.5
 19 -5 -10 7.3 5.8
 -19 -5 10 16.2 3.7
 -19 -5 10 11.9 3.4
 19 5 -10 3.9 3.2
 -19 5 10 8.7 2.5
 17 -5 -10 2.7 4.9
 -17 -5 10 1.8 2.6
 -17 5 10 2.5 1.2
 -15 -5 10 92.19 6.8
 -15 -5 10 86.09 7
 15 -5 -10 106.69 24.3
 15 5 -10 90.09 6.7
 13 -5 -10 10.7 16.6
 -13 -5 10 4.5 2.8
 -13 -5 10 3.5 2.4
 13 -5 -10 2.5 4.1
 13 5 -10 1.6 2.3
 -13 5 10 -0.1 1.9
 -11 -5 10 35.1 3.6
 11 -5 -10 38.3 4.7
 11 -5 -10 36.7 6
 -11 -5 10 48.6 6.7
 11 -5 -10 15.4 16.1
 -11 -5 10 38.5 4.1
 11 -5 -10 30.7 3.4
 11 5 -10 32.6 3.5
 -11 5 10 39.4 3.6
 9 -5 -10 76.29 19.6
 -9 -5 10 119.79 7.4
 9 -5 -10 115.09 7.5
 9 -5 -10 109.69 7.2
 9 -5 -10 115.09 10.1
 -9 -5 10 127.49 8
 9 5 -10 130.49 7.4
 -9 5 10 111.39 7.4
 -7 -5 10 139.49 8.5
 -7 -5 10 139.59 10.5
 7 -5 -10 139.09 30
 -7 -5 10 141.99 8
 7 -5 -10 140.29 8.4
 7 -5 -10 144.19 23.2
 7 -5 -10 133.79 8.1
 7 -5 -10 117.39 10.5
 7 5 -10 128.79 7.9
 -7 5 10 119.99 8.1
 7 5 -10 136.89 23.6
 5 -5 -10 237.38 13.7
 5 -5 -10 183.38 33.4
 -5 -5 10 256.57 14.1
 -5 -5 10 233.58 15.3
 -5 -5 10 240.18 25.1
 5 -5 -10 248.88 14
 -5 -5 10 245.08 13.4
 -5 5 10 229.68 13.6
 -5 5 10 250.37 14.9
 5 5 -10 252.27 28
 5 5 -10 253.97 13.4
 3 -5 -10 30.6 3.5
 3 -5 -10 19.2 14.8
 -3 -5 10 31.2 2.9
 3 -5 -10 34.2 3.4
 -3 -5 10 40.7 11.1
 -3 -5 10 37.8 4.6
 3 -5 -10 30.4 5.1
 -3 -5 10 35 3.8
 3 5 -10 34.5 3
 -3 5 10 34.4 4.2
 -3 5 10 35.1 4.4
 3 5 -10 31.9 12.7
 -1 -5 10 733.93 37.7
 -1 -5 10 701.43 38.2
 -1 -5 10 701.53 36.9
 1 -5 -10 733.83 37.9
 1 -5 -10 665.63 37.5
 1 5 -10 728.13 37
 -1 5 10 735.13 38.4
 1 5 -10 751.82 45.9
 -1 5 10 634.54 37.4
 -1 -5 -10 31.9 19.2
 -1 -5 -10 60.49 19.1
 1 -5 10 45.4 4.2
 1 -5 10 40.5 4.3
 -1 -5 -10 38.3 5.2
 -1 -5 -10 47.4 5.1
 1 -5 10 42.3 3.1
 -1 5 -10 44.9 11.6
 -1 5 -10 42.3 3.2
 1 5 10 45.1 5.5
 1 5 10 50.19 5.1
 -1 5 -10 59.79 10
 -3 -5 -10 93.69 4.9
 3 -5 10 85.69 5.2
 -3 -5 -10 75.49 7.7
 3 -5 10 95.69 6.3
 -3 -5 -10 94.39 7.1
 -3 -5 -10 88.39 6.6
 3 -5 10 81.19 6.6
 -3 -5 -10 56.69 23.2
 -3 -5 -10 90.29 5
 3 5 10 90.29 8
 -3 5 -10 97.99 5.4
 3 5 10 96.89 7.2
 3 5 10 76.99 6
 -5 -5 -10 73.59 6
 -5 -5 -10 46.2 23.1
 -5 -5 -10 63.79 6.6
 5 -5 10 73.39 5.2
 5 -5 10 76.19 6
 5 -5 10 70.59 4.3
 -5 -5 -10 71.49 4.4
 -5 -5 -10 69.49 4.3
 5 5 10 106.29 43.2
 5 5 10 61.09 7.4
 5 5 10 75.09 6.4
 -5 5 -10 75.59 5.7
 7 -5 10 132.69 9.3
 7 -5 10 141.99 8
 -7 -5 -10 136.59 8
 -7 -5 -10 100.39 27.3
 7 -5 10 147.89 8.4
 -7 -5 -10 141.39 10.3
 7 5 10 126.19 11.2
 7 5 10 135.99 43.4
 7 5 10 145.19 9.6
 -7 5 -10 152.18 8.2
 -7 5 -10 153.88 9.2
 7 5 10 126.69 8.9
 9 -5 10 263.57 15.7
 -9 -5 -10 259.67 14.4
 9 -5 10 257.47 14.5
 -9 -5 -10 247.38 16.2
 9 -5 10 287.87 14.7
 -9 -5 -10 262.07 40.2
 -9 5 -10 292.17 15.4
 9 5 10 333.27 54.39
 9 5 10 268.17 15.7
 9 5 10 229.28 17.5
 11 -5 10 6.3 2
 11 -5 10 2.4 2.1
 -11 -5 -10 6 2.2
 -11 -5 -10 2.9 3.2
 11 5 10 -5 2.9
 11 5 10 -43.2 38.3
 11 5 10 3.5 3.1
 -11 5 -10 0.1 2.7
 13 -5 10 268.67 14.5
 -13 -5 -10 243.68 15.8
 13 -5 10 240.78 15.1
 -13 -5 -10 255.07 14.4
 -13 5 -10 264.57 15.8
 13 5 10 271.07 15.5
 -15 -5 -10 29 3.3
 -15 -5 -10 26 4.4
 15 -5 10 22.3 4.3
 15 -5 10 28.3 3.4
 15 5 10 22.7 4.1
 -15 5 -10 26.1 4
 -17 -5 -10 6.1 2.6
 -17 -5 -10 4.6 3.7
 17 -5 10 0.4 3.6
 17 5 10 5.4 3.6
 -17 5 -10 7.8 3.7
 -17 5 -10 3.6 2.7
 18 -6 -10 48.3 8.5
 -18 -6 10 65.89 6.1
 -18 -6 10 67.59 6.2
 18 6 -10 72.19 6.1
 -16 -6 10 14 3.8
 -16 -6 10 12.7 3.3
 16 -6 -10 11.1 5.6
 16 6 -10 5.9 3.1
 -14 -6 10 33.3 4.4
 -14 -6 10 26.1 3.7
 14 -6 -10 20.3 6
 14 6 -10 29.7 3.7
 -12 -6 10 80.39 6.9
 12 -6 -10 96.89 23.5
 -12 -6 10 92.79 6.7
 12 -6 -10 81.99 9.3
 12 6 -10 101.69 6.7
 -10 -6 10 255.47 14.3
 -10 -6 10 274.17 15.6
 10 -6 -10 211.18 17.8
 10 -6 -10 239.08 32.6
 -10 6 10 262.37 14.3
 10 6 -10 238.78 14.2
 8 -6 -10 -3.7 16.5
 8 -6 -10 2.8 3.9
 -8 -6 10 4.2 3.8
 -8 -6 10 1.1 2
 -8 -6 10 1.8 2.8
 -8 6 10 0.7 1.9
 8 6 -10 1.8 2
 6 -6 -10 7.3 4.1
 6 -6 -10 8.7 2.7
 6 -6 -10 -9.7 16.7
 -6 -6 10 8.8 2
 -6 -6 10 6.7 2.9
 -6 -6 10 7.6 3.9
 -6 6 10 6.7 3.5
 6 6 -10 8.4 2
 -6 6 10 5.6 2.1
 4 -6 -10 512.75 45.6
 -4 -6 10 483.95 27
 4 -6 -10 450.15 25.6
 -4 -6 10 492.75 25.8
 -4 -6 10 458.75 24.9
 -4 6 10 484.35 26.4
 -4 6 10 440.46 25.3
 4 6 -10 471.15 24.8
 2 -6 -10 134.89 27.2
 -2 -6 10 179.38 10.4
 -2 -6 10 189.38 12.3
 2 -6 -10 195.78 11.6
 -2 -6 10 189.08 11.5
 -2 6 10 184.58 12.2
 2 6 -10 192.18 10.4
 0 -6 10 46.2 4.8
 0 -6 -10 57.29 5.2
 0 -6 -10 50.79 6.2
 0 -6 10 64.29 5.7
 0 -6 10 54.29 3.8
 0 -6 -10 61.99 6.6
 0 -6 -10 37.8 21.8
 0 6 -10 53.09 3.7
 0 6 10 62.09 5.8
 0 6 10 51.79 4.6
 -2 -6 -10 44.1 5.9
 2 -6 10 56.29 3.7
 2 -6 10 61.49 5.4
 2 -6 10 52.49 5
 -2 6 -10 63.19 3.7
 2 6 10 59.49 5.8
 4 -6 10 519.15 28.2
 4 -6 10 530.85 29.6
 4 -6 10 549.65 29.1
 -4 6 -10 571.64 29.4
 6 -6 10 12 1.6
 6 -6 10 15.3 2.8
 -6 -6 -10 14.8 1.7
 6 -6 10 9.8 3.4
 -6 -6 -10 15.2 4
 6 6 10 11.3 3.6
 -6 6 -10 13 3.1
 8 -6 10 3.6 3.1
 8 -6 10 0.8 1.8
 -8 -6 -10 1.2 1.5
 -8 -6 -10 3.4 3.4
 8 -6 10 2 1.4
 -8 6 -10 -1.5 2.5
 8 6 10 3.4 3.1
 -10 -6 -10 280.97 15.8
 10 -6 10 308.47 15.9
 10 -6 10 263.77 15.8
 -10 -6 -10 266.67 17.6
 -10 6 -10 314.57 16.9
 10 6 10 310.77 17.4
 -12 -6 -10 63.39 5
 -12 -6 -10 54.49 6.5
 12 -6 10 63.79 5.4
 12 -6 10 67.99 5
 12 6 10 61.69 6.2
 -12 6 -10 70.19 5.9
 -14 -6 -10 -0.8 3.5
 14 -6 10 -1.4 2.8
 14 -6 10 1.1 2.1
 -14 -6 -10 2.6 2.2
 14 6 10 -1.5 3.5
 -14 6 -10 2.6 3.1
 -13 -7 10 17.8 3.3
 13 -7 -10 12.3 5.5
 -13 -7 10 23.4 4.2
 13 7 -10 14.2 3.2
 11 -7 -10 3.3 4.6
 -11 -7 10 6.8 2.6
 -11 -7 10 -2.8 3.3
 11 7 -10 5.6 2.6
 9 -7 -10 63.39 8.3
 -9 -7 10 75.89 6
 -9 -7 10 69.59 6.6
 9 7 -10 86.49 5.9
 -9 7 10 80.89 7.6
 7 -7 -10 23.7 5.5
 -7 -7 10 24.6 2.9
 -7 -7 10 13.3 3.7
 7 7 -10 22.6 2.9
 -7 7 10 24.7 4.8
 -5 -7 10 114.49 9.4
 -5 -7 10 89.69 6.1
 -5 -7 10 106.89 7.7
 5 -7 -10 70.39 8.5
 5 7 -10 87.19 6
 -5 7 10 103.49 8.4
 -3 -7 10 72.59 7.6
 3 -7 -10 71.89 8.1
 -3 -7 10 67.99 7.2
 -3 -7 10 86.99 5.4
 3 7 -10 76.79 5.2
 -3 7 10 88.59 7.4
 1 -7 -10 4.1 3.9
 -1 -7 10 7.5 1.8
 -1 -7 10 7.3 3.4
 -1 7 10 10 3.8
 1 7 -10 8.6 1.7
 1 -7 10 108.59 9.1
 1 -7 10 110.09 6.7
 -1 -7 -10 104.99 9.7
 -1 7 -10 127.69 6.6
 1 7 10 114.39 9.2
 3 -7 10 -0.5 2.4
 -3 -7 -10 3.1 3.8
 3 -7 10 1.2 3.3
 3 -7 10 -0.1 1.2
 -3 7 -10 -3.2 2.8
 3 7 10 0.9 3.4
 5 -7 10 69.59 6.4
 5 -7 10 63.99 5.4
 -5 -7 -10 62.79 7
 5 -7 10 66.69 4.2
 -5 7 -10 77.39 6.2
 5 7 10 74.89 6.7
 -7 -7 -10 -1.8 3.6
 7 -7 10 4 3.5
 7 -7 10 1 1.3
 7 7 10 -1.7 3.3
 -7 7 -10 -2.7 2.9
 -9 -7 -10 33.6 5.5
 9 -7 10 39.5 5.3
 9 -7 10 37.6 3.3
 9 -7 10 42.6 3.9
 -9 7 -10 45.6 4.9
 9 7 10 37.7 5.2
 2 -8 -10 41.8 6.1
 -2 -8 10 39.6 3.8
 -2 -8 10 41.2 5.4
 2 8 -10 43.9 3.4
 2 8 -10 33.4 3.4
 -2 8 10 47.2 5.7
 0 -8 10 43.6 5.6
 0 -8 -10 44.2 6.3
 0 -8 10 38.5 5.2
 0 -8 10 42.4 3.7
 0 8 10 43.2 5.6
 -26 0 11 1 2.9
 26 0 -11 2.3 5.6
 24 0 -11 5.5 5.7
 24 0 -11 -14.5 43.2
 24 0 -11 4.5 2.8
 -24 0 11 -0.5 2.4
 -24 0 11 -7 38
 22 0 -11 3.3 5
 -22 0 11 1.7 26.5
 -22 0 11 1.3 2.8
 -22 0 11 -1.3 2.3
 22 0 -11 9.1 24.3
 22 0 -11 2.9 2.5
 20 0 -11 2.2 4.5
 20 0 -11 6.8 25.5
 -20 0 11 -1.8 2.1
 -20 0 11 2 2.6
 -20 0 11 8.5 23.7
 20 0 -11 2.2 2.4
 -18 0 11 12.7 19.7
 -18 0 11 2.8 2
 18 0 -11 1.7 2.2
 18 0 -11 2.8 18.5
 18 0 -11 -0.5 4.1
 -18 0 11 1.5 2.4
 16 0 -11 0.9 1.9
 -16 0 11 0.3 2.1
 -16 0 11 -4.3 19.3
 -16 0 11 -1.1 1.7
 16 0 -11 -0.2 3.6
 16 0 -11 -2 17
 14 0 -11 2.4 3.4
 -14 0 11 -15.6 12
 -14 0 11 -1.3 1.8
 14 0 -11 -0.4 1.6
 14 0 -11 -3.5 12
 -14 0 11 0.6 1.5
 12 0 -11 -2.1 11.3
 12 0 -11 -0.5 3
 12 0 -11 1 1.7
 -12 0 11 1.4 1.8
 -12 0 11 -1 12.4
 -12 0 11 3.7 1.4
 10 0 -11 -7.2 10.5
 -10 0 11 -0.1 1.7
 -10 0 11 -11.3 10.6
 10 0 -11 -0.1 2.6
 10 0 -11 1.1 1.6
 -10 0 11 -0.1 1.2
 8 0 -11 0.2 1.4
 -8 0 11 -0.5 1.5
 -8 0 11 -0.5 1.1
 8 0 -11 0.4 2.4
 8 0 -11 4.7 10.4
 -8 0 11 -0.7 10.5
 6 0 -11 0.7 1.3
 -6 0 11 9.7 10.8
 -6 0 11 1.2 1.4
 6 0 -11 1.3 2.2
 -6 0 11 1 2.9
 -6 0 11 0.5 1.1
 6 0 -11 0.6 9.5
 -4 0 11 4.8 9.5
 4 0 -11 -0.9 1.2
 4 0 -11 0.4 2
 -4 0 11 0.4 1.1
 -4 0 11 -2.9 2
 4 0 -11 9.3 9.3
 2 0 -11 1.1 1.3
 -2 0 11 1.5 1.5
 -2 0 11 2.3 1.2
 2 0 -11 -13.8 7.9
 2 0 -11 8.8 13
 2 0 -11 0.6 2
 -2 0 11 -0.3 2.5
 0 0 11 0.4 1.4
 0 0 11 0.6 2.1
 0 0 -11 1.4 1.7
 0 0 11 1.1 1.2
 0 0 -11 6.8 10.1
 0 0 -11 -9.3 12
 0 0 -11 1.2 1.3
 2 0 11 1.3 2.3
 -2 0 -11 -3.3 9
 2 0 11 0.6 1.5
 -2 0 -11 0.1 1
 2 0 11 0.2 1.5
 -2 0 -11 12.1 15
 -2 0 -11 -1 1.5
 -2 0 -11 0.5 1.2
 2 0 11 -0.5 1.2
 4 0 11 -3.2 1.6
 -4 0 -11 -0.6 1.5
 4 0 11 2.2 2.4
 4 0 11 0.6 1.5
 -4 0 -11 0.5 1.5
 -4 0 -11 2.1 1.3
 -4 0 -11 -7.3 11.6
 4 0 11 -1.2 1.4
 6 0 11 16.8 16.8
 6 0 11 -2 2.1
 -6 0 -11 2.8 1.4
 6 0 11 -0.9 1.8
 -6 0 -11 -0.1 1.7
 -6 0 -11 -0.5 1.4
 6 0 11 -0.9 1.4
 -8 0 -11 -14.6 12.3
 -8 0 -11 -0.6 1.6
 -8 0 -11 0.2 1.8
 8 0 11 -0.6 1.4
 -8 0 -11 5.3 1.6
 8 0 11 -0.7 2.1
 8 0 11 -1.2 2.1
 -8 0 -11 2 1.8
 8 0 11 -15.2 16.1
 -10 0 -11 3.1 14
 -10 0 -11 0.3 2.2
 -10 0 -11 -2.8 1.7
 -10 0 -11 -1 1.4
 10 0 11 -11.9 16.8
 -10 0 -11 1.6 1.7
 10 0 11 1.4 2.6
 10 0 11 -1 1.5
 -12 0 -11 -1 2.5
 -12 0 -11 -2.6 1.8
 12 0 11 -0.1 3.2
 -12 0 -11 2.1 1.9
 -12 0 -11 -12.6 15.2
 12 0 11 9.9 19.9
 12 0 11 1.6 2.4
 -12 0 -11 -0.2 1.5
 12 0 11 0.3 1.7
 14 0 11 -5.2 20.8
 14 0 11 1.3 1.8
 -14 0 -11 0.9 1.6
 -14 0 -11 -18.3 16.5
 -14 0 -11 3 2.2
 -14 0 -11 -0.4 2.1
 14 0 11 0.8 3
 14 0 11 -0.1 3.3
 16 0 11 -1.1 3.8
 -16 0 -11 2.1 2.5
 -16 0 -11 -1.3 2
 16 0 11 2.6 25.6
 -16 0 -11 -0.2 1.7
 16 0 11 -0.9 1.9
 18 0 11 -0.1 3.5
 -18 0 -11 35.6 27
 -18 0 -11 0.6 2.3
 18 0 11 4.6 4.7
 18 0 11 10.1 30.2
 -20 0 -11 -2 2.7
 20 0 11 -2.1 4.6
 22 0 11 -1.7 4.8
 -22 0 -11 3.4 3.3
 25 -1 -11 58.19 9.2
 -25 -1 11 48.3 5.1
 25 1 -11 56.89 8.9
 -25 1 11 43.5 4.5
 25 1 -11 49.1 5.1
 23 -1 -11 27.6 3.8
 23 -1 -11 42.9 31.3
 23 -1 -11 20.2 6.5
 -23 -1 11 13.3 31.4
 -23 -1 11 25.6 4.1
 -23 -1 11 23.3 3.7
 23 1 -11 21 6.5
 -23 1 11 25.5 3.3
 23 1 -11 2.1 31.4
 23 1 -11 25 3.7
 -23 1 11 28.1 35.6
 -21 -1 11 27.6 3.6
 -21 -1 11 25.3 3.9
 21 -1 -11 28.3 3.6
 -21 -1 11 30 27.1
 21 -1 -11 42.1 25.5
 21 -1 -11 29.7 6.7
 21 1 -11 24.7 6.2
 21 1 -11 18.4 3.2
 21 1 -11 36.9 27.9
 -21 1 11 23.4 3.1
 -21 1 11 29 4
 -21 1 11 53.49 29.3
 -19 -1 11 125.89 28.5
 -19 -1 11 126.19 8.6
 -19 -1 11 130.09 8
 19 -1 -11 113.69 7.9
 19 -1 -11 101.19 11
 19 -1 -11 145.89 28.6
 19 1 -11 139.49 29.1
 19 1 -11 140.29 11.8
 -19 1 11 80.59 28
 19 1 -11 122.99 8.1
 -19 1 11 122.59 7.6
 -19 1 11 115.19 8.4
 -17 -1 11 266.47 14.3
 17 -1 -11 251.97 14.3
 17 -1 -11 280.07 34.9
 -17 -1 11 279.97 36.5
 -17 -1 11 251.37 14.7
 17 -1 -11 226.58 18.6
 17 1 -11 226.28 17.1
 -17 1 11 243.68 14.8
 -17 1 11 280.17 37.4
 17 1 -11 313.07 36.7
 17 1 -11 259.27 14.4
 -17 1 11 249.58 14
 15 -1 -11 107.09 10.1
 -15 -1 11 177.98 28.1
 -15 -1 11 122.19 7.5
 -15 -1 11 114.89 7.9
 15 -1 -11 108.89 7.9
 -15 1 11 130.29 7.2
 -15 1 11 105.59 25.2
 -15 1 11 117.49 7.9
 15 1 -11 122.29 7.6
 15 1 -11 115.79 10.2
 -13 -1 11 85.89 5.4
 -13 -1 11 78.99 5.7
 13 -1 -11 66.89 7.6
 13 -1 -11 115.99 20.9
 -13 -1 11 113.79 22.3
 -13 1 11 74.69 20.8
 13 1 -11 70.89 5.4
 13 1 -11 101.59 21.6
 13 1 -11 69.99 7.5
 -13 1 11 76.69 5.8
 -13 1 11 83.19 5
 -11 -1 11 142.29 8.5
 -11 -1 11 149.49 8.2
 -11 -1 11 166.08 24.4
 11 -1 -11 127.59 10.4
 11 -1 -11 169.38 24
 11 1 -11 137.39 8.3
 -11 1 11 95.69 21
 -11 1 11 144.89 7.9
 11 1 -11 129.69 10.3
 -9 -1 11 791.42 41.4
 -9 -1 11 812.12 44
 -9 -1 11 796.12 41.7
 -9 -1 11 764.12 55.09
 9 -1 -11 739.63 43.3
 -9 1 11 759.02 41.8
 -9 1 11 787.72 56.79
 -9 1 11 805.02 41.9
 9 1 -11 841.12 55.19
 -9 1 11 767.52 41.2
 9 1 -11 826.82 41.6
 9 1 -11 800.82 43.2
 -7 -1 11 22.2 3.9
 -7 -1 11 17.1 1.9
 7 -1 -11 17 10.5
 7 -1 -11 12.3 3
 -7 -1 11 24.3 12
 7 -1 -11 11.9 3.5
 -7 -1 11 19.9 2.2
 -7 1 11 10.2 11
 7 1 -11 11.8 1.9
 -7 1 11 14.8 1.6
 7 1 -11 9.6 2.8
 -7 1 11 17.8 2
 5 -1 -11 78.49 15.9
 5 -1 -11 70.79 6.6
 5 -1 -11 74.19 4.4
 -5 -1 11 92.19 7.3
 -5 -1 11 104.69 17.1
 -5 -1 11 76.29 4.9
 -5 -1 11 72.99 5.1
 -5 1 11 71.39 16.5
 -5 1 11 78.59 5.5
 5 1 -11 76.29 6.2
 5 1 -11 82.79 15.5
 -5 1 11 78.79 4.6
 5 1 -11 79.59 4.9
 -3 -1 11 2339.77 132.49
 3 -1 -11 2328.97 132.89
 3 1 -11 2272.77 121.19
 3 1 -11 2361.76 131.49
 -1 -1 11 746.93 38.2
 1 -1 -11 703.93 37.8
 1 -1 -11 834.32 52.49
 -1 -1 11 691.73 38.2
 1 -1 -11 732.23 39.5
 1 -1 -11 656.03 55.99
 -1 1 11 741.33 38.7
 1 1 -11 719.43 38.8
 -1 1 11 738.43 38
 1 1 -11 630.94 54.39
 1 1 -11 798.32 49.5
 1 -1 11 134.59 7.7
 1 -1 11 135.99 7.8
 1 -1 11 140.39 9.1
 -1 -1 -11 153.18 21.2
 -1 -1 -11 134.89 7.8
 -1 -1 -11 121.99 8.7
 -1 -1 -11 126.09 7.2
 1 1 11 124.39 8.3
 1 1 11 130.99 7.5
 1 1 11 127.49 8.3
 -1 1 -11 139.39 7.6
 -1 1 -11 118.69 7.9
 -1 1 -11 147.09 24.9
 -3 -1 -11 623.64 32.9
 -3 -1 -11 637.14 33.4
 3 -1 11 665.83 33.5
 3 -1 11 625.94 33.4
 -3 -1 -11 621.24 51.29
 3 -1 11 625.84 33.3
 -3 -1 -11 589.74 34
 3 1 11 621.44 34
 -3 1 -11 600.84 33.4
 -3 1 -11 619.14 44.5
 -3 1 -11 667.43 33.1
 3 1 11 622.04 33.7
 -3 1 -11 648.84 33.2
 5 -1 11 1032.5 52.79
 5 -1 11 1029.5 52.89
 -5 -1 -11 966.9 53.19
 -5 -1 -11 950.4 70.39
 5 -1 11 1010 52.59
 5 1 11 1027.1 52.99
 -5 1 -11 944.61 67.89
 5 1 11 1080.19 76.19
 5 1 11 1012.8 53.49
 -5 1 -11 975.4 52.49
 -7 -1 -11 99.79 22.3
 -7 -1 -11 122.89 6.9
 -7 -1 -11 111.29 7.8
 7 -1 11 132.19 8.2
 7 -1 11 114.69 7
 -7 -1 -11 127.29 7.7
 7 -1 11 101.89 22.1
 7 1 11 109.79 7.4
 -7 1 -11 112.59 7.4
 -7 1 -11 116.79 7.1
 -7 1 -11 91.19 19.3
 7 1 11 143.59 30.4
 7 1 11 111.59 8.5
 9 -1 11 32.9 3.8
 -9 -1 -11 33.6 3.7
 9 -1 11 31.8 3.9
 -9 -1 -11 36.8 3.9
 -9 -1 -11 27.2 17.5
 9 -1 11 28.6 16.7
 9 -1 11 37 3.1
 -9 -1 -11 37.7 3.1
 -9 1 -11 26.8 3
 -9 1 -11 33.3 3.5
 -9 1 -11 43.4 16.4
 -9 1 -11 32.5 3.1
 9 1 11 33.7 3.3
 -9 1 -11 28.4 4.1
 9 1 11 36.1 4.9
 9 1 11 53.49 22
 11 -1 11 714.53 41.7
 -11 -1 -11 799.42 40.6
 11 -1 11 791.32 40.6
 11 -1 11 798.52 63.09
 -11 -1 -11 724.73 41
 -11 -1 -11 714.73 60.89
 11 1 11 805.12 40.9
 -11 1 -11 804.32 40.7
 -11 1 -11 773.62 58.59
 11 1 11 915.21 69.89
 11 1 11 714.73 42.5
 13 -1 11 53.59 5.2
 -13 -1 -11 52.49 4.4
 -13 -1 -11 15.5 19.6
 -13 -1 -11 53.29 5.1
 -13 -1 -11 55.89 4.9
 13 -1 11 45.8 4
 13 -1 11 47.2 5.9
 13 -1 11 37.2 22.3
 -13 1 -11 50.69 4.9
 13 1 11 50.29 6.6
 13 1 11 64.69 4.7
 13 1 11 81.49 26.7
 -13 1 -11 20.8 17.4
 -13 1 -11 58.69 4.6
 -15 -1 -11 34 23
 15 -1 11 37.5 24.5
 -15 -1 -11 16.8 2.9
 -15 -1 -11 14.7 2.6
 15 -1 11 23.1 2.6
 15 -1 11 17.2 4.5
 15 -1 11 21.8 3.6
 15 1 11 24.4 5.6
 15 1 11 37.2 28.2
 -15 1 -11 18.6 3.3
 15 1 11 17.4 2.7
 -15 1 -11 15.6 2.9
 -15 1 -11 0.1 18.2
 -17 -1 -11 375.16 48
 17 -1 11 420.36 52.09
 -17 -1 -11 348.67 21
 -17 -1 -11 396.36 20.8
 -17 1 -11 344.67 44.5
 -17 1 -11 392.76 20.9
 17 1 11 370.06 20.8
 17 1 11 410.96 55.49
 -19 -1 -11 238.08 13.1
 19 -1 11 162.48 21.3
 -19 -1 -11 175.38 39.5
 19 -1 11 162.88 48.6
 -19 1 -11 216.88 13.1
 19 1 11 226.88 13.1
 19 1 11 183.08 47.7
 -21 -1 -11 7.1 3.2
 21 -1 11 6.9 5.2
 21 1 11 8.3 5.7
 -21 1 -11 11.5 3.3
 -24 -2 11 16.5 3.6
 -24 -2 11 21.4 4.2
 24 2 -11 19.8 3.9
 -24 2 11 18.9 3.1
 24 2 -11 38.9 40.7
 -22 -2 11 -24 29
 -22 -2 11 4.2 3.2
 22 -2 -11 7.8 5.6
 -22 -2 11 0.8 2.9
 22 2 -11 6.1 5.1
 22 2 -11 1.1 2.7
 22 2 -11 -37.7 30
 -22 2 11 -1.9 2
 20 -2 -11 4.5 5
 20 -2 -11 5.6 2.6
 -20 -2 11 7.1 2.8
 20 -2 -11 31.8 21.5
 -20 -2 11 4.4 2.9
 -20 -2 11 -25.2 23.4
 20 2 -11 53.59 27.7
 20 2 -11 10.3 3
 -20 2 11 24 26.5
 20 2 -11 14.5 5.3
 -20 2 11 10.4 2.2
 -18 -2 11 49.99 22.6
 18 -2 -11 39.1 7
 -18 -2 11 43.1 4.2
 18 -2 -11 53.19 21.9
 18 -2 -11 39.5 4
 -18 -2 11 44 4.5
 18 2 -11 51.29 4.5
 -18 2 11 41.3 4.4
 -18 2 11 51.59 3.9
 -18 2 11 39.4 22.5
 -18 2 11 45 4.8
 18 2 -11 66.99 23.8
 16 -2 -11 44.5 4
 16 -2 -11 41.4 6.6
 -16 -2 11 12.2 18.7
 16 -2 -11 44.4 19.3
 -16 -2 11 45.2 4.2
 -16 2 11 52.69 3.8
 16 2 -11 48.1 6.4
 -16 2 11 49.1 4.3
 -16 2 11 59.69 22.3
 -16 2 11 48.5 4.7
 16 2 -11 27 19
 -14 -2 11 -2 14.6
 -14 -2 11 11.4 2.3
 -14 -2 11 9.4 2.5
 14 -2 -11 9.4 14.5
 14 -2 -11 16 4.6
 14 -2 -11 13 2.3
 -14 2 11 10.1 2.5
 -14 2 11 20.5 16.5
 14 2 -11 6.2 3.6
 -14 2 11 10.8 2.1
 -14 2 11 10.8 1.7
 14 2 -11 12.2 2.4
 14 2 -11 17 16.5
 12 -2 -11 763.82 44.3
 12 -2 -11 832.62 42.1
 -12 -2 11 744.13 57.39
 -12 -2 11 838.02 42.1
 -12 -2 11 808.22 42.2
 -12 2 11 748.53 59.39
 12 2 -11 793.12 43.9
 -12 2 11 757.82 42
 -12 2 11 807.42 41.5
 -12 2 11 797.82 42.4
 12 2 -11 790.32 42
 12 2 -11 819.52 57.99
 10 -2 -11 3.3 11.4
 -10 -2 11 1.6 2.9
 10 -2 -11 1.7 3.2
 -10 -2 11 8.7 12
 10 -2 -11 0 1.5
 10 -2 -11 0.5 0.8
 -10 -2 11 -0.4 1.6
 -10 -2 11 -0.1 1.6
 10 2 -11 0.9 1.5
 -10 2 11 0.7 1.8
 -10 2 11 -0.5 0.9
 -10 2 11 -1.9 12.4
 -10 2 11 0.2 1.4
 10 2 -11 2.4 2.4
 10 2 -11 0.8 10.9
 -8 -2 11 17 11.4
 -8 -2 11 21.6 2.4
 -8 -2 11 27.6 4.4
 8 -2 -11 18.4 1.5
 -8 -2 11 18.6 2.4
 8 -2 -11 18.4 2.2
 8 -2 -11 15.7 3.8
 8 -2 -11 48.3 15.2
 8 2 -11 17 3.2
 -8 2 11 10.9 13.2
 -8 2 11 20.4 2.6
 -8 2 11 18.5 1.6
 8 2 -11 16.4 2.2
 -8 2 11 23 3
 6 -2 -11 215.38 11.3
 6 -2 -11 199.78 13.7
 -6 -2 11 214.98 11.9
 -6 -2 11 220.68 12
 6 -2 -11 231.78 12
 -6 -2 11 229.08 24.1
 6 -2 -11 213.28 26.2
 -6 -2 11 237.78 14.1
 6 2 -11 214.68 11.8
 6 2 -11 218.98 24.3
 6 2 -11 200.48 12.9
 -6 2 11 212.48 11.4
 -6 2 11 203.08 12.4
 -6 2 11 203.28 11.9
 -4 -2 11 407.96 33.4
 4 -2 -11 418.26 22.7
 4 -2 -11 438.46 22.1
 4 -2 -11 430.36 35.7
 -4 -2 11 416.86 22.6
 4 -2 -11 403.56 24.3
 -4 -2 11 439.16 22.7
 -4 -2 11 466.45 24.5
 -4 2 11 410.26 23.2
 4 2 -11 415.06 23.3
 4 2 -11 468.85 34.2
 4 2 -11 450.75 22.6
 -4 2 11 391.76 22.6
 -4 2 11 413.16 22.2
 2 -2 -11 52.29 19.5
 2 -2 -11 66.89 4.5
 2 -2 -11 68.49 6.1
 2 -2 -11 59.49 3.6
 -2 -2 11 62.39 4.2
 -2 -2 11 61.79 4.4
 -2 -2 11 65.69 13.6
 2 -2 -11 53.09 15.4
 2 -2 -11 61.89 3.6
 -2 -2 11 62.79 5.7
 -2 2 11 59.89 4.1
 2 2 -11 56.79 4.4
 2 2 -11 61.99 4.2
 2 2 -11 53.69 12.8
 -2 2 11 67.79 3.9
 -2 2 11 67.99 5.1
 0 -2 -11 612.04 31.5
 0 -2 11 597.84 31.5
 0 -2 -11 583.44 30.9
 0 -2 11 591.14 31.2
 0 -2 -11 604.14 45.7
 0 -2 -11 564.24 32.6
 0 -2 -11 604.04 30.9
 0 -2 -11 506.25 48.7
 0 -2 11 599.34 31.5
 0 2 11 628.04 32.2
 0 2 -11 617.14 41.4
 0 2 -11 556.74 31.1
 0 2 11 587.84 32.2
 0 2 -11 609.54 31.2
 2 -2 11 513.35 27.2
 2 -2 11 542.65 27.4
 2 -2 11 506.25 27.1
 -2 -2 -11 491.15 26.8
 -2 -2 -11 518.55 27.4
 -2 -2 -11 527.85 46.6
 -2 -2 -11 493.05 26.8
 2 2 11 505.45 27.8
 -2 2 -11 526.55 37.3
 -2 2 -11 533.35 27.1
 -2 2 -11 469.85 41.9
 -4 -2 -11 53.59 4.2
 4 -2 11 50.19 4.2
 -4 -2 -11 54.49 5.1
 4 -2 11 49.8 4.7
 -4 -2 -11 50.29 3.4
 -4 -2 -11 39.1 17.5
 4 -2 11 47.9 3.8
 4 -2 11 51.19 3.6
 4 2 11 66.69 22.9
 4 2 11 40.7 4.8
 -4 2 -11 51.19 3.9
 -4 2 -11 50.39 3.7
 4 2 11 53.59 4.4
 -4 2 -11 37.7 11.8
 -4 2 -11 73.99 16.4
 6 -2 11 572.04 31.9
 -6 -2 -11 619.64 32.2
 -6 -2 -11 515.15 49.5
 -6 -2 -11 624.64 31.4
 6 -2 11 611.84 31.5
 6 -2 11 606.94 31.8
 -6 -2 -11 576.94 32.6
 6 2 11 565.64 56.39
 -6 2 -11 640.84 31.8
 6 2 11 558.04 33.1
 -6 2 -11 530.35 45.8
 -6 2 -11 586.04 31.7
 -6 2 -11 614.54 43.7
 6 2 11 616.34 32.2
 8 -2 11 1091.49 56.79
 -8 -2 -11 961.8 75.79
 -8 -2 -11 1169.18 56.99
 8 -2 11 1045.3 56.59
 -8 -2 -11 990.5 57.09
 8 2 11 1088.49 56.79
 -8 2 -11 1152.78 56.49
 8 2 11 1122.69 83.79
 -8 2 -11 977.3 71.09
 -10 -2 -11 123.29 27.6
 -10 -2 -11 148.59 9.2
 -10 -2 -11 139.49 8.1
 -10 -2 -11 137.09 9.1
 10 -2 11 159.98 26.8
 10 -2 11 121.09 8.9
 10 -2 11 138.89 7.9
 10 -2 11 151.28 9
 10 2 11 130.29 10.7
 10 2 11 146.39 8.8
 -10 2 -11 147.19 8.8
 10 2 11 131.69 34.2
 -10 2 -11 120.69 8.7
 -10 2 -11 134.99 8.3
 -12 -2 -11 167.18 11.2
 12 -2 11 160.28 29.5
 -12 -2 -11 185.48 10.5
 12 -2 11 193.58 10.3
 12 -2 11 170.68 11.7
 -12 -2 -11 231.38 36
 12 2 11 185.68 11.1
 12 2 11 158.98 13.2
 -12 2 -11 204.08 11.4
 12 2 11 187.58 36.7
 -12 2 -11 177.78 29.4
 -12 2 -11 169.18 11.2
 -12 2 -11 199.48 10.9
 -14 -2 -11 2 2.1
 -14 -2 -11 5 2.5
 -14 -2 -11 -12.4 21.3
 14 -2 11 2.3 3.1
 14 -2 11 9.5 2.6
 14 -2 11 41.2 22.4
 14 -2 11 2.5 1.5
 14 2 11 -16.2 27.4
 -14 2 -11 2.7 2.2
 -14 2 -11 2.7 2.3
 -14 2 -11 -9.7 16.9
 14 2 11 -2 3.8
 14 2 11 3 2.3
 -16 -2 -11 62.19 5.1
 16 -2 11 49.8 6.7
 16 -2 11 46.4 27.8
 -16 -2 -11 82.99 36.2
 16 -2 11 73.99 6
 16 2 11 74.59 35.8
 16 2 11 64.19 5.4
 16 2 11 54.19 8.3
 -16 2 -11 55.69 5.5
 -16 2 -11 37.9 21.8
 -16 2 -11 72.59 5.6
 18 -2 11 3.7 30.4
 -18 -2 -11 15.7 3.3
 -18 -2 -11 15.2 3.1
 -18 -2 -11 64.59 31
 18 -2 11 11.3 4.8
 18 2 11 11.5 35.7
 -18 2 -11 16.2 3.4
 -18 2 -11 0.5 24
 18 2 11 19.4 6.1
 18 2 11 14.4 3.2
 20 -2 11 115.79 11.8
 -20 -2 -11 148.29 9.1
 20 2 11 102.09 12.2
 20 2 11 126.79 9.7
 -20 2 -11 148.49 9
 22 -2 11 -1.5 4.9
 -22 -2 -11 -0.1 3
 -22 2 -11 -2.1 3.1
 22 2 11 -4.8 4.9
 -23 -3 11 20.8 4.1
 -23 -3 11 18.2 3.9
 23 -3 -11 17 6.5
 23 3 -11 18.1 3.9
 -23 3 11 19.3 2.8
 -21 -3 11 308.27 18
 -21 -3 11 315.57 17.8
 21 -3 -11 290.37 21.6
 21 3 -11 322.27 17.8
 -21 3 11 298.67 16.9
 -19 -3 11 40.8 6.8
 -19 -3 11 48.8 4.9
 19 -3 -11 21.8 21.7
 19 -3 -11 46.8 7.5
 19 3 -11 54.79 7.2
 19 3 -11 55.09 28.1
 19 3 -11 47.1 4.7
 17 -3 -11 3.3 2.2
 -17 -3 11 3.4 2.5
 -17 -3 11 1.3 20.6
 -17 -3 11 4.9 2.6
 17 -3 -11 7.6 4.7
 17 -3 -11 -6.6 17.5
 17 3 -11 -7.6 21.2
 -17 3 11 0.4 26.2
 17 3 -11 3.9 2.4
 17 3 -11 9.8 3.9
 -17 3 11 5.1 1.6
 -17 3 11 3.4 2.6
 -15 -3 11 107.19 7.4
 15 -3 -11 114.49 24.2
 -15 -3 11 105.39 7.2
 -15 -3 11 101.59 25.1
 15 -3 -11 117.39 10.6
 15 -3 -11 105.99 6.9
 15 3 -11 89.79 7
 -15 3 11 102.99 6.1
 -15 3 11 118.39 7
 -15 3 11 89.69 25.6
 15 3 -11 104.89 9
 -15 3 11 99.19 7.3
 -13 -3 11 241.68 13.4
 13 -3 -11 237.38 16.3
 -13 -3 11 238.88 13.5
 13 -3 -11 238.18 13.2
 13 -3 -11 235.08 13.4
 13 -3 -11 221.28 29.6
 -13 -3 11 242.28 20.9
 -13 3 11 237.08 12.6
 -13 3 11 245.48 13.3
 13 3 -11 217.18 13.3
 -13 3 11 227.88 13.8
 13 3 -11 297.67 34.1
 13 3 -11 233.88 15.1
 -13 3 11 166.28 30.9
 11 -3 -11 71.19 5.2
 11 -3 -11 74.79 4.4
 -11 -3 11 82.99 5.5
 -11 -3 11 98.79 12.7
 11 -3 -11 76.99 5.3
 11 -3 -11 81.49 19.3
 -11 -3 11 73.19 5.4
 11 -3 -11 69.89 7.8
 -11 -3 11 39.9 16.4
 -11 3 11 73.79 23.5
 11 3 -11 93.99 20.4
 -11 3 11 75.79 5.2
 11 3 -11 63.29 6.5
 -11 3 11 71.09 4.3
 -11 3 11 68.19 5.7
 11 3 -11 81.59 5.3
 9 -3 -11 646.34 32.7
 9 -3 -11 642.04 32.7
 -9 -3 11 629.04 32.7
 -9 -3 11 628.44 32.7
 9 -3 -11 643.34 48.2
 -9 -3 11 628.24 46.3
 -9 -3 11 626.14 35
 9 -3 -11 591.04 31.9
 -9 3 11 588.74 33.3
 9 3 -11 559.64 33.5
 -9 3 11 594.84 31.9
 9 3 -11 656.93 48
 9 3 -11 632.64 32.6
 -9 3 11 602.44 32.6
 7 -3 -11 2099.59 103.99
 -7 -3 11 1911.71 116.09
 7 -3 -11 2174.08 119.19
 7 -3 -11 1938.31 105.89
 -7 -3 11 2129.09 105.99
 7 3 -11 1905.51 104.59
 -7 3 11 1879.51 104.49
 -5 -3 11 685.03 35.9
 5 -3 -11 669.93 37.9
 5 -3 -11 672.73 36.1
 -5 -3 11 698.43 36.1
 -5 -3 11 603.84 46.5
 5 -3 -11 712.33 36.2
 5 -3 -11 683.73 49.99
 5 3 -11 758.82 47.8
 -5 3 11 677.53 36.8
 5 3 -11 694.23 35.9
 -5 3 11 646.94 36
 -3 -3 11 163.18 9.3
 3 -3 -11 162.18 23.6
 -3 -3 11 151.18 19.8
 3 -3 -11 164.68 9.4
 3 -3 -11 172.28 9.3
 -3 -3 11 160.88 10.6
 3 -3 -11 143.49 11
 -3 -3 11 160.08 9
 3 -3 -11 139.59 27.6
 -3 3 11 148.19 9.1
 3 3 -11 161.98 9.3
 3 3 -11 178.78 20.7
 -3 3 11 148.69 10.1
 1 -3 -11 717.93 62.09
 -1 -3 11 874.41 43.6
 1 -3 -11 788.82 41.6
 1 -3 -11 818.22 57.29
 1 -3 -11 792.02 43.9
 1 -3 -11 782.32 41.6
 -1 -3 11 758.82 42.5
 1 -3 -11 804.12 42.5
 1 3 -11 866.91 52.39
 -1 3 11 846.52 43.3
 -1 3 11 773.22 43.3
 -1 3 11 832.42 43.5
 -1 -3 -11 1686.33 95.19
 1 -3 11 1847.22 93.69
 -1 -3 -11 1782.52 114.69
 -1 -3 -11 1832.02 109.99
 -1 3 -11 1899.81 103.09
 1 3 11 1917.81 94.69
 1 3 11 1691.23 95.09
 -3 -3 -11 10.2 1.3
 -3 -3 -11 10.7 1.3
 3 -3 11 11.1 1.7
 -3 -3 -11 13.1 3.2
 -3 -3 -11 12.4 2.4
 -3 -3 -11 9.7 16.1
 3 -3 11 12.6 2.4
 3 -3 11 15.1 2.7
 3 3 11 10.3 1.8
 -3 3 -11 -6.8 11.2
 3 3 11 8.3 2.6
 -3 3 -11 11.2 2.1
 3 3 11 17.7 3.8
 -3 3 -11 7 1.6
 3 3 11 -3.8 22.4
 -3 3 -11 5.9 8.5
 5 -3 11 24.4 2.5
 -5 -3 -11 26.2 17.9
 5 -3 11 23.8 3.1
 -5 -3 -11 23.3 2.1
 5 -3 11 33 3.5
 -5 -3 -11 27.9 4
 -5 -3 -11 18.3 2.9
 5 3 11 46.9 28
 5 3 11 22.2 4.3
 5 3 11 21.9 3.3
 -5 3 -11 33.8 11.4
 -5 3 -11 28.4 3
 -5 3 -11 11.2 11.7
 -5 3 -11 24.5 2.5
 7 -3 11 52.19 4.5
 -7 -3 -11 91.09 22.9
 -7 -3 -11 44.5 3.3
 7 -3 11 43.6 3.8
 -7 -3 -11 45.4 4.5
 -7 -3 -11 43.3 4.8
 7 -3 11 42.8 4.2
 7 3 11 58.99 27.2
 7 3 11 50.89 6.3
 -7 3 -11 40.9 3.8
 -7 3 -11 71.39 16.3
 -7 3 -11 55.29 4
 -7 3 -11 34.4 12.7
 7 3 11 39.4 4.4
 -9 -3 -11 255.87 14.7
 9 -3 11 239.98 14.3
 -9 -3 -11 241.88 13.4
 9 -3 11 272.07 14.2
 9 -3 11 222.58 13.8
 -9 -3 -11 220.28 14.6
 -9 -3 -11 279.17 37.3
 9 3 11 248.98 14.4
 -9 3 -11 259.57 13.9
 -9 3 -11 225.68 27.1
 9 3 11 288.57 45.1
 -9 3 -11 235.98 26.9
 -11 -3 -11 172.88 32.4
 11 -3 11 175.08 10.5
 11 -3 11 161.78 10.6
 -11 -3 -11 162.28 11.1
 -11 -3 -11 173.98 9.9
 11 3 11 185.78 40.1
 -11 3 -11 222.68 27
 11 3 11 143.09 12.9
 11 3 11 179.18 10.7
 -11 3 -11 178.48 10.5
 -11 3 -11 172.78 10.3
 -13 -3 -11 45.5 4
 13 -3 11 48.8 4.7
 13 -3 11 42.8 5
 13 -3 11 53.49 22.2
 -13 -3 -11 45.4 23.8
 -13 -3 -11 47.6 5
 -13 3 -11 41.6 4.7
 13 3 11 66.99 33.7
 13 3 11 51.99 4.9
 -13 3 -11 48.2 4.4
 13 3 11 37.2 6.9
 -13 3 -11 35.6 17.5
 15 -3 11 977.6 49.4
 15 -3 11 850.01 72.29
 -15 -3 -11 949.4 48.8
 -15 -3 -11 872.61 76.89
 15 -3 11 852.01 50.09
 -15 -3 -11 848.52 49.5
 -15 3 -11 876.41 49.7
 -15 3 -11 1018.1 68.39
 15 3 11 959.2 89.19
 15 3 11 964.9 49.3
 -15 3 -11 996.5 49.2
 -17 -3 -11 15.5 3.6
 -17 -3 -11 17.8 3
 17 -3 11 16.4 4.6
 -17 -3 -11 26.7 30.3
 17 -3 11 -19 27.9
 -17 3 -11 15 3.4
 -17 3 -11 11.7 3
 -17 3 -11 8.6 22.7
 17 3 11 -14.6 40.4
 17 3 11 11.1 3.3
 -19 -3 -11 19.6 36
 19 -3 11 7.4 4.8
 -19 -3 -11 4.7 3.4
 -19 -3 -11 7.4 3
 -19 3 -11 7.9 3.4
 19 3 11 2.5 52.59
 19 3 11 9.8 3.5
 19 3 11 13.5 6.1
 -21 -3 -11 134.89 8.9
 21 -3 11 97.29 11.1
 -21 3 -11 152.68 9.4
 21 3 11 99.39 12.5
 -22 -4 11 7.3 3.1
 22 -4 -11 3.8 5.6
 -22 -4 11 -0.2 3.3
 -22 4 11 8.7 2.1
 22 4 -11 5.3 3.4
 -20 -4 11 2.6 3.1
 -20 -4 11 -0.1 3
 20 -4 -11 3.1 5
 20 4 -11 -3.1 2.9
 -20 4 11 0.4 1.6
 -18 -4 11 -1.4 2.6
 18 -4 -11 9.8 6
 -18 -4 11 -1.6 2.6
 -18 4 11 24.7 28.9
 -18 4 11 5.7 1.6
 18 4 -11 0.8 2.7
 -16 -4 11 49 4.9
 -16 -4 11 55.99 5.3
 16 -4 -11 52.39 7.7
 -16 4 11 49.4 3.5
 16 4 -11 62.79 5.2
 -16 4 11 66.69 26.6
 -14 -4 11 7.2 4.5
 14 -4 -11 14 4.9
 -14 -4 11 8.9 2.7
 14 -4 -11 10.9 2.4
 -14 -4 11 6.3 2.6
 14 -4 -11 14.1 2.4
 14 -4 -11 12.4 1.3
 -14 4 11 7.2 2.3
 14 4 -11 11.7 2.7
 -14 4 11 11.8 1.7
 14 4 -11 41.2 26.2
 -14 4 11 13.3 1.8
 -14 4 11 -8.4 21
 -12 -4 11 245.98 14.3
 -12 -4 11 257.47 14.2
 -12 -4 11 253.17 17.2
 12 -4 -11 228.38 16.6
 -12 -4 11 216.88 34.3
 12 -4 -11 252.47 14
 12 4 -11 252.57 14.1
 12 4 -11 257.07 15.7
 -12 4 11 251.17 14.1
 12 4 -11 255.67 33.3
 -12 4 11 234.08 14.5
 -10 -4 11 50.59 6.6
 10 -4 -11 55.09 24.3
 10 -4 -11 91.39 20.1
 -10 -4 11 45.9 4.3
 -10 -4 11 46.9 4.2
 10 -4 -11 48.1 6.5
 10 -4 -11 44.4 4.2
 10 -4 -11 42.9 3.9
 -10 -4 11 63.79 16.7
 -10 4 11 46.3 4.1
 -10 4 11 48.9 4.7
 10 4 -11 83.39 19.8
 10 4 -11 46.2 4.1
 8 -4 -11 2.2 1.8
 -8 -4 11 -2.5 11.4
 -8 -4 11 2.9 1.7
 8 -4 -11 6.9 3.8
 8 -4 -11 14.4 14
 8 -4 -11 -8.5 20.2
 -8 -4 11 2.8 3.1
 8 -4 -11 3.6 1.7
 -8 -4 11 2.1 2
 -8 4 11 4.6 1.8
 8 4 -11 2.8 1.7
 -8 4 11 4.4 2.3
 8 4 -11 19.4 14.7
 6 -4 -11 8.6 2.3
 -6 -4 11 6.1 3.2
 -6 -4 11 8.8 11.6
 -6 -4 11 8.6 1.8
 6 -4 -11 3.3 13.1
 6 -4 -11 9.8 3.7
 -6 -4 11 9 2.4
 6 -4 -11 8.8 19.6
 6 4 -11 11.3 1.9
 -6 4 11 12.5 2.1
 -6 4 11 9.3 2.7
 6 4 -11 33.8 14
 4 -4 -11 4.7 3.3
 -4 -4 11 13.6 3.4
 4 -4 -11 13 2.2
 4 -4 -11 2.4 17.7
 -4 -4 11 11.8 1.8
 4 -4 -11 -10 12.6
 4 -4 -11 13.1 2.5
 -4 -4 11 -2.4 9.6
 -4 -4 11 14.2 2.5
 4 4 -11 31.7 12.2
 -4 4 11 12.4 2.1
 4 4 -11 10.9 1.8
 -4 4 11 12.2 3
 2 -4 -11 417.66 23.2
 -2 -4 11 444.86 23.3
 -2 -4 11 439.16 24.3
 2 -4 -11 425.46 44.8
 2 -4 -11 420.26 38.6
 2 -4 -11 413.16 24.9
 -2 -4 11 410.26 22.7
 2 -4 -11 443.76 23.4
 -2 4 11 453.15 24.3
 2 4 -11 417.96 22.7
 0 -4 11 201.68 11.7
 0 -4 -11 200.08 11.8
 0 -4 -11 208.28 11.7
 0 -4 -11 179.68 13
 0 -4 -11 190.38 27.6
 0 -4 11 206.48 12.3
 0 -4 11 207.08 10.9
 0 -4 -11 192.88 32.6
 0 4 -11 205.78 11
 0 4 11 179.38 11.3
 0 4 -11 175.98 25.8
 0 4 -11 195.88 20.9
 -2 -4 -11 150.78 29.6
 -2 -4 -11 194.68 10.2
 2 -4 11 188.78 14
 -2 -4 -11 185.48 10.2
 2 -4 11 176.68 11.4
 2 -4 11 191.08 10.6
 -2 -4 -11 203.38 11.5
 -2 4 -11 192.88 24
 2 4 11 199.18 12.2
 -2 4 -11 210.68 10.7
 -2 4 -11 233.68 20.6
 2 4 11 182.88 12.9
 2 4 11 178.68 12.5
 -4 -4 -11 2.3 1
 4 -4 11 2 2.1
 4 -4 11 2.6 2.3
 -4 -4 -11 1.5 1.1
 -4 -4 -11 -1.6 2
 4 -4 11 1.5 1.3
 -4 -4 -11 0.8 3
 -4 -4 -11 -4.2 16.6
 -4 4 -11 3.6 1.5
 -4 4 -11 -1.1 8
 4 4 11 -23.9 22.1
 4 4 11 0.1 1.5
 -4 4 -11 0.9 2
 -4 4 -11 6.3 10.4
 4 4 11 1.6 3.1
 4 4 11 7.9 2.9
 -6 -4 -11 319.97 18.2
 -6 -4 -11 350.96 43.3
 6 -4 11 340.27 18.4
 6 -4 11 376.66 19.1
 6 -4 11 354.46 19.3
 -6 -4 -11 317.87 19.4
 6 4 11 331.57 20
 -6 4 -11 357.46 19
 6 4 11 371.06 53.29
 -6 4 -11 369.66 34.5
 8 -4 11 525.05 28.8
 -8 -4 -11 529.45 28.5
 8 -4 11 502.55 29.4
 8 -4 11 573.44 29.2
 -8 -4 -11 522.85 29.8
 -8 -4 -11 517.85 52.69
 -8 4 -11 579.94 28.9
 -8 4 -11 533.85 37.5
 8 4 11 660.03 68.99
 -8 4 -11 553.14 29.2
 -8 4 -11 528.75 38.5
 10 -4 11 103.19 6.8
 -10 -4 -11 85.39 28.5
 -10 -4 -11 83.49 6
 10 4 11 102.69 7.5
 -10 4 -11 101.79 6.7
 -10 4 -11 99.19 16.7
 10 4 11 89.59 38.5
 -10 4 -11 101.69 7
 -12 -4 -11 186.58 36.8
 12 -4 11 227.28 13.9
 12 -4 11 250.87 13.7
 -12 -4 -11 237.48 13.2
 -12 -4 -11 219.58 15.4
 -12 4 -11 222.38 26.1
 12 4 11 201.98 16.7
 12 4 11 250.17 14.3
 -12 4 -11 250.47 13.9
 12 4 11 362.26 59.29
 -14 -4 -11 9.8 3.3
 -14 -4 -11 4.8 27.1
 14 -4 11 8.4 3.3
 -14 -4 -11 5.6 2.3
 14 4 11 15.1 42.4
 -14 4 -11 -3.5 16.5
 -14 4 -11 5.7 3.4
 14 4 11 6.3 3.2
 14 4 11 10.3 5.1
 -16 -4 -11 5.6 2.5
 -16 -4 -11 1.4 3.1
 16 -4 11 5 3.6
 -16 -4 -11 4 32.9
 16 4 11 -4.1 3.9
 -16 4 -11 1.6 2.7
 -16 4 -11 5.6 3
 16 4 11 -69.09 47
 16 4 11 7.1 3.3
 -16 4 -11 15.8 20.3
 18 -4 11 3.8 4.1
 -18 -4 -11 -50.09 40.4
 -18 -4 -11 0.6 3.3
 -18 -4 -11 4.6 3.9
 -18 4 -11 -0.6 3.2
 18 4 11 90.29 61.49
 18 4 11 2.9 4.7
 18 4 11 4 3.5
 -19 -5 11 63.99 6.4
 -19 -5 11 73.09 6.6
 19 -5 -11 77.49 9.9
 19 5 -11 73.59 6.5
 17 -5 -11 63.49 8.8
 -17 -5 11 64.69 5.9
 -17 -5 11 59.29 5.5
 17 5 -11 52.79 5.3
 15 -5 -11 10.9 20.2
 15 -5 -11 7 4.6
 -15 -5 11 -0.4 2.8
 -15 -5 11 3.5 3.9
 15 5 -11 1.8 3.9
 -13 -5 11 71.69 6.6
 13 -5 -11 73.39 8.8
 13 -5 -11 139.49 26
 -13 -5 11 87.99 6.3
 13 5 -11 82.29 6.2
 -11 -5 11 346.57 18.6
 11 -5 -11 307.77 20.3
 11 -5 -11 385.46 39.7
 11 -5 -11 307.17 21.2
 -11 -5 11 337.07 19
 -11 -5 11 366.36 21.9
 11 5 -11 333.97 18.5
 -11 5 11 335.47 18.6
 9 -5 -11 116.99 7.7
 9 -5 -11 97.69 22.2
 -9 -5 11 121.79 8
 9 -5 -11 127.69 7.5
 9 -5 -11 110.59 10.3
 -9 -5 11 122.69 7.6
 9 5 -11 121.59 7.5
 -9 5 11 106.19 7.8
 7 -5 -11 52.09 18.7
 -7 -5 11 34.9 3.3
 7 -5 -11 37.8 3.6
 7 -5 -11 39 6.1
 -7 -5 11 40.2 5.6
 -7 -5 11 36.6 4
 7 -5 -11 37.2 3.8
 -7 5 11 42.8 3.7
 7 5 -11 38.8 3.4
 5 -5 -11 161.28 9.6
 -5 -5 11 151.38 8.9
 -5 -5 11 158.48 9.5
 5 -5 -11 154.68 9.3
 5 -5 -11 133.19 11.4
 -5 -5 11 159.18 11.2
 5 5 -11 133.29 22.7
 -5 5 11 154.48 10.8
 5 5 -11 157.78 8.9
 -5 5 11 149.39 9.2
 3 -5 -11 295.77 40.7
 -3 -5 11 298.37 16.8
 -3 -5 11 294.97 16
 3 -5 -11 300.47 16.7
 3 -5 -11 307.87 16.9
 -3 -5 11 295.97 17.9
 -3 5 11 267.07 16.4
 3 5 -11 302.87 16
 3 5 -11 329.17 29.6
 -3 5 11 267.57 19.4
 -3 5 11 325.87 17.9
 1 -5 -11 6.8 14.1
 1 -5 -11 -2.5 2.1
 -1 -5 11 0.4 1.3
 1 -5 -11 14 19.4
 1 -5 -11 1.6 2
 1 -5 -11 2.3 3.3
 -1 -5 11 1.5 2.6
 -1 -5 11 -1.1 2.3
 1 5 -11 2.4 1.4
 1 5 -11 -8.4 9.8
 -1 5 11 -0.4 2.8
 -1 5 11 0 2.4
 -1 5 11 -1.8 1.6
 1 5 -11 15.8 15.4
 1 -5 11 40 4
 1 -5 11 41.4 4.4
 -1 -5 -11 38.1 4.3
 1 -5 11 35.5 3
 -1 -5 -11 31.6 4.9
 -1 -5 -11 32.7 4.2
 -1 -5 -11 7.5 17.2
 -1 -5 -11 50.49 21.7
 -1 5 -11 40.1 3.1
 1 5 11 35.7 4.4
 -1 5 -11 32.4 10.2
 1 5 11 37.1 3.6
 -1 5 -11 20.4 13.1
 1 5 11 35.3 5
 3 -5 11 315.67 18.4
 3 -5 11 357.16 18.7
 -3 -5 -11 319.67 17.1
 -3 -5 -11 321.97 18.6
 3 -5 11 319.57 17.5
 -3 -5 -11 305.77 19.6
 -3 5 -11 345.77 22.4
 3 5 11 312.17 18.2
 -3 5 -11 337.37 18.2
 3 5 11 340.87 19.1
 -3 5 -11 362.26 23.8
 -5 -5 -11 75.59 4.5
 -5 -5 -11 78.09 4.6
 -5 -5 -11 65.19 6.9
 5 -5 11 60.09 5.8
 5 -5 11 78.39 4.8
 5 -5 11 86.49 6
 -5 -5 -11 73.49 6.4
 -5 -5 -11 54.59 24.8
 -5 5 -11 81.09 4.9
 -5 5 -11 77.39 5.8
 5 5 11 64.59 9.1
 5 5 11 63.49 37.7
 5 5 11 62.69 5.6
 5 5 11 88.69 6.9
 -7 -5 -11 37.7 24.4
 -7 -5 -11 42.2 3.4
 7 -5 11 48.2 3.7
 7 -5 11 54.79 5.1
 -7 -5 -11 44.1 5.5
 7 -5 11 51.09 4.5
 -7 5 -11 50.29 3.9
 -7 5 -11 56.99 4.8
 7 5 11 16.6 37.3
 7 5 11 37.1 6.2
 9 -5 11 38.8 3.5
 9 -5 11 34 4.6
 9 -5 11 47 4.2
 -9 -5 -11 44.2 3.5
 -9 -5 -11 72.19 30.4
 -9 -5 -11 37.8 5.2
 9 5 11 29.4 5.8
 9 5 11 36.8 4.6
 9 5 11 18.4 38.4
 -9 5 -11 39.5 4.3
 -11 -5 -11 135.39 10.6
 -11 -5 -11 154.38 8.7
 11 -5 11 157.08 9.3
 11 5 11 149.19 53.19
 11 5 11 138.89 13.2
 11 5 11 141.09 10.2
 -13 -5 -11 10 2.3
 -13 -5 -11 11.4 3.8
 13 -5 11 6.8 3
 13 -5 11 12.1 2.7
 -13 5 -11 15.4 3.4
 13 5 11 9.1 3.5
 -15 -5 -11 9.4 3.6
 15 -5 11 7.1 3.5
 15 -5 11 7.6 3.5
 -15 -5 -11 11.5 2.6
 -15 5 -11 5.1 3.2
 15 5 11 6.3 3.5
 -17 -5 -11 88.69 6.6
 -17 -5 -11 69.19 7.4
 -17 5 -11 96.29 7.8
 17 5 11 95.09 8
 16 -6 -11 3.2 5.2
 -16 -6 11 -1.5 3.3
 -16 -6 11 5 3.1
 16 6 -11 3.8 3
 -14 -6 11 9.9 2.9
 -14 -6 11 0.6 3.2
 14 -6 -11 5.1 5.1
 14 6 -11 5.1 2.8
 12 -6 -11 4.7 4.8
 -12 -6 11 5.4 2.6
 -12 -6 11 7.2 3.3
 12 6 -11 8.5 2.6
 -10 -6 11 13 3.5
 10 -6 -11 45.2 22.9
 -10 -6 11 14.4 2.8
 10 -6 -11 12.8 5
 10 6 -11 12.5 2.6
 -8 -6 11 43.7 4.2
 -8 -6 11 40 5.1
 -8 -6 11 46.9 6.5
 8 -6 -11 27.1 20.9
 8 6 -11 42.1 3.7
 -6 -6 11 93.39 8.8
 -6 -6 11 88.59 6.7
 6 -6 -11 65.49 22.1
 -6 -6 11 93.29 7
 -6 6 11 98.89 8.3
 -6 6 11 80.59 6.3
 6 6 -11 84.89 7.2
 -4 -6 11 38.7 4.5
 4 -6 -11 25.9 20.9
 -4 -6 11 40.5 5.5
 -4 -6 11 36.9 3.7
 4 -6 -11 33.4 5.8
 4 6 -11 45.5 3.7
 -4 6 11 51.49 5.7
 -4 6 11 36.7 3.8
 2 -6 -11 23 4.8
 2 -6 -11 12.2 19.1
 -2 -6 11 19.2 2.2
 -2 -6 11 15.6 3.5
 -2 -6 11 15.3 3.9
 2 6 -11 1.6 17.4
 -2 6 11 21.5 4.3
 2 6 -11 21.2 2.3
 -2 6 11 14.7 2.7
 0 -6 11 60.29 4.2
 0 -6 -11 27.3 22.4
 0 -6 11 51.39 5.3
 0 -6 -11 46.5 6.3
 0 -6 11 69.29 6.2
 0 6 11 62.99 6.1
 0 6 -11 64.79 4.1
 -2 -6 -11 1.2 3.3
 2 -6 11 2.3 1.4
 2 -6 11 4.9 3
 2 -6 11 2.8 2.6
 -2 -6 -11 0.8 20.1
 -2 6 -11 1.2 1.4
 2 6 11 0.7 3.2
 4 -6 11 46.3 3.5
 -4 -6 -11 46 6
 4 -6 11 52.39 4.7
 4 -6 11 37.8 4.9
 -4 6 -11 49.5 3.5
 -4 6 -11 52.09 4.9
 4 6 11 45.3 5.3
 6 -6 11 24.2 3.2
 -6 -6 -11 26 2.1
 6 -6 11 23.3 2.3
 -6 -6 -11 21.8 4.6
 6 -6 11 17.7 4.1
 -6 6 -11 25 3.9
 6 6 11 20 4.1
 8 -6 11 57.79 5.7
 8 -6 11 55.29 5.9
 8 -6 11 62.29 5.1
 -8 -6 -11 62.89 4.2
 -8 -6 -11 67.99 6.7
 -8 6 -11 57.09 5.5
 8 6 11 59.49 6
 10 -6 11 11.4 2.6
 10 -6 11 11 2.3
 -10 -6 -11 14.9 4.2
 -10 -6 -11 5.8 2
 -10 6 -11 7.3 3.2
 10 6 11 8.4 3.8
 12 -6 11 -1.2 2.2
 12 -6 11 -1.5 2.3
 -12 -6 -11 -1.5 3.4
 -12 -6 -11 3.4 2.1
 -12 6 -11 -2.2 3.2
 -14 -6 -11 -1.7 2.2
 14 -6 11 1.8 2.4
 14 -6 11 -2.6 2.9
 -14 6 -11 3.7 3.5
 14 6 11 -3.5 3.5
 -11 -7 11 0.3 2.5
 11 -7 -11 6.1 4.9
 -11 -7 11 -1.2 3.3
 -11 7 11 2.3 4.2
 11 7 -11 3.2 2.5
 9 -7 -11 104.89 11.2
 -9 -7 11 135.79 8.4
 -9 -7 11 120.89 9.4
 9 7 -11 125.69 8.2
 -9 7 11 138.79 10.8
 -7 -7 11 3.2 3.3
 7 -7 -11 2.8 4.2
 -7 -7 11 6.3 2.3
 -7 7 11 7.3 4
 7 7 -11 5.7 2.2
 5 -7 -11 -1.5 3.9
 -5 -7 11 5.1 3.4
 -5 -7 11 0.6 1.9
 -5 7 11 -0.2 3.6
 5 7 -11 0.9 1.9
 -3 -7 11 209.58 13
 -3 -7 11 207.18 11.6
 -3 -7 11 195.98 14
 3 7 -11 201.08 11.4
 -3 7 11 212.08 13.7
 1 -7 -11 44.2 6.5
 -1 -7 11 63.39 5.9
 -1 -7 11 65.49 6.5
 -1 -7 11 58.19 4.4
 -1 7 11 58.39 6.3
 1 7 -11 63.29 4.2
 -1 -7 -11 0.6 4
 1 -7 11 5.7 3.6
 1 -7 11 4.7 3.1
 1 -7 11 1.8 1.6
 -1 7 -11 1.7 1.4
 1 7 11 5 3.7
 3 -7 11 35.4 3.1
 -3 -7 -11 33.9 5.7
 3 -7 11 33.8 4.9
 3 -7 11 42.8 4.6
 3 7 11 42.4 5.4
 -3 7 -11 44.6 4.8
 5 -7 11 129.39 8.6
 -5 -7 -11 113.89 10.4
 5 -7 11 127.69 9.6
 5 -7 11 127.59 7.3
 -5 7 -11 135.39 9.3
 5 7 11 134.39 10.1
 -7 -7 -11 1.8 3.8
 7 -7 11 5.3 3.7
 7 -7 11 -0.6 2.4
 7 -7 11 -0.1 1.5
 7 7 11 1.2 3.6
 -7 7 -11 1 3.2
 9 -7 11 1 3.7
 9 -7 11 -0.3 2.4
 9 -7 11 1.4 1.8
 -9 -7 -11 4.6 4
 9 7 11 1.1 3.8
 -9 7 -11 0.4 3.2
 -24 0 12 3.2 2.8
 24 0 -12 2.8 2.8
 24 0 -12 14.2 6.3
 22 0 -12 11.8 29.1
 -22 0 12 17.2 29.4
 -22 0 12 36.6 4.7
 22 0 -12 39.2 7.3
 -22 0 12 38.7 4
 22 0 -12 29.8 4
 20 0 -12 -0.3 2.3
 -20 0 12 2.4 2.8
 -20 0 12 -17.1 25.5
 20 0 -12 4.5 4.7
 20 0 -12 18.1 23.2
 -20 0 12 0.5 2.2
 -18 0 12 55.89 5.1
 18 0 -12 41.8 4.3
 18 0 -12 45.5 7.3
 -18 0 12 54.79 4.4
 -18 0 12 23.2 22.5
 18 0 -12 32.9 22.2
 16 0 -12 203.48 31.3
 16 0 -12 219.48 15.9
 -16 0 12 169.48 31.2
 -16 0 12 240.28 12.9
 16 0 -12 226.48 13
 -16 0 12 227.58 13.5
 14 0 -12 6.7 2.1
 -14 0 12 3.4 15.3
 14 0 -12 7.2 4
 -14 0 12 4.2 2.3
 14 0 -12 5.1 15.2
 -12 0 12 29.5 20.2
 12 0 -12 59.29 18.8
 -12 0 12 67.49 4.5
 12 0 -12 63.99 4.8
 12 0 -12 67.19 7.1
 -12 0 12 62.99 5.2
 -10 0 12 1211.28 82.89
 10 0 -12 1366.36 82.19
 10 0 -12 1253.17 68.39
 8 0 -12 94.99 18.8
 -8 0 12 146.89 22.5
 8 0 -12 100.09 6.4
 -8 0 12 99.59 6.1
 8 0 -12 107.49 8.3
 -8 0 12 101.89 6.7
 6 0 -12 71.09 6.6
 6 0 -12 72.89 16.8
 -6 0 12 39.7 15.6
 -6 0 12 72.19 4.7
 6 0 -12 69.39 4.9
 -6 0 12 82.39 5.2
 -4 0 12 180.08 12.3
 4 0 -12 184.88 10.2
 -4 0 12 180.68 10.4
 4 0 -12 177.38 11.6
 4 0 -12 200.68 23.8
 -4 0 12 170.58 9.9
 -4 0 12 162.78 23.4
 2 0 -12 2012.4 115.49
 2 0 -12 1948.51 103.69
 0 0 -12 224.28 13.7
 0 0 -12 233.38 12.8
 0 0 12 234.58 13.1
 0 0 12 234.58 13.4
 0 0 12 235.08 12.7
 0 0 -12 225.98 24.9
 0 0 -12 222.68 12.5
 -2 0 -12 31.6 15.9
 -2 0 -12 48.3 3.3
 -2 0 -12 47.4 3.7
 -2 0 -12 13.9 14.2
 2 0 12 41.6 4.1
 -2 0 -12 47.5 4.4
 2 0 12 44.5 3.6
 2 0 12 45.3 4.1
 -4 0 -12 2072.79 120.49
 -4 0 -12 1984.4 132.09
 -6 0 -12 1150.08 60.69
 6 0 12 1144.19 60.99
 6 0 12 1195.98 60.59
 -6 0 -12 1057.09 78.69
 6 0 12 1175.58 82.99
 -8 0 -12 800.02 64.79
 8 0 12 917.51 70.89
 -8 0 -12 946.01 47
 8 0 12 848.32 47.5
 8 0 12 883.11 46.7
 -10 0 -12 419.16 25.1
 10 0 12 431.16 25.7
 10 0 12 455.65 24.4
 -10 0 -12 496.35 25.1
 -10 0 -12 422.26 43.3
 10 0 12 483.95 25.8
 -10 0 -12 456.85 24.3
 -10 0 -12 431.26 24.5
 10 0 12 472.65 50.09
 -12 0 -12 327.57 19.8
 -12 0 -12 321.87 41.4
 12 0 12 363.66 47.8
 12 0 12 341.97 19
 -12 0 -12 334.87 19.1
 -12 0 -12 364.76 19.9
 -12 0 -12 364.96 19
 -14 0 -12 82.69 7.1
 14 0 12 99.19 9.1
 14 0 12 122.99 34.7
 -14 0 -12 88.49 6.4
 -14 0 -12 101.59 6.5
 14 0 12 100.09 6.4
 -14 0 -12 104.79 30.3
 16 0 12 98.99 35.4
 -16 0 -12 112.69 7.8
 16 0 12 100.89 10.4
 16 0 12 123.99 7.6
 -18 0 -12 186.28 37.7
 18 0 12 158.18 44.2
 18 0 12 143.49 13.4
 -18 0 -12 188.28 10.8
 20 0 12 175.18 15.9
 -20 0 -12 231.08 12.9
 22 0 12 1.7 5.3
 -22 0 -12 -1.5 2.8
 25 -1 -12 8.1 6.3
 -25 -1 12 22.6 4.1
 -25 1 12 35.4 3.9
 25 1 -12 24.1 4.2
 25 1 -12 39.8 7.9
 -23 -1 12 19.1 4.1
 -23 -1 12 32.4 41.6
 23 -1 -12 13.2 6.2
 -23 -1 12 20 3.6
 23 1 -12 22.1 3.8
 23 1 -12 15.7 6
 -23 1 12 22.7 3.3
 23 1 -12 34.9 34.7
 -21 -1 12 9.3 25.9
 21 -1 -12 10 5.5
 -21 -1 12 10.6 3.3
 21 -1 -12 -20.1 24.7
 21 -1 -12 14.9 3.1
 -21 -1 12 10.7 2.8
 21 1 -12 19.6 29.3
 21 1 -12 14.4 5.4
 21 1 -12 6.8 3
 -21 1 12 9.1 3.1
 -21 1 12 10.2 2.6
 19 -1 -12 40.2 4.1
 -19 -1 12 3.5 22
 19 -1 -12 37.8 7.1
 -19 -1 12 36.7 3.9
 19 -1 -12 68.69 24
 -19 -1 12 39.4 4.5
 -19 1 12 38.6 4.5
 19 1 -12 50.09 7.7
 19 1 -12 41.2 4.3
 -19 1 12 27.6 26.1
 -19 1 12 43.4 3.7
 19 1 -12 31.9 24.3
 17 -1 -12 24.8 19.6
 17 -1 -12 10.5 2.6
 -17 -1 12 -27.3 18.1
 -17 -1 12 7.5 2.8
 -17 -1 12 10.2 2.5
 -17 1 12 3 20.2
 17 1 -12 7.8 4.3
 17 1 -12 8.8 18.8
 17 1 -12 7.7 2.6
 -17 1 12 4.2 1.9
 -17 1 12 4.5 2.5
 -15 -1 12 75.29 22.2
 15 -1 -12 74.49 5.4
 15 -1 -12 102.19 22.6
 -15 -1 12 62.69 5.7
 15 -1 -12 71.39 8.4
 -15 -1 12 66.29 5.1
 -15 1 12 72.59 7.1
 -15 1 12 123.19 26.4
 15 1 -12 70.29 5.5
 15 1 -12 71.09 7.9
 15 1 -12 84.89 22.8
 13 -1 -12 2.5 1.8
 -13 -1 12 3.4 2.1
 -13 -1 12 6.4 13.1
 -13 -1 12 0 1.7
 13 -1 -12 15.3 14.9
 13 -1 -12 -3 3.2
 13 1 -12 0.9 2
 -13 1 12 12.7 16.3
 13 1 -12 -9.7 14.1
 -13 1 12 -1.2 1.3
 13 1 -12 1.6 3.2
 11 -1 -12 73.29 5.1
 11 -1 -12 70.79 7.7
 11 -1 -12 75.99 18
 -11 -1 12 72.39 5.4
 -11 -1 12 72.49 4.9
 -11 -1 12 70.89 18.7
 -11 1 12 61.69 18.6
 -11 1 12 73.79 5.6
 11 1 -12 96.09 18.9
 11 1 -12 78.59 5.2
 -11 1 12 62.79 4.5
 11 1 -12 62.79 7.1
 9 -1 -12 6.5 13.4
 -9 -1 12 15.3 2.3
 -9 -1 12 11 13.4
 -9 -1 12 13.3 1.9
 9 -1 -12 15.1 4
 9 -1 -12 16.1 2.2
 -9 1 12 11.9 1.7
 9 1 -12 8.6 11.6
 -9 1 12 14.3 2.6
 9 1 -12 10 3.2
 -9 1 12 19.5 13.6
 9 1 -12 14.7 2.1
 7 -1 -12 578.94 43.9
 -7 -1 12 614.54 32.4
 7 -1 -12 573.94 29.9
 7 -1 -12 527.15 31.7
 -7 -1 12 534.95 43.5
 -7 -1 12 538.85 30
 -7 -1 12 563.94 29.8
 7 1 -12 633.94 44.1
 -7 1 12 521.25 44.8
 7 1 -12 537.85 31.3
 -7 1 12 559.54 29.6
 -7 1 12 574.04 30.3
 7 1 -12 581.14 29.9
 5 -1 -12 635.84 44.3
 -5 -1 12 537.25 29.5
 -5 -1 12 605.24 31.7
 -5 -1 12 571.84 29.4
 5 -1 -12 561.54 29.5
 -5 -1 12 505.65 41.8
 5 -1 -12 506.35 31
 -5 1 12 496.25 43.8
 5 1 -12 600.44 42.4
 -5 1 12 549.35 29.8
 5 1 -12 537.55 30.6
 5 1 -12 551.04 29.4
 -5 1 12 572.54 29.2
 3 -1 -12 4.5 15.3
 3 -1 -12 9 3
 -3 -1 12 21.2 11.2
 -3 -1 12 14.7 2.1
 -3 -1 12 17.7 2.1
 3 -1 -12 4.1 11.6
 3 -1 -12 13.2 2.1
 -3 -1 12 20.1 3.8
 3 1 -12 12.1 2.6
 -3 1 12 11.6 2.4
 -3 1 12 12.4 1.7
 3 1 -12 5.9 10.3
 3 1 -12 13.6 1.9
 1 -1 -12 1088.89 61.29
 1 -1 -12 1247.68 74.79
 -1 1 12 1146.19 59.89
 -1 1 12 1173.48 60.59
 1 1 -12 1105.39 60.69
 1 1 -12 1221.58 72.79
 -1 -1 -12 165.28 10.6
 1 -1 12 156.78 9.6
 -1 -1 -12 171.68 9.6
 1 -1 12 178.28 11.2
 -1 -1 -12 170.88 24.2
 1 -1 12 152.88 9.5
 -1 -1 -12 172.78 9.1
 -1 -1 -12 126.09 25.8
 -1 1 -12 162.68 9.9
 -1 1 -12 174.98 22.2
 1 1 12 166.68 10.2
 -1 1 -12 116.39 23.4
 -1 1 -12 163.18 9.2
 1 1 12 164.98 9.4
 -1 1 -12 181.28 9.5
 1 1 12 155.28 10.1
 -3 -1 -12 611.44 45.9
 3 -1 12 550.94 29.7
 3 -1 12 547.45 29.7
 -3 -1 -12 534.15 30.4
 3 -1 12 544.65 29.6
 -3 -1 -12 572.44 29.2
 -3 -1 -12 588.84 29.8
 -3 1 -12 548.75 29.4
 -3 1 -12 589.04 29.6
 -3 1 -12 517.65 29.7
 3 1 12 546.35 30.3
 -3 1 -12 589.54 42.5
 3 1 12 546.65 30
 -5 -1 -12 128.19 7.5
 5 -1 12 116.49 7.1
 5 -1 12 106.59 7.4
 5 -1 12 127.69 8.6
 5 -1 12 113.29 7.3
 -5 -1 -12 108.79 7.8
 -5 -1 -12 128.99 6.8
 -5 -1 -12 91.39 23.6
 -5 1 -12 85.09 20.4
 -5 1 -12 150.98 21.1
 5 1 12 121.49 7.6
 5 1 12 110.69 8.2
 -5 1 -12 99.99 6.9
 -5 1 -12 118.39 7.1
 -5 1 -12 103.99 6.9
 5 1 12 93.99 27.3
 7 -1 12 0 16.2
 -7 -1 -12 9.9 2.5
 7 -1 12 11.8 2
 7 -1 12 10.4 2.9
 -7 -1 -12 8.3 2.4
 -7 -1 -12 9.2 1.8
 -7 -1 -12 16.7 17.1
 -7 1 -12 10.9 2.1
 -7 1 -12 6.9 2.2
 -7 1 -12 7.4 13.7
 7 1 12 14.7 3.4
 -7 1 -12 8.3 1.6
 7 1 12 11.4 2.3
 7 1 12 11.5 20.4
 9 -1 12 210.18 33.7
 -9 -1 -12 209.28 12.2
 -9 -1 -12 198.48 12.1
 9 -1 12 198.88 12.4
 -9 -1 -12 212.98 32.5
 9 -1 12 187.98 11.3
 -9 -1 -12 186.48 12.3
 9 -1 12 225.28 12.7
 -9 1 -12 211.78 11.5
 9 1 12 185.08 13.1
 -9 1 -12 204.88 11.9
 -9 1 -12 224.48 30.3
 9 1 12 194.18 36.4
 9 1 12 192.98 11.7
 -11 -1 -12 106.29 7.3
 -11 -1 -12 102.99 6.8
 11 -1 12 110.39 6.6
 11 -1 12 119.99 8
 11 -1 12 109.59 8.3
 -11 -1 -12 86.99 7.4
 -11 -1 -12 48.6 23.2
 11 -1 12 105.69 27.1
 11 1 12 101.59 31.8
 -11 1 -12 91.79 7.4
 -11 1 -12 120.99 7.7
 11 1 12 103.19 7
 -11 1 -12 78.19 23.6
 -11 1 -12 100.79 6.7
 13 -1 12 303.07 44.1
 13 -1 12 376.76 20.9
 -13 -1 -12 374.86 21.5
 13 -1 12 365.16 22.8
 -13 -1 -12 411.46 21.1
 13 1 12 445.06 54.59
 13 1 12 342.87 23.4
 -13 1 -12 415.36 22.1
 -13 1 -12 417.16 21.3
 -13 1 -12 341.27 41.8
 13 1 12 399.56 21.4
 -15 -1 -12 39.1 4.2
 15 -1 12 40.4 28.1
 15 -1 12 53.89 5.4
 15 -1 12 30.6 5.8
 -15 -1 -12 36.7 3.9
 -15 -1 -12 5.6 22.6
 15 -1 12 44.3 3.9
 15 1 12 37.1 6.8
 -15 1 -12 44.1 4.1
 -15 1 -12 29.3 21.9
 15 1 12 46.9 4.2
 15 1 12 68.79 32
 -15 1 -12 41.2 4.8
 17 -1 12 381.66 25.8
 -17 -1 -12 490.95 55.19
 17 -1 12 493.75 59.09
 -17 1 -12 422.06 25
 17 1 12 498.45 62.29
 17 1 12 441.26 23.5
 -19 -1 -12 121.39 8.2
 19 1 12 99.89 11.6
 -19 1 -12 116.69 8
 -21 -1 -12 14.5 3.5
 21 -1 12 10.4 5.8
 -24 -2 12 40.5 4.7
 24 -2 -12 40.1 8.5
 -24 -2 12 28.6 4.6
 24 2 -12 22.2 4
 -24 2 12 30.2 3.6
 22 -2 -12 53.49 8.9
 -22 -2 12 55.09 5.8
 -22 -2 12 62.29 5.6
 22 2 -12 65.69 5.7
 -22 2 12 65.79 5.1
 22 2 -12 23 35.9
 22 2 -12 60.79 8.4
 20 -2 -12 157.58 14
 -20 -2 12 161.38 10.6
 -20 -2 12 97.99 29.5
 20 -2 -12 184.08 32.6
 -20 -2 12 150.48 10.4
 20 -2 -12 159.48 9.9
 -20 2 12 207.38 39
 -20 2 12 160.68 9.3
 20 2 -12 153.48 10
 20 2 -12 138.59 13
 20 2 -12 189.48 38.3
 -18 -2 12 63.79 5.8
 18 -2 -12 41.3 21.5
 18 -2 -12 61.49 5.2
 18 -2 -12 46.5 7.6
 -18 -2 12 67.09 5.3
 -18 -2 12 84.49 26.5
 -18 2 12 45.5 27.8
 -18 2 12 53.09 5.4
 18 2 -12 56.09 7.7
 18 2 -12 55.59 24.4
 18 2 -12 68.59 5.5
 -18 2 12 54.19 4.4
 -16 -2 12 68.29 5.4
 -16 -2 12 48.8 22.3
 16 -2 -12 70.19 5.3
 16 -2 -12 66.29 8.3
 -16 -2 12 68.49 5.7
 16 -2 -12 49.8 21.6
 -16 2 12 69.39 4.7
 -16 2 12 59.99 24.1
 -16 2 12 68.59 5.8
 16 2 -12 72.49 5.6
 16 2 -12 52.39 7.2
 16 2 -12 84.29 24.7
 14 -2 -12 318.77 16.6
 -14 -2 12 297.67 16.5
 14 -2 -12 338.67 35.8
 -14 -2 12 312.77 37.8
 -14 -2 12 287.97 16.7
 14 -2 -12 280.37 19.2
 14 2 -12 303.17 16.6
 -14 2 12 289.47 17
 -14 2 12 302.47 15.9
 -14 2 12 274.17 16.4
 14 2 -12 281.97 18.7
 -14 2 12 299.47 38.9
 14 2 -12 365.66 38.8
 12 -2 -12 124.89 10.6
 12 -2 -12 132.39 23.6
 -12 -2 12 87.29 22.3
 -12 -2 12 133.79 7.9
 12 2 -12 126.69 9.8
 12 2 -12 168.18 25.5
 -12 2 12 120.59 7.7
 12 2 -12 129.99 7.9
 -12 2 12 121.89 7.2
 -12 2 12 153.68 27.4
 -10 -2 12 59.69 4.5
 -10 -2 12 69.99 7.4
 -10 -2 12 51.49 17
 10 -2 -12 89.49 19.2
 10 -2 -12 57.09 4.4
 -10 -2 12 65.09 4.5
 10 -2 -12 53.29 6.7
 -10 2 12 54.69 3.6
 -10 2 12 49.5 4.2
 10 2 -12 69.69 17.4
 -10 2 12 23.4 16.9
 -10 2 12 44.2 4.6
 10 2 -12 59.79 4.5
 10 2 -12 51.39 5.8
 -8 -2 12 1105.59 56.29
 -8 -2 12 1040.7 53.79
 8 -2 -12 988.7 55.79
 -8 -2 12 1022.9 67.99
 8 -2 -12 1039.2 68.79
 8 -2 -12 1106.69 53.89
 8 -2 -12 1051.49 53.29
 -8 2 12 931.31 69.89
 -8 2 12 1000.2 53.79
 -8 2 12 1017.7 54.29
 -8 2 12 1013.5 53.29
 8 2 -12 950.3 54.99
 6 -2 -12 663.63 51.59
 -6 -2 12 709.13 37.8
 -6 -2 12 743.83 51.29
 6 -2 -12 668.83 39.6
 6 -2 -12 726.93 37.8
 -6 -2 12 701.63 37.8
 6 -2 -12 712.13 37.2
 -6 -2 12 776.02 40
 6 2 -12 794.32 51.79
 -6 2 12 722.93 38.4
 -6 2 12 705.13 37.3
 -6 2 12 684.13 37.7
 6 2 -12 744.43 37.7
 -4 -2 12 239.98 14.7
 4 -2 -12 207.58 14.5
 4 -2 -12 229.48 12.8
 4 -2 -12 229.58 12.2
 -4 -2 12 227.88 25.4
 4 -2 -12 226.48 12.1
 4 -2 -12 252.77 27.9
 -4 -2 12 243.08 12.9
 -4 -2 12 234.78 12.7
 -4 2 12 236.28 12.3
 -4 2 12 217.08 12.7
 -4 2 12 206.78 13.3
 4 2 -12 248.38 25.1
 4 2 -12 221.08 13.4
 4 2 -12 244.78 12.7
 2 -2 -12 299.07 19
 -2 -2 12 344.87 19.1
 2 -2 -12 324.27 16.8
 2 -2 -12 315.27 16.8
 2 -2 -12 299.77 31.6
 -2 -2 12 309.67 17.3
 -2 -2 12 336.87 17.5
 2 2 -12 293.07 17.5
 2 2 -12 331.07 29.4
 2 2 -12 340.47 17.3
 -2 2 12 297.77 18.1
 -2 2 12 336.47 17.1
 0 -2 -12 1106.29 62.69
 0 -2 12 1202.68 61.69
 0 -2 -12 1176.48 76.99
 0 -2 -12 1138.49 60.89
 0 -2 12 1208.58 64.49
 0 -2 12 1192.78 61.49
 0 2 -12 1129.59 61.89
 0 2 12 1222.18 62.29
 0 2 -12 1233.98 73.09
 0 2 12 1176.98 62.29
 2 -2 12 1211.38 59.49
 -2 -2 -12 1048 60.39
 -2 -2 -12 1138.29 75.49
 2 -2 12 1136.09 59.59
 2 2 12 1108.29 60.39
 -2 2 -12 1194.18 71.49
 -2 2 -12 1129.89 77.09
 -4 -2 -12 20.6 3.5
 4 -2 12 24.5 3.8
 4 -2 12 23.2 2.7
 4 -2 12 20.5 2.5
 -4 -2 -12 18.2 2.8
 -4 -2 -12 -4.6 15.1
 -4 -2 -12 18.2 1.9
 4 -2 12 19.6 2.2
 -4 2 -12 3.9 10.9
 4 2 12 32.2 21.8
 4 2 12 20.4 3.3
 -4 2 -12 29.5 14.3
 -4 2 -12 24.7 2.5
 -4 2 -12 20.9 2.4
 6 -2 12 109.09 7.2
 6 -2 12 116.49 8
 -6 -2 -12 113.89 7.6
 -6 -2 -12 105.69 23.5
 6 -2 12 110.49 6.7
 -6 -2 -12 104.29 6.5
 6 -2 12 109.89 7.4
 -6 -2 -12 118.09 8.1
 -6 2 -12 117.29 23
 6 2 12 101.99 8.7
 6 2 12 90.59 29.5
 6 2 12 113.29 7.6
 -6 2 -12 115.69 7
 -6 2 -12 102.39 18.5
 -6 2 -12 114.99 7
 8 -2 12 272.37 16.2
 -8 -2 -12 240.08 13.6
 8 -2 12 263.87 14.5
 8 -2 12 227.18 14.2
 -8 -2 -12 241.18 35.7
 -8 -2 -12 241.48 14.8
 -8 -2 -12 262.07 14.7
 8 -2 12 242.88 14
 -8 2 -12 258.07 14
 8 2 12 267.57 14.5
 -8 2 -12 192.58 27.9
 8 2 12 214.38 41
 8 2 12 244.48 16
 -10 -2 -12 46 5.1
 10 -2 12 15.9 19.6
 -10 -2 -12 36.9 4.5
 -10 -2 -12 46.5 3.7
 10 -2 12 45.4 3.3
 -10 -2 -12 22 21.7
 10 -2 12 38.1 4.4
 10 2 12 51.59 28
 -10 2 -12 47.6 4.2
 10 2 12 38.7 5.8
 10 2 12 32.2 3.9
 -10 2 -12 36.3 3.8
 12 -2 12 66.39 7.9
 12 -2 12 63.09 4.2
 12 -2 12 50.69 5.7
 12 -2 12 81.39 26
 -12 -2 -12 41.9 22.6
 -12 -2 -12 64.49 5.6
 -12 -2 -12 52.59 4.6
 -12 2 -12 60.79 18.9
 12 2 12 46.4 6.8
 12 2 12 60.89 31.7
 12 2 12 63.39 5.3
 -12 2 -12 61.39 5
 -12 2 -12 66.49 5.7
 -12 2 -12 49 5.1
 14 -2 12 288.47 41
 -14 -2 -12 340.27 50.99
 -14 -2 -12 308.97 19.5
 -14 -2 -12 333.97 17.6
 14 2 12 335.97 18.1
 -14 2 -12 315.87 17.8
 14 2 12 355.16 54.89
 14 2 12 305.87 20.9
 -14 2 -12 290.77 18.3
 -14 2 -12 324.67 39.5
 16 -2 12 32.4 29
 -16 -2 -12 73.29 5.4
 -16 -2 -12 89.49 33.2
 16 -2 12 53.19 7.3
 -16 -2 -12 67.49 6.3
 -16 2 -12 68.29 8.1
 16 2 12 77.29 39.4
 16 2 12 51.59 5.2
 -16 2 -12 62.29 5.9
 16 2 12 49 8.2
 -16 2 -12 92.49 28.2
 -18 -2 -12 124.89 10.4
 18 -2 12 86.29 9.7
 -18 -2 -12 50.59 33.8
 -18 2 -12 114.59 8.1
 18 2 12 112.19 7.8
 18 2 12 66.89 52.59
 20 -2 12 18.4 6
 -20 -2 -12 31.8 4.1
 20 2 12 22 6.6
 -20 2 -12 23.9 4
 -23 -3 12 -0.8 3.2
 -23 -3 12 4.9 3.6
 23 -3 -12 8 5.7
 -23 3 12 1.5 2.2
 23 3 -12 0.5 3.3
 -21 -3 12 5.1 3.2
 -21 -3 12 3.5 3.3
 21 3 -12 3.8 3
 -21 3 12 7.7 2.2
 19 -3 -12 -14.5 22
 19 -3 -12 -2.4 4.7
 -19 -3 12 -2 2.3
 -19 -3 12 0 2.8
 -19 3 12 -38.2 26.5
 19 3 -12 -1.5 2.6
 -17 -3 12 2.2 2.5
 17 -3 -12 0.1 2.1
 -17 -3 12 3.1 2.6
 17 -3 -12 2.7 4.5
 17 -3 -12 -21.4 18
 -17 3 12 -13.5 23.1
 17 3 -12 18.3 23.8
 -17 3 12 3.3 1.6
 17 3 -12 3.6 2.6
 17 3 -12 3.5 3.5
 15 -3 -12 42.5 18.6
 15 -3 -12 20.9 5.6
 -15 -3 12 34.8 20.3
 -15 -3 12 26.5 3.5
 -15 -3 12 28.6 3.6
 15 -3 -12 28.7 3.2
 -15 3 12 45.8 22.6
 -15 3 12 29.7 2.4
 -15 3 12 22.3 3
 15 3 -12 7.9 19.5
 15 3 -12 30.9 3.5
 -15 3 12 18.9 3.4
 -13 -3 12 63.69 5.4
 13 -3 -12 61.99 7.8
 -13 -3 12 67.79 5.1
 13 -3 -12 71.19 5
 13 -3 -12 46.4 18.8
 -13 -3 12 44.5 19.8
 -13 3 12 62.59 4
 -13 3 12 100.69 25.8
 13 3 -12 62.99 5.1
 -13 3 12 70.19 5.8
 13 3 -12 55.19 6.3
 -13 3 12 66.59 5
 11 -3 -12 91.49 9.1
 -11 -3 12 87.29 6.2
 -11 -3 12 105.49 9.1
 11 -3 -12 113.19 21.4
 11 -3 -12 81.89 4.9
 -11 -3 12 81.59 20.6
 11 -3 -12 86.39 5.9
 -11 -3 12 86.39 6.2
 -11 3 12 85.79 6.6
 -11 3 12 87.29 5
 -11 3 12 90.59 6
 11 3 -12 110.59 22.1
 11 3 -12 90.79 6
 11 3 -12 85.09 7.4
 -11 3 12 105.49 24.9
 9 -3 -12 9.5 2.1
 -9 -3 12 7 2
 9 -3 -12 9.6 4
 9 -3 -12 33 15.1
 -9 -3 12 19.6 4.3
 -9 -3 12 9.1 2.3
 -9 -3 12 8.9 12.6
 9 -3 -12 6.8 0.8
 9 3 -12 -13.9 13.1
 -9 3 12 6.7 1
 -9 3 12 5 1.9
 9 3 -12 6.4 2.5
 -9 3 12 2.9 2.3
 9 3 -12 6.4 2
 7 -3 -12 30.4 21.1
 7 -3 -12 3.8 3.5
 7 -3 -12 13.9 15.6
 -7 -3 12 4.2 1.9
 7 -3 -12 8.1 2.1
 -7 -3 12 -1.4 11.9
 -7 -3 12 0.2 3
 -7 -3 12 7.4 1.9
 7 -3 -12 6.2 0.7
 7 3 -12 -2 11.6
 7 3 -12 8.3 1.9
 7 3 -12 3.2 2
 -7 3 12 4.6 1.7
 -7 3 12 8.5 2.6
 -7 3 12 5.5 0.8
 5 -3 -12 -2.3 19
 -5 -3 12 2.4 2.6
 -5 -3 12 -1.2 1.4
 -5 -3 12 -7.5 9.7
 5 -3 -12 0.9 1.7
 5 -3 -12 -1 12
 5 -3 -12 -0.1 2.8
 -5 -3 12 0.5 1.9
 5 3 -12 -1.8 11.1
 5 3 -12 1.4 1.5
 -5 3 12 2.1 2.3
 -5 3 12 2.1 2.3
 3 -3 -12 149.99 7.8
 -3 -3 12 148.49 9
 3 -3 -12 132.99 10.6
 -3 -3 12 135.49 19.7
 3 -3 -12 105.99 21.2
 -3 -3 12 143.09 8.5
 -3 -3 12 172.88 10.6
 3 -3 -12 94.09 25
 3 -3 -12 158.38 8.9
[truncated: 286,525 more chars]
