# Supplementary material for: Nickel(II) Complexes Derived from Schiff Base Ligands Designed as Electrode Materials in Asymmetric Supercapacitor Coin Cells for Enhanced Energy Storage Performance
Source: Langmuir. 2026 Jan 12;42(3):2511–28. doi: 10.1021/acs.langmuir.5c04823 (PMC12856898; doi:10.1021/acs.langmuir.5c04823)
Supplement: Supplementary file 3 [file la5c04823_si_003.cif]

data_C2_auto
_audit_creation_date               2025-05-14
_audit_creation_method
;
Olex2 1.5
(compiled 2024.02.16 svn.r378c4104 for OlexSys, GUI svn.r6928)
;
_shelx_SHELXL_version_number       '2019/3'
_audit_contact_author_address      ?
_audit_contact_author_email        ?
_audit_contact_author_name         ''
_audit_contact_author_phone        ?
_publ_contact_author_id_orcid      ?
_publ_section_references
;
Dolomanov, O.V., Bourhis, L.J., Gildea, R.J, Howard, J.A.K. & Puschmann, H.
 (2009), J. Appl. Cryst. 42, 339-341.

Sheldrick, G.M. (2015). Acta Cryst. A71, 3-8.

Sheldrick, G.M. (2015). Acta Cryst. C71, 3-8.
;
_chemical_name_common              ?
_chemical_name_systematic          ?
_chemical_formula_moiety           'C28 H22 Br2 N2 Ni O2'
_chemical_formula_sum              'C28 H22 Br2 N2 Ni O2'
_chemical_formula_weight           637.00
_chemical_melting_point            ?
_chemical_oxdiff_formula           'C20 H20 N4 O4 Br2 Ni'
loop_
  _atom_type_symbol
  _atom_type_description
  _atom_type_scat_dispersion_real
  _atom_type_scat_dispersion_imag
  _atom_type_scat_source
 'C' 'C' 0.0033 0.0016 'International Tables Vol C Tables 4.2.6.8 and 6.1.1.4'
 'H' 'H' 0.0000 0.0000 'International Tables Vol C Tables 4.2.6.8 and 6.1.1.4'
 'Br' 'Br' -0.2901 2.4595
 'International Tables Vol C Tables 4.2.6.8 and 6.1.1.4'
 'N' 'N' 0.0061 0.0033 'International Tables Vol C Tables 4.2.6.8 and 6.1.1.4'
 'Ni' 'Ni' 0.3393 1.1124 'International Tables Vol C Tables 4.2.6.8 and 6.1.1.4'
 'O' 'O' 0.0106 0.0060 'International Tables Vol C Tables 4.2.6.8 and 6.1.1.4'

_shelx_space_group_comment
;
The symmetry employed for this shelxl refinement is uniquely defined
by the following loop, which should always be used as a source of
symmetry information in preference to the above space-group names.
They are only intended as comments.
;
_space_group_crystal_system        'monoclinic'
_space_group_IT_number             14
_space_group_name_H-M_alt          'P 1 21/c 1'
_space_group_name_Hall             '-P 2ybc'
loop_
  _space_group_symop_operation_xyz
 'x, y, z'
 '-x, y+1/2, -z+1/2'
 '-x, -y, -z'
 'x, -y-1/2, z-1/2'

_cell_length_a                     10.6411(4)
_cell_length_b                     12.1530(3)
_cell_length_c                     10.6481(5)
_cell_angle_alpha                  90
_cell_angle_beta                   115.175(5)
_cell_angle_gamma                  90
_cell_volume                       1246.23(9)
_cell_formula_units_Z              2
_cell_measurement_reflns_used      8301
_cell_measurement_temperature      149.99(10)
_cell_measurement_theta_max        30.6730
_cell_measurement_theta_min        2.6900
_shelx_estimated_absorpt_T_max     0.664
_shelx_estimated_absorpt_T_min     0.664
_exptl_absorpt_coefficient_mu      4.014
_exptl_absorpt_correction_T_max    1.00000
_exptl_absorpt_correction_T_min    0.64728
_exptl_absorpt_correction_type     multi-scan
_exptl_absorpt_process_details
;
CrysAlisPro 1.171.43.119a (Rigaku Oxford Diffraction, 2024)
Empirical absorption correction using spherical harmonics,
implemented in SCALE3 ABSPACK scaling algorithm.
;
_exptl_absorpt_special_details     ?
_exptl_crystal_colour              green
_exptl_crystal_colour_primary      green
_exptl_crystal_density_diffrn      1.698
_exptl_crystal_density_meas        ?
_exptl_crystal_density_method      ?
_exptl_crystal_description         block
_exptl_crystal_F_000               636
_exptl_crystal_size_max            0.111
_exptl_crystal_size_mid            0.111
_exptl_crystal_size_min            0.111
_exptl_transmission_factor_max     ?
_exptl_transmission_factor_min     ?
_diffrn_reflns_av_R_equivalents    0.0200
_diffrn_reflns_av_unetI/netI       0.0175
_diffrn_reflns_Laue_measured_fraction_full  0.996
_diffrn_reflns_Laue_measured_fraction_max  0.915
_diffrn_reflns_limit_h_max         13
_diffrn_reflns_limit_h_min         -13
_diffrn_reflns_limit_k_max         16
_diffrn_reflns_limit_k_min         -16
_diffrn_reflns_limit_l_max         14
_diffrn_reflns_limit_l_min         -13
_diffrn_reflns_number              12354
_diffrn_reflns_point_group_measured_fraction_full  0.996
_diffrn_reflns_point_group_measured_fraction_max  0.915
_diffrn_reflns_theta_full          25.242
_diffrn_reflns_theta_max           29.000
_diffrn_reflns_theta_min           2.697
_diffrn_ambient_environment        N~2~
_diffrn_ambient_temperature        149.99(10)
_diffrn_detector                   'Hybrid Pixel Array Detector'
_diffrn_detector_area_resol_mean   10.0000
_diffrn_detector_type              HyPix
_diffrn_measured_fraction_theta_full  0.996
_diffrn_measured_fraction_theta_max  0.915
_diffrn_measurement_details
;
List of Runs (angles in degrees, time in seconds):

  # Type    Start    End  Width  t~exp~   \w     \q     \k     \f   Frames
--------------------------------------------------------------------------
  1  \w    -17.00  38.00   0.50    1.55    --    5.05 -99.00 150.00  110
  2  \w    -17.00  38.00   0.50    1.55    --    5.05 -99.00  60.00  110
  3  \w    -17.00  38.00   0.50    1.55    --    5.05 -99.00-150.00  110
  4  \w    -78.00 -40.00   0.50    1.55    --   -5.59 -77.00 -90.00   76
  5  \w    -67.00  22.00   0.50    1.55    --    5.05 -62.00 -22.00  178
;
_diffrn_measurement_device         'four-circle diffractometer'
_diffrn_measurement_device_type    'XtaLAB Synergy R, DW system, HyPix'
_diffrn_measurement_method         '\w scans'
_diffrn_orient_matrix_type        
 'CrysAlisPro convention (1999,Acta A55,543-557)'
_diffrn_orient_matrix_UB_11        -0.0008108000
_diffrn_orient_matrix_UB_12        -0.0294236000
_diffrn_orient_matrix_UB_13        0.0571408000
_diffrn_orient_matrix_UB_21        0.0589650000
_diffrn_orient_matrix_UB_22        -0.0305030000
_diffrn_orient_matrix_UB_23        0.0054548000
_diffrn_orient_matrix_UB_31        0.0441987000
_diffrn_orient_matrix_UB_32        0.0401534000
_diffrn_orient_matrix_UB_33        0.0459961000
_diffrn_radiation_monochromator    mirror
_diffrn_radiation_probe            x-ray
_diffrn_radiation_type             'Mo K\a'
_diffrn_radiation_wavelength       0.71073
_diffrn_source                     'Rotating-anode X-ray tube'
_diffrn_source_type                'Rigaku (Mo) X-ray Source'
_reflns_Friedel_coverage           0.000
_reflns_Friedel_fraction_full      .
_reflns_Friedel_fraction_max       .
_reflns_number_gt                  2702
_reflns_number_total               3041
_reflns_special_details
;
 Reflections were merged by SHELXL according to the crystal
 class for the calculation of statistics and refinement.
 
 _reflns_Friedel_fraction is defined as the number of unique
 Friedel pairs measured divided by the number that would be
 possible theoretically, ignoring centric projections and
 systematic absences.
;
_reflns_threshold_expression       'I > 2\s(I)'
_computing_cell_refinement         'CrysAlisPro 1.171.43.119a (Rigaku OD, 2024)'
_computing_data_collection         'CrysAlisPro 1.171.43.119a (Rigaku OD, 2024)'
_computing_data_reduction          'CrysAlisPro 1.171.43.119a (Rigaku OD, 2024)'
_computing_molecular_graphics      'Olex2 1.5 (Dolomanov et al., 2009)'
_computing_publication_material    'Olex2 1.5 (Dolomanov et al., 2009)'
_computing_structure_refinement    'SHELXL 2019/3 (Sheldrick, 2015)'
_computing_structure_solution      'SHELXT 2014/5 (Sheldrick, 2014)'
_refine_diff_density_max           0.445
_refine_diff_density_min           -0.499
_refine_diff_density_rms           0.062
_refine_ls_extinction_coef         .
_refine_ls_extinction_method       none
_refine_ls_goodness_of_fit_ref     1.043
_refine_ls_hydrogen_treatment      constr
_refine_ls_matrix_type             full
_refine_ls_number_parameters       161
_refine_ls_number_reflns           3041
_refine_ls_number_restraints       0
_refine_ls_R_factor_all            0.0282
_refine_ls_R_factor_gt             0.0231
_refine_ls_restrained_S_all        1.043
_refine_ls_shift/su_max            0.001
_refine_ls_shift/su_mean           0.000
_refine_ls_structure_factor_coef   Fsqd
_refine_ls_weighting_details      
 'w=1/[\s^2^(Fo^2^)+(0.0265P)^2^+0.9237P] where P=(Fo^2^+2Fc^2^)/3'
_refine_ls_weighting_scheme        calc
_refine_ls_wR_factor_gt            0.0565
_refine_ls_wR_factor_ref           0.0581
_refine_special_details            ?
_olex2_refinement_description
;
1. Fixed Uiso
 At 1.2 times of:
  All C(H) groups
 At 1.5 times of:
  All C(H,H,H) groups
2.a Aromatic/amide H refined with riding coordinates:
 C8(H8), C6(H6), C5(H5), C11(H11), C3(H3), C14(H14), C12(H12), C13(H13)
2.b Idealised Me refined as rotating group:
 C7(H7A,H7B,H7C)
;
_atom_sites_solution_hydrogens     geom
_atom_sites_solution_primary       dual
_atom_sites_solution_secondary     ?
loop_
  _atom_site_label
  _atom_site_type_symbol
  _atom_site_fract_x
  _atom_site_fract_y
  _atom_site_fract_z
  _atom_site_U_iso_or_equiv
  _atom_site_adp_type
  _atom_site_occupancy
  _atom_site_site_symmetry_order
  _atom_site_calc_flag
  _atom_site_refinement_flags_posn
  _atom_site_refinement_flags_adp
  _atom_site_refinement_flags_occupancy
  _atom_site_disorder_assembly
  _atom_site_disorder_group
 Br16 Br 0.16365(2) 0.47543(2) 0.32728(2) 0.03224(7) Uani 1 1 d . . . . .
 Ni1 Ni 0.500000 0.500000 0.500000 0.01467(7) Uani 1 2 d S . P . .
 O1 O 0.56628(13) 0.46857(9) 0.36473(13) 0.0221(3) Uani 1 1 d . . . . .
 N1 N 0.40848(15) 0.63740(12) 0.39828(15) 0.0200(3) Uani 1 1 d . . . . .
 C10 C 0.60990(17) 0.54360(14) 0.30423(17) 0.0187(3) Uani 1 1 d . . . . .
 C1 C 0.29646(18) 0.68389(14) 0.42066(18) 0.0206(3) Uani 1 1 d . . . . .
 C2 C 0.18074(18) 0.61978(14) 0.40116(18) 0.0229(3) Uani 1 1 d . . . . .
 C8 C 0.46031(17) 0.69365(14) 0.32801(18) 0.0206(3) Uani 1 1 d . . . . .
 H8 H 0.425150 0.765775 0.299969 0.025 Uiso 1 1 calc R U . . .
 C6 C 0.30088(18) 0.79071(14) 0.46922(18) 0.0223(3) Uani 1 1 d . . . . .
 H6 H 0.377279 0.836859 0.481430 0.027 Uiso 1 1 calc R U . . .
 C5 C 0.19503(19) 0.83079(15) 0.50011(19) 0.0256(4) Uani 1 1 d . . . . .
 H5 H 0.199960 0.904152 0.532687 0.031 Uiso 1 1 calc R U . . .
 C9 C 0.56655(17) 0.65559(14) 0.28926(18) 0.0200(3) Uani 1 1 d . . . . .
 C11 C 0.70328(19) 0.51212(14) 0.24781(19) 0.0233(4) Uani 1 1 d . . . . .
 H11 H 0.735702 0.438348 0.258227 0.028 Uiso 1 1 calc R U . . .
 C4 C 0.08211(19) 0.76552(16) 0.48419(19) 0.0264(4) Uani 1 1 d . . . . .
 C3 C 0.07548(19) 0.65896(16) 0.43296(19) 0.0267(4) Uani 1 1 d . . . . .
 H3 H -0.001459 0.613145 0.419838 0.032 Uiso 1 1 calc R U . . .
 C14 C 0.61642(18) 0.73006(14) 0.21902(19) 0.0241(4) Uani 1 1 d . . . . .
 H14 H 0.588072 0.804880 0.210150 0.029 Uiso 1 1 calc R U . . .
 C12 C 0.74784(19) 0.58633(15) 0.1783(2) 0.0263(4) Uani 1 1 d . . . . .
 H12 H 0.808867 0.562529 0.139606 0.032 Uiso 1 1 calc R U . . .
 C13 C 0.70513(19) 0.69626(15) 0.1633(2) 0.0269(4) Uani 1 1 d . . . . .
 H13 H 0.737015 0.746880 0.115305 0.032 Uiso 1 1 calc R U . . .
 C7 C -0.0304(2) 0.80694(19) 0.5229(2) 0.0371(5) Uani 1 1 d . . . . .
 H7A H -0.011215 0.782366 0.616969 0.056 Uiso 1 1 calc R U . . .
 H7B H -0.120347 0.777827 0.457354 0.056 Uiso 1 1 calc R U . . .
 H7C H -0.032631 0.887527 0.519508 0.056 Uiso 1 1 calc R U . . .

loop_
  _atom_site_aniso_label
  _atom_site_aniso_U_11
  _atom_site_aniso_U_22
  _atom_site_aniso_U_33
  _atom_site_aniso_U_23
  _atom_site_aniso_U_13
  _atom_site_aniso_U_12
 Br16 0.03157(11) 0.02357(11) 0.04162(13) -0.00692(7) 0.01560(9) -0.00292(7)
 Ni1 0.01779(14) 0.01223(13) 0.01786(15) 0.00247(10) 0.01130(12) 0.00261(10)
 O1 0.0296(7) 0.0157(6) 0.0276(7) 0.0019(4) 0.0187(6) 0.0013(5)
 N1 0.0213(7) 0.0192(7) 0.0233(7) 0.0024(5) 0.0130(6) 0.0033(5)
 C10 0.0192(7) 0.0201(8) 0.0174(8) 0.0001(6) 0.0084(6) -0.0003(6)
 C1 0.0209(8) 0.0208(8) 0.0222(8) 0.0045(6) 0.0111(7) 0.0050(6)
 C2 0.0228(8) 0.0209(8) 0.0243(9) 0.0004(7) 0.0094(7) 0.0023(6)
 C8 0.0227(8) 0.0174(8) 0.0227(8) 0.0031(6) 0.0105(7) 0.0035(6)
 C6 0.0246(8) 0.0210(8) 0.0244(9) 0.0032(6) 0.0133(7) 0.0025(6)
 C5 0.0308(9) 0.0227(9) 0.0263(9) 0.0016(7) 0.0149(8) 0.0066(7)
 C9 0.0208(8) 0.0194(8) 0.0217(8) 0.0013(6) 0.0109(7) 0.0009(6)
 C11 0.0274(9) 0.0191(8) 0.0274(9) -0.0017(6) 0.0155(8) 0.0010(6)
 C4 0.0240(9) 0.0338(10) 0.0243(9) 0.0020(7) 0.0131(8) 0.0075(7)
 C3 0.0213(8) 0.0324(10) 0.0270(9) 0.0012(7) 0.0109(8) 0.0009(7)
 C14 0.0263(9) 0.0198(8) 0.0296(9) 0.0045(7) 0.0151(8) 0.0011(7)
 C12 0.0268(9) 0.0275(9) 0.0324(10) -0.0029(7) 0.0202(8) -0.0017(7)
 C13 0.0280(9) 0.0260(9) 0.0328(10) 0.0043(7) 0.0189(8) -0.0023(7)
 C7 0.0312(10) 0.0477(13) 0.0391(12) -0.0030(9) 0.0215(9) 0.0086(9)

_geom_special_details
;
 All esds (except the esd in the dihedral angle between two l.s. planes)
 are estimated using the full covariance matrix.  The cell esds are taken
 into account individually in the estimation of esds in distances, angles
 and torsion angles; correlations between esds in cell parameters are only
 used when they are defined by crystal symmetry.  An approximate (isotropic)
 treatment of cell esds is used for estimating esds involving l.s. planes.
;
loop_
  _geom_bond_atom_site_label_1
  _geom_bond_atom_site_label_2
  _geom_bond_distance
  _geom_bond_site_symmetry_2
  _geom_bond_publ_flag
 Br16 C2 1.8994(18) . ?
 Ni1 O1 1.8927(12) . ?
 Ni1 O1 1.8927(12) 3_666 ?
 Ni1 N1 2.0031(14) 3_666 ?
 Ni1 N1 2.0031(14) . ?
 O1 C10 1.310(2) . ?
 N1 C1 1.428(2) . ?
 N1 C8 1.297(2) . ?
 C10 C9 1.424(2) . ?
 C10 C11 1.415(2) . ?
 C1 C2 1.396(2) . ?
 C1 C6 1.391(2) . ?
 C2 C3 1.385(2) . ?
 C8 H8 0.9500 . ?
 C8 C9 1.435(2) . ?
 C6 H6 0.9500 . ?
 C6 C5 1.389(2) . ?
 C5 H5 0.9500 . ?
 C5 C4 1.389(3) . ?
 C9 C14 1.414(2) . ?
 C11 H11 0.9500 . ?
 C11 C12 1.373(2) . ?
 C4 C3 1.395(3) . ?
 C4 C7 1.508(2) . ?
 C3 H3 0.9500 . ?
 C14 H14 0.9500 . ?
 C14 C13 1.374(2) . ?
 C12 H12 0.9500 . ?
 C12 C13 1.398(3) . ?
 C13 H13 0.9500 . ?
 C7 H7A 0.9800 . ?
 C7 H7B 0.9800 . ?
 C7 H7C 0.9800 . ?

loop_
  _geom_angle_atom_site_label_1
  _geom_angle_atom_site_label_2
  _geom_angle_atom_site_label_3
  _geom_angle
  _geom_angle_site_symmetry_1
  _geom_angle_site_symmetry_3
  _geom_angle_publ_flag
 O1 Ni1 O1 180.00(6) . 3_666 ?
 O1 Ni1 N1 89.45(5) 3_666 . ?
 O1 Ni1 N1 90.55(5) . . ?
 O1 Ni1 N1 89.45(5) . 3_666 ?
 O1 Ni1 N1 90.55(5) 3_666 3_666 ?
 N1 Ni1 N1 180.0 3_666 . ?
 C10 O1 Ni1 123.95(11) . . ?
 C1 N1 Ni1 119.21(11) . . ?
 C8 N1 Ni1 121.53(11) . . ?
 C8 N1 C1 118.54(14) . . ?
 O1 C10 C9 123.68(15) . . ?
 O1 C10 C11 118.70(15) . . ?
 C11 C10 C9 117.61(15) . . ?
 C2 C1 N1 120.03(15) . . ?
 C6 C1 N1 122.20(16) . . ?
 C6 C1 C2 117.67(16) . . ?
 C1 C2 Br16 120.01(13) . . ?
 C3 C2 Br16 118.28(14) . . ?
 C3 C2 C1 121.71(17) . . ?
 N1 C8 H8 117.4 . . ?
 N1 C8 C9 125.19(15) . . ?
 C9 C8 H8 117.4 . . ?
 C1 C6 H6 119.6 . . ?
 C5 C6 C1 120.85(17) . . ?
 C5 C6 H6 119.6 . . ?
 C6 C5 H5 119.4 . . ?
 C4 C5 C6 121.16(17) . . ?
 C4 C5 H5 119.4 . . ?
 C10 C9 C8 122.23(15) . . ?
 C14 C9 C10 119.63(15) . . ?
 C14 C9 C8 117.70(15) . . ?
 C10 C11 H11 119.4 . . ?
 C12 C11 C10 121.15(16) . . ?
 C12 C11 H11 119.4 . . ?
 C5 C4 C3 118.36(16) . . ?
 C5 C4 C7 121.46(18) . . ?
 C3 C4 C7 120.17(18) . . ?
 C2 C3 C4 120.20(17) . . ?
 C2 C3 H3 119.9 . . ?
 C4 C3 H3 119.9 . . ?
 C9 C14 H14 119.4 . . ?
 C13 C14 C9 121.23(16) . . ?
 C13 C14 H14 119.4 . . ?
 C11 C12 H12 119.4 . . ?
 C11 C12 C13 121.27(17) . . ?
 C13 C12 H12 119.4 . . ?
 C14 C13 C12 119.08(16) . . ?
 C14 C13 H13 120.5 . . ?
 C12 C13 H13 120.5 . . ?
 C4 C7 H7A 109.5 . . ?
 C4 C7 H7B 109.5 . . ?
 C4 C7 H7C 109.5 . . ?
 H7A C7 H7B 109.5 . . ?
 H7A C7 H7C 109.5 . . ?
 H7B C7 H7C 109.5 . . ?

loop_
  _geom_torsion_atom_site_label_1
  _geom_torsion_atom_site_label_2
  _geom_torsion_atom_site_label_3
  _geom_torsion_atom_site_label_4
  _geom_torsion
  _geom_torsion_site_symmetry_1
  _geom_torsion_site_symmetry_2
  _geom_torsion_site_symmetry_3
  _geom_torsion_site_symmetry_4
  _geom_torsion_publ_flag
 Br16 C2 C3 C4 -178.40(14) . . . . ?
 Ni1 O1 C10 C9 -25.1(2) . . . . ?
 Ni1 O1 C10 C11 156.20(13) . . . . ?
 Ni1 N1 C1 C2 -55.0(2) . . . . ?
 Ni1 N1 C1 C6 121.44(15) . . . . ?
 Ni1 N1 C8 C9 14.0(2) . . . . ?
 O1 C10 C9 C8 -6.1(3) . . . . ?
 O1 C10 C9 C14 -178.29(16) . . . . ?
 O1 C10 C11 C12 177.29(17) . . . . ?
 N1 Ni1 O1 C10 37.40(14) . . . . ?
 N1 Ni1 O1 C10 -142.60(14) 3_666 . . . ?
 N1 C1 C2 Br16 -6.3(2) . . . . ?
 N1 C1 C2 C3 174.49(16) . . . . ?
 N1 C1 C6 C5 -175.01(16) . . . . ?
 N1 C8 C9 C10 11.0(3) . . . . ?
 N1 C8 C9 C14 -176.62(17) . . . . ?
 C10 C9 C14 C13 0.7(3) . . . . ?
 C10 C11 C12 C13 1.5(3) . . . . ?
 C1 N1 C8 C9 -175.80(16) . . . . ?
 C1 C2 C3 C4 0.9(3) . . . . ?
 C1 C6 C5 C4 0.3(3) . . . . ?
 C2 C1 C6 C5 1.5(3) . . . . ?
 C8 N1 C1 C2 134.58(18) . . . . ?
 C8 N1 C1 C6 -49.0(2) . . . . ?
 C8 C9 C14 C13 -171.85(17) . . . . ?
 C6 C1 C2 Br16 177.19(13) . . . . ?
 C6 C1 C2 C3 -2.1(3) . . . . ?
 C6 C5 C4 C3 -1.5(3) . . . . ?
 C6 C5 C4 C7 177.53(18) . . . . ?
 C5 C4 C3 C2 1.0(3) . . . . ?
 C9 C10 C11 C12 -1.5(3) . . . . ?
 C9 C14 C13 C12 -0.8(3) . . . . ?
 C11 C10 C9 C8 172.65(16) . . . . ?
 C11 C10 C9 C14 0.5(2) . . . . ?
 C11 C12 C13 C14 -0.3(3) . . . . ?
 C7 C4 C3 C2 -178.14(18) . . . . ?

_shelx_res_file
;
TITL evv85_lt_auto_a.res in P2(1)/c
    evv85_lt_auto.res
    created by SHELXL-2019/3 at 14:11:25 on 14-May-2025
REM Old TITL EVV85_LT_auto in P2(1)/c
REM SHELXT solution in P2(1)/c
REM R1 0.086, Rweak 0.012, Alpha 0.028, Orientation as input
REM Formula found by SHELXT: C28 N2 O2 Ni Br2
CELL 0.71073 10.6411 12.153 10.6481 90 115.175 90
ZERR 2 0.0004 0.0003 0.0005 0 0.005 0
LATT 1
SYMM -X,0.5+Y,0.5-Z
SFAC C H Br N Ni O
UNIT 56 44 4 4 2 4

L.S. 4
PLAN  1
SIZE 0.111 0.111 0.111
TEMP -123
CONF
fmap 2
MORE -1
BOND $H
ACTA
OMIT -2 58
REM <olex2.extras>
REM <HklSrc "%.\\EVV85_LT_auto.hkl">
REM </olex2.extras>

WGHT    0.026500    0.923700
FVAR       0.50876
BR16  3    0.163645    0.475432    0.327280    11.00000    0.03157    0.02357 =
         0.04162   -0.00692    0.01560   -0.00292
NI1   5    0.500000    0.500000    0.500000    10.50000    0.01779    0.01223 =
         0.01786    0.00247    0.01130    0.00261
O1    6    0.566285    0.468566    0.364734    11.00000    0.02963    0.01574 =
         0.02762    0.00192    0.01873    0.00129
N1    4    0.408477    0.637400    0.398281    11.00000    0.02134    0.01916 =
         0.02325    0.00238    0.01296    0.00333
C10   1    0.609901    0.543596    0.304226    11.00000    0.01921    0.02010 =
         0.01744    0.00005    0.00840   -0.00033
C1    1    0.296460    0.683893    0.420658    11.00000    0.02090    0.02082 =
         0.02218    0.00453    0.01115    0.00498
C2    1    0.180740    0.619779    0.401162    11.00000    0.02282    0.02090 =
         0.02426    0.00042    0.00944    0.00226
C8    1    0.460314    0.693647    0.328009    11.00000    0.02269    0.01739 =
         0.02275    0.00308    0.01053    0.00352
AFIX  43
H8    2    0.425150    0.765775    0.299969    11.00000   -1.20000
AFIX   0
C6    1    0.300877    0.790710    0.469222    11.00000    0.02461    0.02098 =
         0.02440    0.00321    0.01330    0.00253
AFIX  43
H6    2    0.377279    0.836859    0.481430    11.00000   -1.20000
AFIX   0
C5    1    0.195026    0.830791    0.500105    11.00000    0.03081    0.02269 =
         0.02635    0.00159    0.01495    0.00661
AFIX  43
H5    2    0.199960    0.904152    0.532687    11.00000   -1.20000
AFIX   0
C9    1    0.566545    0.655585    0.289261    11.00000    0.02082    0.01941 =
         0.02172    0.00130    0.01093    0.00086
C11   1    0.703281    0.512117    0.247811    11.00000    0.02741    0.01913 =
         0.02743   -0.00165    0.01551    0.00102
AFIX  43
H11   2    0.735702    0.438348    0.258227    11.00000   -1.20000
AFIX   0
C4    1    0.082107    0.765516    0.484193    11.00000    0.02401    0.03380 =
         0.02428    0.00201    0.01312    0.00754
C3    1    0.075478    0.658960    0.432956    11.00000    0.02131    0.03240 =
         0.02699    0.00117    0.01090    0.00087
AFIX  43
H3    2   -0.001459    0.613145    0.419838    11.00000   -1.20000
AFIX   0
C14   1    0.616419    0.730059    0.219017    11.00000    0.02635    0.01978 =
         0.02961    0.00449    0.01513    0.00108
AFIX  43
H14   2    0.588072    0.804880    0.210150    11.00000   -1.20000
AFIX   0
C12   1    0.747843    0.586325    0.178288    11.00000    0.02676    0.02753 =
         0.03245   -0.00293    0.02016   -0.00174
AFIX  43
H12   2    0.808867    0.562529    0.139606    11.00000   -1.20000
AFIX   0
C13   1    0.705134    0.696259    0.163320    11.00000    0.02799    0.02603 =
         0.03284    0.00430    0.01890   -0.00230
AFIX  43
H13   2    0.737015    0.746880    0.115305    11.00000   -1.20000
AFIX   0
C7    1   -0.030373    0.806937    0.522896    11.00000    0.03119    0.04773 =
         0.03905   -0.00301    0.02148    0.00863
AFIX 137
H7A   2   -0.011215    0.782366    0.616969    11.00000   -1.50000
H7B   2   -0.120347    0.777827    0.457354    11.00000   -1.50000
H7C   2   -0.032631    0.887527    0.519508    11.00000   -1.50000
AFIX   0
HKLF 4


REM  evv85_lt_auto_a.res in P2(1)/c
REM wR2 = 0.0581, GooF = S = 1.043, Restrained GooF = 1.043 for all data
REM R1 = 0.0231 for 2702 Fo > 4sig(Fo) and 0.0282 for all 3041 data
REM 161 parameters refined using 0 restraints

END

WGHT      0.0265      0.9237

REM Highest difference peak  0.445,  deepest hole -0.499,  1-sigma level  0.062
Q1    1   0.4437  0.5003  0.5032  11.00000  0.05    0.45
;
_shelx_res_checksum                71936
_shelx_hkl_file
;
   0   0  -2    8.04    0.71
   0   0   2    9.62    0.75
   0   0  -3    0.13    0.98
   0   0   3    1.90    1.04
   0   0  -4  128.90    3.43
   0   0   4  124.09    3.46
   0   0  -5   -2.11    1.73
   0   0   5    0.48    1.82
   0   0   5    0.74    1.74
   0   0  -6 3164.77   64.46
   0   0   6 3127.91   64.58
   0   0   6 3213.15   64.63
   0   0  -7   -0.65    2.53
   0   0  -7   -0.54    1.45
   0   0   7    3.14    2.47
   0   0   7   -1.84    2.61
   0   0  -8   14.16    2.93
   0   0   8   14.45    3.13
   0   0   8   20.88    3.20
   0   0  -8   16.01    1.79
   0   0  -9    2.46    3.16
   0   0  -9    1.90    1.81
   0   0   9   -2.01    3.46
   0   0   9   -2.95    3.48
   0   0  10  171.99    6.05
   0   0  10  160.01    6.00
   0   0  11   -1.89    4.48
   0   0  11   -4.40    4.45
   0   0  12  312.92    9.75
   0   0  12  310.77    9.65
   0  -1  -1 5494.34  110.66
   0  -1   1 5536.38  110.67
   0  -1  -1 5534.90  110.67
   0  -1   2  244.82    5.42
   0  -1  -2  250.70    5.41
   0  -1  -2  257.86    5.42
   0  -1  -3 3000.22   60.07
   0  -1  -3 2981.86   60.07
   0  -1   3 2938.81   60.09
   0  -1   4  855.59   17.79
   0  -1  -4  850.82   17.71
   0   1   4  839.74   17.75
   0  -1  -5  831.52   17.46
   0  -1   5  824.98   17.55
   0   1   5  820.82   17.53
   0  -1  -6   16.85    2.32
   0   1  -6   20.37    1.12
   0   1   6   22.01    2.31
   0  -1   6   21.33    2.44
   0  -1   6   21.89    2.49
   0  -1  -7  206.59    5.52
   0   1  -7  183.44    4.28
   0  -1   7  202.04    5.88
   0  -1   7  185.10    5.63
   0   1   7  196.96    5.61
   0  -1  -8   64.32    3.61
   0  -1   8   63.08    3.79
   0   1   8   64.07    3.78
   0  -1  -8   66.82    2.78
   0   1  -8   56.72    1.91
   0  -1   8   66.13    3.83
   0  -1  -9   16.23    3.40
   0  -1   9   13.95    3.49
   0  -1  -9   16.44    2.39
   0   1  -9   11.60    1.04
   0  -1   9   25.00    3.68
   0   1   9   21.75    3.61
   0  -1  10    3.90    3.96
   0  -1  10   -1.30    3.98
   0   1  10    0.83    3.74
   0  -1 -10    6.05    2.42
   0  -1  11  281.89    8.86
   0   1  11  276.68    8.56
   0  -1  11  281.62    8.74
   0  -1  12    5.51    5.03
   0   1  12   11.84    4.80
   0  -1  12   11.22    5.03
   0   2   0 2330.63   46.70
   0  -2   0 2311.69   46.70
   0  -2  -1 1474.89   29.16
   0  -2   1 1445.99   29.11
   0  -2  -1 1426.36   29.03
   0  -2   1 1434.93   29.04
   0  -2   2 1775.71   35.64
   0  -2  -2 1725.19   35.63
   0  -2  -2 1786.84   35.65
   0  -2   3  350.38    7.42
   0  -2  -3  324.06    7.39
   0  -2  -3  344.87    7.39
   0   2   3  337.58    7.37
   0   2   4  129.41    3.48
   0  -2  -4  128.31    3.46
   0  -2   4  123.47    3.51
   0  -2  -4  126.83    3.42
   0   2   5  136.60    3.89
   0  -2   5  126.99    3.92
   0  -2  -5  135.14    3.91
   0  -2  -5  138.98    3.88
   0   2   6 1592.27   33.49
   0  -2   6 1573.74   33.56
   0  -2  -6 1676.69   33.47
   0   2   7   60.61    3.38
   0  -2   7   63.86    3.43
   0  -2   7   63.26    3.72
   0  -2  -7   59.00    3.20
   0   2   8   -0.29    2.94
   0  -2   8    4.94    3.00
   0  -2   8    2.91    3.21
   0  -2  -8    1.67    2.06
   0  -2  -8    0.88    2.78
   0   2   9   94.82    4.77
   0  -2   9  108.04    4.97
   0  -2   9   98.16    5.02
   0  -2  -9  101.53    3.82
   0  -2  -9  102.21    4.57
   0   2  10   11.03    4.02
   0   2  10   11.16    4.09
   0  -2  10    6.47    3.95
   0  -2  10   11.90    4.39
   0  -2 -10   13.27    2.84
   0  -2  11    2.40    4.70
   0   2  11    8.22    4.27
   0   2  11    4.72    4.39
   0  -2  11    6.28    4.46
   0   2  12  126.80    6.40
   0  -2  12  133.36    7.00
   0   2  12  138.29    6.74
   0  -2  12  128.78    6.67
   0   3   0    0.40    0.64
   0  -3   1 3496.19   70.08
   0   3   1 3492.86   70.07
   0  -3  -1 3455.54   70.07
   0   3  -1 3482.28   70.07
   0  -3   1 3494.00   70.27
   0   3   1 3512.72   70.31
   0  -3  -1 3480.28   70.32
   0   3  -1 3588.92   70.31
   0  -3  -2  361.29    7.81
   0  -3  -2  356.51    7.66
   0   3   2  366.07    7.68
   0  -3   2  362.56    7.68
   0  -3   2  374.57    7.55
   0   3  -2  356.42    7.68
   0  -3  -3   75.13    2.30
   0   3   3   77.64    2.37
   0   3   3   81.10    2.30
   0  -3   3   75.93    2.31
   0  -3  -3   71.48    2.25
   0  -3   3   82.02    1.79
   0   3  -3   72.51    2.32
   0   3   4  275.49    6.40
   0  -3   4  273.84    6.40
   0   3   4  279.37    6.39
   0  -3  -4  267.55    6.37
   0  -3  -4  280.99    6.35
   0   3  -4  279.21    6.38
   0   3   5 3885.74   78.81
   0  -3  -5 3946.45   78.79
   0   3  -5 3893.66   78.79
   0  -3   5 3828.73   78.87
   0   3   5 3931.67   78.86
   0  -3  -5 3860.68   78.80
   0   3   6    9.68    2.18
   0  -3  -6    5.26    2.21
   0   3  -6    8.44    2.29
   0  -3   6    8.07    2.24
   0   3   6    6.84    2.30
   0  -3  -6    5.40    2.19
   0   3   7 1408.38   30.48
   0  -3   7 1450.38   30.52
   0   3   7 1415.90   30.40
   0  -3  -7 1486.39   30.32
   0   3  -7 1479.35   30.33
   0   3   8  386.70    9.55
   0  -3  -8  392.46    9.39
   0   3  -8  380.25    9.38
   0  -3   8  382.82    9.63
   0   3   8  389.71    9.62
   0  -3   8  390.98   10.01
   0  -3  -8  353.17    8.92
   0   3   9   14.87    3.62
   0  -3  -9   14.88    3.46
   0   3  -9   16.96    3.48
   0   3   9   12.49    3.55
   0  -3   9    9.04    3.57
   0  -3  -9   15.68    2.75
   0  -3   9    9.73    3.93
   0  -3  10   35.84    4.40
   0   3  10   35.59    4.34
   0  -3  10   36.78    4.80
   0  -3 -10   44.93    3.50
   0   3  10   37.43    4.37
   0   3  11  159.61    6.61
   0  -3  11  147.73    6.50
   0   3  11  146.63    6.30
   0  -3  11  154.20    6.91
   0  -3  12    7.38    5.15
   0   3  12    1.08    4.89
   0   4   0 5963.69  119.85
   0  -4  -1 2291.19   45.81
   0   4  -1 2285.10   45.81
   0   4   1 2271.83   45.81
   0  -4   1 2256.01   45.82
   0   4  -1 2250.88   46.07
   0  -4   1 2291.65   46.14
   0   4   1 2323.81   46.19
   0   4  -1 2323.21   46.20
   0  -4   2  259.03    5.38
   0   4   2  243.04    5.35
   0  -4   2  247.47    5.36
   0   4  -2  248.42    5.36
   0  -4  -2  237.99    5.33
   0   4  -2  255.30    5.55
   0  -4  -2  251.45    5.64
   0   4  -2  228.06    5.56
   0  -4   3  137.94    3.47
   0   4   3  142.46    3.49
   0  -4  -3  132.65    3.45
   0   4  -3  129.15    3.46
   0  -4  -3  139.18    3.62
   0   4  -3  137.80    3.54
   0  -4   3  143.24    3.14
   0  -4  -4  476.63   10.79
   0   4   4  497.87   10.75
   0  -4   4  502.85   10.78
   0   4  -4  492.65   10.74
   0  -4  -4  503.63   10.73
   0  -4   4  496.77   10.12
   0  -4  -5  439.31    9.86
   0   4   5  437.07    9.87
   0   4   5  447.67    9.89
   0  -4   5  420.63    9.88
   0  -4  -5  450.00    9.83
   0   4  -5  436.55    9.83
   0   4   6 2290.38   46.94
   0  -4   6 2247.82   46.98
   0   4   6 2283.64   46.95
   0  -4  -6 2272.25   46.91
   0   4  -6 2278.67   46.83
   0  -4  -6 2335.97   46.85
   0   4   7  134.48    4.66
   0  -4   7  140.51    4.77
   0   4   7  138.60    4.73
   0  -4  -7  136.30    4.67
   0   4  -7  135.80    4.63
   0  -4  -7  142.17    4.64
   0   4   8    9.62    3.12
   0  -4   8   15.18    3.37
   0   4   8   13.74    3.20
   0  -4  -8   10.51    2.48
   0   4  -8   19.68    3.07
   0  -4  -8   15.12    3.08
   0   4   9   15.92    3.68
   0  -4   9    9.71    3.69
   0   4   9    8.67    3.69
   0  -4  -9   10.58    2.93
   0  -4   9   11.18    4.25
   0   4  -9    8.80    3.47
   0  -4  -9   13.56    3.47
   0   4  10    1.85    4.02
   0  -4  10   -0.80    4.09
   0   4  10    7.62    4.18
   0  -4  10   -2.87    4.80
   0  -4 -10    6.41    3.08
   0  -4  11   67.23    5.74
   0   4  11   64.14    5.20
   0  -4  11   73.75    5.49
   0   4  11   73.35    5.46
   0   4  12  111.02    6.21
   0   5   0   -0.16    1.08
   0  -5   1  612.69   13.19
   0   5  -1  635.15   13.26
   0   5   1  641.79   13.27
   0   5  -1  628.16   12.72
   0  -5  -1  626.41   12.71
   0  -5   2 3309.52   64.82
   0   5   2 3210.26   64.64
   0  -5   2 3207.62   64.66
   0  -5  -2 3184.10   64.63
   0   5  -2 3223.65   64.64
   0   5  -2 3278.12   64.92
   0  -5   2 3182.86   64.89
   0  -5  -2 3089.73   65.01
   0   5  -2 3209.64   65.00
   0  -5   3  905.16   18.58
   0   5   3  892.15   18.55
   0   5  -3  883.01   18.54
   0  -5  -3  868.64   18.53
   0  -5  -3  910.84   18.84
   0   5  -3  911.53   18.74
   0  -5  -3  895.35   18.87
   0  -5   3  917.09   18.43
   0  -5  -4  476.99   10.40
   0   5  -4  482.33   10.43
   0  -5   4  487.15   10.49
   0   5   4  479.82   10.45
   0  -5  -4  470.06   10.58
   0   5  -4  482.82   10.51
   0  -5   4  478.28    9.95
   0  -5  -5  801.66   17.52
   0   5  -5  833.90   17.52
   0  -5  -5  830.71   17.43
   0   5  -5  845.24   17.47
   0   5   5  813.67   17.53
   0  -5   5  803.46   17.52
   0   5  -6    5.10    2.46
   0  -5  -6    2.63    2.33
   0  -5   6    5.33    2.50
   0   5   6    4.91    2.46
   0  -5  -6    2.75    2.28
   0  -5  -7  149.23    4.78
   0   5  -7  142.45    4.76
   0  -5   7  143.91    4.97
   0   5   7  139.97    4.86
   0  -5  -7  142.20    4.76
   0   5   7  132.97    4.76
   0  -5  -8    5.60    3.05
   0   5  -8    9.45    3.15
   0   5   8    5.83    3.22
   0  -5   8    5.88    3.26
   0  -5  -8    4.27    3.14
   0  -5  -8    1.97    2.53
   0   5   8   10.45    3.16
   0   5  -9   71.56    4.37
   0  -5  -9   78.65    4.39
   0  -5   9   67.88    4.65
   0   5   9   72.16    4.56
   0  -5  -9   70.09    3.91
   0   5   9   77.50    4.52
   0   5  10   75.16    5.10
   0  -5  10   86.24    5.14
   0  -5 -10   74.67    4.25
   0   5  10   82.51    5.03
   0   5  11  199.60    7.55
   0  -5  11  199.04    7.57
   0   5  11  200.72    7.39
   0  -5  11  217.42    8.29
   0   5  12   12.69    5.02
   0  -6   0 5101.27  102.23
   0   6   0 5042.79  102.33
   0  -6   1  862.82   18.18
   0   6   1  881.45   18.24
   0   6  -1  880.35   18.23
   0  -6   1  852.52   18.23
   0  -6   2   69.62    2.34
   0  -6   2   71.74    2.00
   0  -6  -2   72.07    1.94
   0   6  -2   69.86    1.96
   0   6  -2   72.25    2.43
   0  -6   2   73.96    2.48
   0   6  -2   69.09    2.55
   0  -6   3  296.43    6.40
   0   6   3  281.56    6.39
   0  -6   3  291.49    6.42
   0   6  -3  272.24    6.36
   0  -6  -3  292.33    6.38
   0  -6  -3  295.63    6.86
   0   6  -3  281.73    6.67
   0  -6  -3  288.32    6.85
   0   6  -3  279.32    6.78
   0   6   4  110.52    3.31
   0  -6   4  108.75    3.34
   0   6  -4  111.28    3.29
   0  -6  -4  109.11    3.27
   0  -6  -4  110.28    3.62
   0   6  -4  111.48    3.48
   0  -6  -4  107.48    3.66
   0  -6   4  112.61    2.85
   0  -6  -5  360.02    8.27
   0   6  -5  355.91    8.25
   0   6   5  359.64    8.34
   0  -6   5  361.14    8.38
   0  -6  -5  342.47    8.44
   0  -6  -5  351.94    8.52
   0   6  -5  353.94    8.39
   0  -6   5  361.54    7.53
   0  -6  -6  623.74   13.87
   0   6  -6  626.36   13.73
   0  -6  -6  624.21   13.72
   0   6  -6  639.70   13.87
   0   6   6  608.80   13.83
   0  -6   6  618.26   13.90
   0  -6  -7  111.89    4.42
   0   6  -7  111.16    4.33
   0  -6  -7  121.91    4.33
   0   6  -7  109.03    4.26
   0   6   7  114.89    4.47
   0  -6   7  113.34    4.51
   0   6  -8    2.39    3.23
   0  -6  -8    6.61    3.20
   0   6  -8    8.90    3.22
   0   6   8    4.03    3.28
   0  -6   8    0.24    3.35
   0  -6  -8    6.28    2.79
   0  -6  -8    5.50    3.28
   0   6   9    5.34    3.84
   0  -6   9    3.44    3.72
   0   6  -9   -0.30    3.53
   0  -6  -9    2.95    3.52
   0  -6  -9    0.68    2.99
   0  -6  10   54.87    5.82
   0  -6 -10   50.46    3.97
   0   6  10   62.81    4.93
   0  -6  10   59.11    4.96
   0  -6  11    8.46    5.72
   0   6  11    0.96    4.69
   0  -6  11   -4.55    4.85
   0   7   0    0.70    1.56
   0  -7   0   -0.51    1.57
   0  -7   1 2312.56   48.16
   0   7   1 2407.04   48.27
   0   7  -1 2365.29   48.25
   0  -7   1 2374.52   48.27
   0   7  -2  873.56   18.80
   0  -7  -2  894.66   18.09
   0   7  -2  886.16   18.10
   0  -7   2  872.82   18.68
   0  -7   2  902.66   18.64
   0  -7   3   10.23    1.45
   0  -7  -3   10.60    1.37
   0  -7  -3   13.94    2.22
   0   7  -3   10.99    1.82
   0   7  -3    9.37    1.43
   0   7  -3   13.22    2.10
   0  -7   3   11.47    1.55
   0  -7   4  463.74    9.83
   0  -7   4  449.95   10.04
   0   7   4  445.99    9.99
   0   7  -4  466.44    9.98
   0  -7  -4  461.80    9.96
   0  -7  -4  463.95   10.45
   0   7  -4  466.84   10.31
   0  -7  -4  449.90   10.51
   0   7  -4  436.23   10.39
   0  -7   5  680.06   14.57
   0   7   5  656.26   14.49
   0  -7  -5  680.05   14.44
   0   7  -5  667.78   14.44
   0  -7  -5  680.80   14.80
   0   7  -5  681.50   14.71
   0  -7  -5  641.98   14.89
   0  -7   5  674.21   13.94
   0  -7  -6   56.49    3.36
   0   7  -6   61.27    3.10
   0  -7  -6   54.88    3.03
   0   7  -6   54.67    3.21
   0  -7  -6   54.42    3.27
   0   7   6   49.55    3.09
   0  -7   6   55.07    3.24
   0  -7  -7   78.08    3.98
   0  -7  -7   64.68    3.67
   0   7  -7   81.26    3.92
   0   7  -7   74.53    3.72
   0  -7  -7   81.93    3.74
   0   7   7   73.88    3.83
   0  -7   7   70.61    3.87
   0  -7  -8  313.67    8.13
   0   7  -8  304.08    8.07
   0  -7  -8  309.70    8.27
   0   7   8  309.02    8.30
   0  -7   8  300.95    8.34
   0  -7  -9   41.53    4.00
   0   7  -9   33.99    3.83
   0   7   9   37.58    4.18
   0  -7   9   41.24    4.31
   0  -7  -9   39.97    4.07
   0  -7  -9   29.71    3.60
   0   7  -9   39.01    4.17
   0   7  10   21.70    4.40
   0  -7  10   21.43    4.53
   0  -7 -10   19.51    3.57
   0   7  11   93.39    5.86
   0  -7  11   99.37    5.97
   0   8   0  494.18   10.98
   0  -8   0  480.58   10.87
   0  -8   0  498.87   11.05
   0  -8   1  971.83   20.77
   0  -8   1  998.86   20.89
   0  -8   1 1006.78   20.83
   0   8  -1  963.59   20.82
   0   8   1  987.08   20.85
   0   8  -2   38.70    2.45
   0  -8   2   42.59    2.50
   0  -8   2   43.67    2.39
   0   8  -3    8.36    2.02
   0  -8  -3    8.21    1.38
   0   8  -3    9.22    1.41
   0   8  -3    7.83    2.26
   0  -8   3   12.72    1.91
   0  -8   4  134.32    3.82
   0   8  -4  139.02    3.78
   0  -8  -4  138.22    3.78
   0  -8  -4  142.87    4.56
   0   8  -4  136.95    4.26
   0   8  -4  129.90    4.41
   0  -8   4  137.92    3.78
   0  -8   5 1030.39   21.25
   0  -8   5 1033.89   21.69
   0   8   5 1004.38   21.60
   0   8  -5 1027.69   21.58
   0  -8  -5 1064.97   21.60
   0  -8  -5 1030.26   22.06
   0   8  -5 1041.25   21.95
   0  -8  -5 1029.84   22.16
   0   8  -5 1012.56   22.08
   0  -8   6   40.95    1.73
   0  -8   6   41.06    3.08
   0   8   6   48.05    3.00
   0   8  -6   46.04    2.96
   0  -8  -6   44.87    2.93
   0  -8  -6   43.64    3.36
   0   8  -6   45.04    3.23
   0  -8  -6   45.92    3.34
   0   8  -6   45.35    3.39
   0   8  -7  354.02    8.71
   0  -8  -7  363.37    8.75
   0  -8  -7  355.95    9.09
   0   8  -7  373.79    9.05
   0  -8   7  361.18    8.94
   0   8   7  353.54    8.82
   0  -8   8  121.01    5.08
   0   8   8  115.51    4.88
   0  -8  -8  119.73    4.80
   0   8  -8  119.23    4.72
   0   8  -8  128.40    5.08
   0  -8  -8  123.88    5.17
   0  -8  -9   -2.64    3.87
   0  -8  -9    4.30    3.66
   0   8  -9    4.94    3.63
   0  -8   9   -1.07    3.90
   0   8   9    0.25    3.80
   0  -8  10  101.44    5.74
   0   9   0   -0.06    2.16
   0  -9   0    3.80    2.11
   0  -9   0   -1.46    2.22
   0  -9  -1  124.52    4.17
   0  -9   1  121.37    4.06
   0   9   1  122.29    4.03
   0   9  -1  122.81    4.03
   0  -9   1  126.91    4.10
   0  -9   1  117.79    4.04
   0   9  -2  537.74   12.13
   0  -9   2  519.74   11.94
   0  -9   2  548.68   11.95
   0  -9  -3  195.38    4.44
   0   9  -3  189.34    4.47
   0   9  -3  191.91    5.53
   0  -9   3  193.83    5.15
   0  -9  -4  561.35   11.96
   0   9  -4  563.61   11.97
   0  -9  -4  561.31   12.83
   0   9  -4  547.01   12.45
   0   9  -4  539.14   12.73
   0  -9   4  581.93   12.23
   0  -9  -5  103.38    3.46
   0   9  -5   95.97    3.41
   0   9  -5   97.82    3.93
   0  -9  -5   98.24    4.22
   0   9  -5   95.31    4.12
   0  -9   5  102.26    3.21
   0  -9  -6    2.63    2.81
   0   9  -6    0.53    2.95
   0  -9  -6    1.33    3.23
   0   9  -6    7.97    2.54
   0  -9  -6    3.45    2.48
   0   9  -6    2.81    2.87
   0  -9   6    4.72    1.66
   0  -9   7  233.77    6.53
   0   9  -7  239.46    6.45
   0  -9  -7  240.04    6.45
   0  -9  -7  228.34    6.90
   0   9  -7  250.46    6.87
   0   9  -7  223.10    6.89
   0   9  -8  189.18    6.61
   0  -9  -8  184.35    6.51
   0  -9  -8  194.10    6.09
   0   9  -8  195.85    6.06
   0  -9  -9   52.70    4.52
   0  -9  -9   56.95    4.29
   0   9  -9   51.54    4.13
   0 -10   0  220.94    6.19
   0 -10   0  233.23    6.28
   0  10   0  229.85    6.24
   0 -10   0  235.73    6.40
   0 -10  -1  739.17   16.20
   0 -10   1  725.33   16.16
   0  10  -1  719.30   16.22
   0  10   1  729.97   16.25
   0 -10   1  785.43   16.33
   0 -10  -1  740.58   16.28
   0 -10   2  156.08    4.86
   0 -10   2  158.17    4.79
   0 -10  -2  151.99    4.83
   0  10  -2  151.40    4.86
   0 -10   3   11.05    2.39
   0  10  -3   11.04    2.68
   0  10  -4  203.09    4.84
   0 -10  -4  194.97    4.80
   0 -10  -4  196.26    6.13
   0  10  -4  200.99    5.93
   0 -10   4  194.93    5.32
   0 -10  -5  400.88    8.91
   0  10  -5  393.96    8.88
   0 -10  -5  402.59    9.86
   0  10  -5  399.35    9.44
   0 -10   5  387.38    8.94
   0  10  -5  381.43    9.76
   0  10  -6  183.11    6.00
   0 -10  -6  184.14    5.20
   0  10  -6  184.35    5.21
   0 -10  -6  187.39    6.11
   0  10  -6  191.00    5.73
   0 -10   6  183.78    4.69
   0 -10  -6  167.63    6.38
   0 -10  -7  589.88   13.98
   0  10  -7  559.83   14.03
   0  10  -7  589.65   13.38
   0 -10  -7  599.20   13.39
   0  10  -8   25.46    4.05
   0 -10  -8   25.99    4.26
   0  10  -8   30.06    3.53
   0 -10  -8   25.66    3.42
   0  10  -9   -0.62    4.32
   0 -10  -9    6.23    4.26
   0  10  -9    0.90    3.60
   0  10 -10    6.48    4.74
   0 -11   0    0.28    2.87
   0  11   0    3.99    2.59
   0 -11   0   -1.78    2.78
   0 -11   0    3.28    2.90
   0 -11  -1   32.88    3.21
   0  11  -1   33.37    2.94
   0 -11   1   31.10    3.14
   0  11   1   29.36    2.98
   0 -11  -1   33.69    3.53
   0 -11   1   37.97    3.25
   0 -11  -1   34.15    3.35
   0 -11   2  546.25   13.03
   0  11  -2  579.08   13.26
   0 -11   2  594.89   13.12
   0 -11  -2  611.61   13.70
   0 -11  -2  556.80   13.19
   0 -11   3  384.82    9.12
   0  11  -3  377.03    9.44
   0 -11  -3  371.79    9.51
   0 -11  -4  473.42   11.62
   0 -11  -4  495.78   12.15
   0 -11   4  494.88   10.96
   0 -11  -5  105.69    3.51
   0  11  -5  109.91    3.49
   0 -11  -5  106.83    4.94
   0 -11   5  111.28    3.87
   0  11  -5  112.96    4.74
   0  11  -6   23.26    2.73
   0  11  -6   22.45    3.37
   0 -11  -6   26.06    2.77
   0 -11  -6   23.88    3.73
   0 -11   6   23.91    2.36
   0  11  -6   28.87    3.73
   0  11  -7    6.96    3.40
   0  11  -7    6.46    3.07
   0  11  -7    6.20    3.76
   0 -11  -7    7.60    3.84
   0 -11  -8   66.48    4.93
   0  11  -8   71.71    4.98
   0  11  -8   66.79    4.04
   0  11  -9   46.58    4.83
   0  11  -9   50.25    4.12
   0 -12   0    1.21    3.05
   0  12   0    1.88    2.86
   0 -12   0    1.23    3.09
   0 -12   0    1.73    3.27
   0 -12  -1  404.83   10.27
   0  12  -1  419.80   10.17
   0  12   1  405.22   10.15
   0 -12   1  431.24   10.34
   0 -12   1  397.34   10.11
   0 -12  -1  397.20   10.15
   0 -12  -2  150.94    5.54
   0 -12  -2  155.39    5.53
   0  12  -2  160.33    5.39
   0 -12   2  154.98    5.35
   0 -12   2  161.23    5.34
   0 -12  -2  162.13    6.00
   0  12  -3   10.51    3.21
   0 -12   3    9.31    2.97
   0 -12  -4  412.73   10.71
   0  12  -4  417.13   10.65
   0 -12   4  437.60   10.05
   0 -12   5  159.32    4.95
   0 -12  -5  158.09    5.96
   0  12  -5  158.41    5.70
   0  12  -6    2.75    2.50
   0 -12   6    1.64    2.48
   0 -12  -6    2.32    3.83
   0  12  -6    5.02    3.89
   0  12  -7   88.94    3.87
   0  12  -7   93.68    5.16
   0 -12  -7   83.92    5.08
   0  12  -8   51.91    4.93
   0  13   0    3.95    3.20
   0 -13   0    0.64    3.38
   0 -13   0    6.41    3.53
   0 -13  -1   -0.40    3.61
   0 -13   1    4.05    3.51
   0 -13   1    3.97    3.29
   0  13  -1    0.91    3.22
   0 -13  -2  334.49    9.21
   0  13  -2  339.79    9.08
   0 -13   2  341.44    8.95
   0 -13   2  363.69    9.07
   0  13  -3  457.55   11.61
   0 -13   3  490.25   11.39
   0 -13  -4  209.91    7.07
   0  13  -4  213.00    6.90
   0 -13   4  227.28    6.37
   0 -13  -5    8.89    4.17
   0  13  -5   13.26    3.95
   0 -13   5   10.90    3.11
   0  13  -6    7.43    3.95
   0 -13  -6   10.36    4.18
   0  13  -7   12.15    4.24
   0  14   0    7.04    3.53
   0 -14   0   15.19    3.93
   0 -14  -1  151.66    5.98
   0 -14   1  159.43    5.87
   0  14  -1  169.53    5.93
   0 -14  -2  130.66    5.74
   0  14  -2  141.54    5.58
   0 -14   2  131.90    5.46
   0 -14   2  141.46    5.44
   0 -14  -3   22.69    4.36
   0 -14   3   23.23    3.69
   0  14  -3   17.51    3.89
   0  14  -4  213.51    7.21
   0 -14   4  227.77    6.69
   0 -14   5  176.22    5.63
   0  14  -5  168.28    6.42
   0  14  -6    4.57    4.12
   0  15   0   -2.80    3.86
   0 -15   0    1.81    4.04
   0 -15   1    7.25    4.12
   0 -15  -1   12.52    4.29
   0  15  -1   10.29    3.77
   0  15  -2  147.41    5.94
   0 -15   2  134.55    5.73
   0 -15  -2  133.13    6.10
   0  15  -3  368.26    9.82
   0 -15  -3  336.31    9.98
   0  15  -4  126.48    5.79
   0 -15  -4  118.70    6.09
   0 -16   0   23.83    4.48
   0 -16   1   36.03    4.44
   0 -16  -1   35.56    4.82
   0 -16   2  164.27    6.33
   0 -16  -2  162.35    6.89
   0 -16  -3    4.48    4.73
   0 -17   0    2.51    4.50
   0 -17   1   -5.34    4.61
  -1   0  13    3.91    4.98
  -1   0  12   25.65    5.05
  -1   0  12   32.99    4.82
  -1   0  11    0.21    4.08
  -1   0  11   -2.82    4.05
   1   0 -11   -1.14    2.05
   1   0 -10   22.42    3.56
  -1   0  10   20.46    3.97
   1   0 -10   19.82    2.21
  -1   0  10   18.95    3.86
   1   0  -9   -0.85    2.83
  -1   0   9   -0.24    3.34
  -1   0   9    0.17    3.22
  -1   0   8 1179.59   25.06
  -1   0   8 1153.01   25.12
   1   0  -8 1182.31   24.86
  -1   0   7    1.45    2.35
   1   0  -7    0.66    2.31
  -1   0   7    4.04    2.44
  -1   0   6  134.37    4.07
  -1   0   6  131.73    4.11
   1   0  -6  137.09    4.03
  -1   0   5   -0.95    1.45
   1   0  -5    0.32    1.50
  -1   0   5   -0.26    1.63
  -1   0   4  179.55    4.34
   1   0  -4  170.19    4.25
  -1   0   3    2.96    0.90
   1   0  -3    2.02    0.86
   1   0  -2 5327.99  106.69
  -1   0   2 5303.43  106.70
  -1   0  -1    0.63    0.53
   1   0   1    0.34    0.55
  -1   0  -1    0.67    0.38
   1   0   2 8230.47  164.58
  -1   0  -2 8438.28  164.56
   1   0   2 8022.74  164.31
  -1   0  -2 8335.99  164.63
  -1   0  -2 8041.95  164.32
   1   0   2 8566.98  164.64
  -1   0  -3   -3.36    1.43
   1   0   3   -1.95    1.26
  -1   0  -4 1520.72   31.02
  -1   0  -4 1534.21   31.45
   1   0   4 1547.86   31.51
  -1   0  -5   -0.24    1.82
   1   0   5   -0.36    1.87
  -1   0  -5    0.61    1.07
   1   0   6   99.88    3.88
  -1   0  -6   98.46    2.79
  -1   0  -6  102.81    3.70
   1   0   6   99.35    3.81
   1   0   7    0.50    2.63
   1   0   7   -0.08    2.74
  -1   0  -7    2.12    1.47
  -1   0  -7   -1.21    2.65
   1   0   8   26.15    3.49
   1   0   8   15.19    3.34
  -1   0  -8   18.95    1.72
  -1   0  -8   21.74    3.28
   1   0   9    2.10    3.60
  -1   0  -9   -0.16    3.45
   1   0   9   -0.76    3.71
  -1   0  -9    0.25    1.66
   1   0  10  581.53   12.49
   1   0  10  581.18   12.76
   1   0  11   -5.38    4.78
   1   0  11    4.49    4.46
   1   0  12   25.71    5.32
  -1  -1  13  113.25    6.50
  -1   1  13  111.56    6.34
  -1  -1  12    3.30    4.78
  -1  -1  12   -2.78    4.77
  -1   1  12    8.82    4.51
  -1  -1  11    8.70    4.19
  -1  -1  11    8.84    4.31
  -1   1  11   12.48    4.04
   1  -1 -11    8.18    2.59
   1  -1 -10   35.87    3.79
   1  -1 -10   34.54    2.63
  -1  -1  10   37.89    4.31
  -1   1  10   30.23    3.85
   1   1 -10   29.16    1.76
  -1  -1  10   37.30    4.12
   1  -1  -9  206.41    5.89
  -1  -1   9  192.18    6.25
  -1  -1   9  203.06    6.22
  -1   1   9  204.31    6.11
   1  -1  -8   21.78    2.87
  -1  -1   8   18.03    3.12
  -1   1   8   14.98    2.90
  -1  -1   8   19.48    2.99
   1  -1  -7 1188.27   24.75
  -1  -1   7 1153.11   24.95
  -1   1   7 1183.39   24.81
  -1  -1   7 1177.37   24.95
  -1   1   6  164.56    4.61
   1  -1  -6  164.78    4.62
  -1  -1   6  162.02    4.66
   1  -1  -5  158.61    4.25
  -1  -1   5  155.07    4.32
  -1   1   4  225.45    5.07
   1  -1  -4  209.72    5.12
  -1  -1   4  219.30    5.17
  -1  -1   3 2996.96   59.91
   1  -1  -3 2957.37   59.86
  -1   1   3 2954.07   59.79
  -1  -1   2 1509.21   30.67
   1  -1  -2 1521.82   30.65
   1   1  -1 2756.82   55.52
  -1  -1   1 2769.67   55.50
  -1  -1   0  186.10    3.82
  -1   1   0  183.53    3.86
   1   1   0  185.93    3.89
  -1  -1   0  183.61    3.88
  -1  -1  -1  102.38    2.37
  -1  -1  -1   99.91    2.37
  -1  -1  -1  104.47    2.45
   1   1   1  100.61    2.45
  -1  -1  -2 3385.30   67.51
   1  -1   2 3343.70   67.61
  -1  -1  -2 3352.58   67.60
  -1  -1  -2 3326.76   67.67
  -1  -1  -3  267.27    6.18
   1  -1   3  279.47    6.21
   1  -1   3  284.83    6.37
  -1  -1  -3  277.91    5.97
  -1  -1  -3  271.36    6.25
  -1   1  -3  269.43    5.63
   1  -1   4   12.81    1.72
  -1  -1  -4   13.94    1.67
  -1  -1  -4   11.09    1.70
  -1   1  -4   12.39    0.71
  -1  -1  -4   11.41    1.19
  -1  -1  -5  949.79   19.60
   1  -1   5  964.45   19.70
  -1  -1  -5  940.92   19.24
  -1   1  -5  905.24   18.81
   1   1   5  937.92   19.72
  -1  -1  -6   56.25    3.03
   1  -1   6   51.42    3.04
   1   1   6   52.64    3.00
  -1  -1  -6   51.89    2.25
  -1   1  -6   49.81    1.54
   1  -1   7   17.26    2.87
  -1  -1  -7   10.32    2.66
   1   1   7   14.45    2.77
   1  -1   7   13.58    3.21
  -1   1  -7   13.59    1.06
  -1  -1  -7   12.32    1.92
   1  -1   8   42.07    4.02
   1   1   8   47.48    3.85
  -1  -1  -8   44.11    3.47
  -1  -1  -8   45.43    2.57
   1  -1   8   44.00    3.70
   1  -1   9  832.90   19.03
   1   1   9  839.25   18.90
  -1  -1  -9  864.12   18.67
   1  -1   9  814.04   18.88
  -1  -1  -9  827.91   17.73
   1  -1  10   -1.20    4.08
   1  -1  10   -0.11    4.35
  -1  -1 -10    2.05    2.25
   1   1  10    9.08    4.35
   1  -1  11   58.85    5.11
   1  -1  11   56.82    5.70
   1   1  11   68.07    5.50
   1   1  12    3.04    5.04
   1  -1  12   12.31    5.34
  -1   2  13    3.40    4.92
  -1  -2  13    5.86    5.33
  -1   2  12   20.37    4.52
  -1   2  12   17.34    4.81
  -1  -2  12   19.02    4.86
  -1  -2  12   23.29    5.00
  -1   2  11    5.21    4.00
   1  -2 -11   -1.11    2.74
  -1  -2  11   -3.22    4.40
  -1  -2  11   -2.11    4.29
  -1   2  11   -0.42    4.33
  -1   2  10   15.49    3.60
   1   2 -10   18.60    3.69
   1  -2 -10   23.59    3.64
  -1  -2  10   16.89    4.11
  -1  -2  10   21.11    4.02
  -1   2  10   12.60    3.88
  -1   2   9   56.83    3.79
   1  -2  -9   58.26    3.69
  -1  -2   9   59.76    4.16
  -1  -2   9   62.75    4.09
  -1  -2   8 1535.07   29.72
  -1   2   8 1548.81   29.48
   1  -2  -8 1623.65   29.48
  -1  -2   8 1544.13   29.84
   1   2  -8 1306.31   28.15
   1   2  -8 1387.53   28.15
  -1   2   7  129.17    4.25
   1  -2  -7  140.43    4.23
  -1  -2   7  132.77    4.47
   1   2  -7  125.26    2.95
  -1  -2   6   29.88    2.37
  -1   2   6   28.11    2.20
   1  -2  -6   33.84    2.29
  -1   2   5  191.29    4.58
   1  -2  -5  187.65    4.67
  -1  -2   5  185.77    4.77
   1   2  -5  177.20    3.99
  -1  -2   4   50.61    1.98
   1  -2  -4   40.68    1.86
   1   2  -4   46.91    1.33
   1  -2  -4   40.63    1.69
  -1   2   4   45.68    1.72
   1  -2  -3   24.14    1.06
  -1   2   3   22.96    1.03
  -1  -2   3   21.93    1.24
   1  -2  -3   22.36    1.20
   1   2  -3   20.63    0.86
   1  -2  -2 5946.89  118.90
   1   2  -2 5894.74  118.96
   1  -2  -2 5984.71  118.99
  -1  -2   2 5892.10  119.01
   1   2  -1  222.23    4.63
   1   2  -1  212.57    4.58
  -1  -2   1  209.19    4.47
  -1  -2   1  211.34    4.41
  -1   2   0  135.09    2.84
  -1  -2   0  128.76    2.96
   1  -2   0  128.79    2.98
  -1   2   0  136.63    2.97
   1   2   0  130.52    2.96
  -1  -2   0  127.20    3.01
   1   2   0  127.34    3.01
  -1  -2  -1  996.08   20.36
  -1  -2  -1 1025.08   20.42
  -1   2  -1 1001.42   20.45
  -1  -2  -1  994.97   20.52
  -1  -2  -1  991.67   20.48
  -1  -2  -2 1955.11   39.85
  -1  -2  -2 1986.51   39.80
  -1  -2  -2 1947.18   39.75
   1  -2   2 1964.26   39.77
  -1  -2  -3  435.94    9.72
  -1  -2  -3  445.71    9.57
  -1  -2  -3  450.76    9.62
   1  -2   3  447.82    9.64
  -1  -2  -4 3910.40   79.92
  -1  -2  -4 3931.65   79.72
  -1  -2  -4 3974.66   79.81
   1  -2   4 3977.05   79.89
   1   2   5  836.92   17.96
  -1  -2  -5  843.24   17.87
   1  -2   5  831.24   17.97
  -1  -2  -5  828.55   17.95
  -1  -2  -5  854.02   17.69
   1   2   6   17.41    2.58
  -1  -2  -6   23.46    2.64
  -1  -2  -6   17.58    2.03
   1  -2   6   17.93    2.56
   1   2   7    9.95    2.81
  -1  -2  -7    8.97    2.73
  -1  -2  -7    7.61    2.20
   1  -2   7   10.42    2.83
   1   2   8  212.37    6.68
   1  -2   8  223.58    7.08
  -1  -2  -8  220.32    6.42
   1  -2   8  219.29    6.64
  -1  -2  -8  222.79    5.98
   1  -2   9   13.93    3.82
   1   2   9   12.44    3.76
   1   2   9   11.31    3.86
  -1   2  -9   12.26    3.65
  -1  -2  -9   17.92    3.65
  -1  -2  -9   13.03    2.82
   1  -2   9   11.73    4.30
  -1  -2 -10  412.92    9.99
   1  -2  10  439.31   11.59
   1   2  10  410.85   11.06
   1  -2  10  427.61   11.14
   1   2  10  424.53   11.17
   1   2  11    4.87    4.77
   1  -2  11    0.72    4.98
   1  -2  11    4.09    4.48
   1   2  11    1.41    4.46
   1   2  12   -0.58    5.05
  -1   3  13   81.85    5.83
  -1   3  12   34.77    4.75
  -1  -3  12   31.39    5.20
  -1   3  12   27.72    5.15
  -1  -3  12   37.67    5.25
  -1   3  11    9.32    4.01
  -1  -3  11    9.52    4.30
  -1   3  11   11.79    4.56
  -1  -3  11    3.82    4.78
   1  -3 -11   10.63    3.01
  -1   3  10   19.33    3.72
   1  -3 -10   10.68    3.59
   1   3 -10   19.01    3.69
  -1   3  10   15.76    4.09
  -1  -3  10   12.47    3.92
  -1  -3  10   17.57    4.37
  -1   3   9  197.28    6.19
   1   3  -9  207.91    6.22
   1  -3  -9  205.21    6.23
  -1   3   9  203.74    6.42
  -1  -3   9  204.33    6.52
  -1  -3   9  201.47    6.85
  -1   3   8  128.97    4.84
  -1  -3   8  116.64    4.72
  -1   3   8  119.95    4.50
   1   3  -8  122.01    4.53
  -1  -3   7 1975.75   41.66
  -1   3   7 1987.45   41.63
  -1   3   7 1977.46   41.41
   1  -3  -7 2066.20   41.47
   1   3  -7 2047.17   41.48
  -1   3   6  836.06   17.54
   1  -3  -6  875.44   17.61
   1   3  -6  861.22   17.61
  -1  -3   6  841.27   17.75
  -1   3   6  844.09   17.72
   1   3  -6  802.54   16.67
  -1   3   5  863.91   18.29
   1   3  -5  879.06   18.39
   1  -3  -5  886.09   18.39
  -1   3   5  873.78   18.47
  -1  -3   5  863.41   18.48
   1  -3  -5  866.08   18.30
   1   3  -5  880.34   17.77
   1  -3  -4  127.18    3.28
  -1   3   4  130.08    3.27
   1   3  -4  123.53    3.37
   1  -3  -4  121.77    3.37
  -1   3   4  125.98    3.44
  -1  -3   4  128.08    3.44
   1   3  -4  129.26    2.91
  -1   3   3  556.70   11.88
  -1  -3   3  580.27   11.90
   1  -3  -3  544.80   11.83
   1   3  -3  565.90   11.85
   1  -3  -3  564.30   11.77
  -1  -3   3  577.31   11.67
   1   3  -3  571.53   11.70
  -1   3   2    6.11    0.76
  -1  -3   2    5.57    0.74
  -1  -3   2    5.71    0.73
   1   3  -2    4.77    0.74
   1  -3  -2    5.08    0.68
   1   3  -2    6.00    0.70
   1   3  -2    6.77    0.72
  -1  -3   1  961.82   19.51
   1   3  -1  970.35   19.75
  -1  -3   1 1007.35   19.73
   1   3  -1  955.43   19.68
  -1  -3   1  949.60   19.46
  -1   3   1  954.47   19.44
   1  -3   0  693.71   14.50
   1   3   0  708.50   14.51
  -1   3   0  714.54   14.39
  -1  -3   0  672.49   14.52
  -1  -3   0  715.11   14.50
  -1  -3  -1  297.26    6.42
  -1   3  -1  286.11    6.11
  -1  -3  -1  277.98    6.11
   1   3   1  282.42    6.27
   1  -3   1  295.51    6.31
  -1  -3  -1  290.11    6.29
  -1   3  -1  300.96    6.18
   1  -3   2  249.67    5.54
  -1  -3  -2  246.58    5.55
  -1   3  -2  253.14    5.53
  -1  -3  -2  256.39    5.65
  -1  -3  -2  249.25    5.75
  -1  -3  -2  247.79    5.72
  -1  -3  -3 2604.17   53.39
  -1  -3  -3 2677.33   53.36
   1   3   3 2638.70   53.28
  -1  -3  -3 2613.23   53.25
   1  -3   3 2651.13   53.27
  -1   3  -3 2591.86   53.24
  -1  -3  -4  231.31    5.77
   1   3   4  239.30    5.77
  -1  -3  -4  224.63    5.57
   1   3   4  242.67    5.68
  -1  -3  -4  229.13    5.62
  -1   3  -4  228.45    5.63
   1  -3   4  226.70    5.66
  -1  -3  -5  537.65   11.68
   1   3   5  519.73   11.64
  -1  -3  -5  510.81   11.46
   1   3   5  516.88   11.59
   1  -3   5  523.47   11.64
  -1  -3  -5  528.07   11.54
  -1   3  -5  508.93   11.52
   1   3   6  126.98    4.50
  -1   3  -6  130.91    4.34
   1  -3   6  142.17    4.49
   1   3   6  129.84    4.46
  -1  -3  -6  137.22    4.42
  -1  -3  -6  137.84    4.14
  -1  -3  -6  134.94    4.54
   1   3   7  333.21    8.52
   1  -3   7  340.20    8.58
   1   3   7  335.31    8.57
  -1  -3  -7  338.09    8.40
  -1   3  -7  323.97    8.35
  -1  -3  -7  337.86    8.15
   1   3   8   72.85    4.10
   1  -3   8   67.50    4.16
   1   3   8   72.22    4.19
  -1  -3  -8   75.39    4.07
  -1   3  -8   74.74    4.04
   1  -3   8   65.75    4.70
  -1  -3  -8   69.95    3.52
   1   3   9  196.74    6.72
   1   3   9  206.13    6.75
   1  -3   9  199.05    6.71
  -1  -3  -9  208.26    6.09
   1  -3   9  207.10    7.18
  -1   3  -9  192.24    6.49
  -1  -3  -9  200.40    6.45
   1  -3  10    1.93    4.12
   1   3  10    4.72    4.18
  -1  -3 -10   -0.42    3.18
   1   3  10   -6.10    4.21
   1  -3  10    7.96    4.90
   1   3  11   -3.59    4.82
   1  -3  11    6.88    5.25
   1   3  11    3.89    4.64
   1  -3  11   -1.10    4.65
   1   3  12    4.55    5.18
  -1   4  13   17.34    5.09
  -1   4  12   12.36    4.62
  -1  -4  12   13.95    5.53
  -1   4  12   16.00    5.12
  -1  -4  12   12.68    5.00
  -1   4  11   10.79    4.05
  -1  -4  11   16.83    4.68
  -1   4  11   16.67    4.56
  -1  -4  11   16.89    4.73
   1  -4 -11   18.40    3.16
  -1   4  10   -0.75    3.59
  -1   4  10    4.92    3.83
  -1  -4  10   -0.39    3.94
   1   4 -10   -2.32    3.61
   1  -4 -10   -0.24    3.57
  -1  -4  10   -0.87    4.51
   1  -4  -9  226.96    6.57
   1   4  -9  220.13    6.59
  -1   4   9  219.98    6.82
  -1  -4   9  222.32    6.90
  -1   4   9  214.76    6.60
   1  -4  -8 1072.00   22.29
   1   4  -8 1040.40   22.30
  -1   4   8 1036.27   22.49
  -1  -4   8 1036.17   22.51
  -1   4   8 1005.54   22.24
   1  -4  -7   40.94    3.00
   1   4  -7   40.05    3.02
  -1   4   7   46.93    3.10
  -1  -4   7   43.83    3.12
  -1   4   7   40.28    2.83
  -1   4   6  267.11    6.68
  -1   4   6  267.59    6.84
  -1  -4   6  276.91    6.87
   1  -4  -6  274.59    6.72
   1   4  -6  279.93    6.82
   1  -4  -6  280.16    6.64
  -1  -4   5   25.49    2.08
  -1   4   5   22.44    2.06
  -1   4   5   24.36    1.88
   1  -4  -5   25.93    1.87
   1   4  -5   24.41    2.00
   1  -4  -5   28.17    2.00
   1  -4  -4  102.84    2.87
   1  -4  -4  101.27    2.95
   1   4  -4   99.02    2.97
  -1   4   4  102.98    2.98
  -1  -4   4  104.03    3.03
  -1  -4   4  104.59    2.53
  -1   4   3 1270.26   26.05
  -1  -4   3 1276.28   26.07
   1   4  -3 1272.74   26.02
   1  -4  -3 1250.71   26.01
   1  -4  -3 1258.60   26.07
   1   4  -3 1294.22   26.04
  -1  -4   3 1298.74   25.94
   1   4  -2 1979.48   39.77
  -1   4   2 1941.33   39.77
   1  -4  -2 1965.56   39.76
  -1  -4   2 1984.48   39.79
   1   4  -2 1977.81   40.10
   1   4  -2 2023.39   39.85
  -1  -4   2 1916.23   39.84
  -1  -4   2 1989.02   39.92
  -1  -4   1  103.07    2.43
  -1  -4   1   97.46    2.69
   1   4  -1   98.48    2.65
  -1   4   1  103.68    2.53
  -1   4   1   95.51    2.18
  -1  -4   1   95.56    2.20
   1   4   0  142.60    3.47
  -1   4   0  142.33    3.36
   1  -4   0  139.10    3.48
  -1  -4   0  144.61    3.51
   1  -4   0  138.88    3.35
  -1  -4  -1  105.76    2.95
  -1  -4  -1   99.84    2.46
  -1   4  -1  108.66    2.47
  -1  -4  -1  104.89    2.81
   1  -4   1  103.40    2.82
   1   4   1  102.73    2.74
  -1   4  -1  103.51    2.67
  -1  -4  -2   91.80    2.88
  -1  -4  -2   90.51    2.47
  -1   4  -2   91.66    2.46
  -1  -4  -2   95.86    2.74
  -1  -4  -2   92.76    2.83
  -1  -4  -3  919.96   19.50
  -1   4  -3  926.59   19.27
   1   4   3  930.52   19.29
   1  -4   3  933.00   19.30
  -1  -4  -3  926.15   19.28
  -1  -4  -3  954.71   19.45
  -1  -4  -3  913.70   19.49
   1   4   4 2484.99   49.62
  -1  -4  -4 2442.12   49.56
   1  -4   4 2437.04   49.62
  -1   4  -4 2437.46   49.57
  -1  -4  -4 2390.10   49.74
  -1  -4  -4 2403.49   49.70
   1   4   4 2439.31   49.72
   1   4   5    7.66    2.22
  -1  -4  -5    7.43    2.14
  -1   4  -5    7.98    2.14
   1  -4   5    7.38    2.12
   1   4   5    6.90    2.11
  -1  -4  -5    7.16    2.24
  -1  -4  -5    5.25    1.93
   1   4   6  127.66    4.52
  -1  -4  -6  133.07    4.58
  -1  -4  -6  127.20    4.23
   1  -4   6  136.86    4.53
  -1   4  -6  133.20    4.39
   1   4   6  129.14    4.47
  -1  -4  -6  141.55    4.45
   1   4   7  129.21    4.92
  -1  -4  -7  134.84    4.74
  -1   4  -7  132.13    4.75
  -1  -4  -7  132.73    4.49
  -1  -4  -7  132.08    4.93
   1  -4   7  142.04    4.91
   1   4   7  138.56    4.88
   1   4   8   16.62    3.62
  -1  -4  -8   18.07    3.40
  -1   4  -8   15.39    3.36
   1  -4   8   13.00    3.42
   1   4   8   12.30    3.45
  -1  -4  -8   17.65    2.97
  -1   4  -9   96.99    4.87
  -1  -4  -9  108.15    4.90
  -1  -4  -9   99.81    4.49
   1  -4   9   92.20    5.53
   1  -4   9  102.44    5.06
   1   4   9   89.92    5.09
   1   4   9   95.14    5.14
   1  -4  10  113.48    6.14
  -1  -4 -10  108.65    4.87
   1   4  10  108.19    5.65
   1  -4  10  100.45    5.59
   1   4  10  102.70    5.76
   1  -4  11   45.88    5.94
   1  -4  11   32.80    4.91
   1   4  11   39.38    5.25
   1   4  12    4.60    5.05
  -1   5  13   62.87    5.61
  -1  -5  12   70.81    6.45
  -1  -5  12   76.22    5.92
  -1   5  12   72.18    5.83
  -1   5  12   73.95    5.39
  -1  -5  11   -1.23    5.16
   1  -5 -11    2.56    3.08
  -1   5  11   -2.95    4.50
  -1  -5  11   -3.89    4.47
  -1   5  11    3.65    4.25
  -1   5  10   84.61    4.85
   1  -5 -10   88.50    4.77
  -1  -5  10   92.31    5.22
  -1   5  10   91.24    5.16
   1   5  -9   22.92    3.46
  -1   5   9   19.48    3.56
  -1  -5   9   21.36    3.71
  -1   5   9   23.99    3.67
   1  -5  -9   23.40    3.48
  -1   5   8   15.41    3.05
   1  -5  -8   20.63    3.10
   1   5  -8   16.29    3.04
  -1  -5   8   18.35    3.32
  -1   5   8   17.06    3.24
   1  -5  -7 1253.76   25.70
   1   5  -7 1228.59   25.66
  -1  -5   7 1219.40   25.88
  -1   5   7 1220.67   25.82
   1  -5  -7 1189.62   25.58
  -1   5   7 1201.12   25.61
   1  -5  -6  301.24    7.31
   1  -5  -6  311.29    7.39
   1   5  -6  307.85    7.37
  -1   5   6  303.29    7.48
  -1  -5   6  304.19    7.55
   1  -5  -5   77.15    2.78
   1   5  -5   72.55    2.88
   1  -5  -5   81.82    2.85
   1   5  -5   80.49    2.82
  -1  -5   5   70.30    2.93
  -1   5   5   82.01    3.00
  -1   5   4  414.34    9.04
  -1  -5   4  410.55    9.05
   1  -5  -4  404.76    8.98
   1   5  -4  403.30    8.98
   1  -5  -4  404.86    9.02
   1   5  -4  421.33    9.05
  -1  -5   4  419.07    8.76
  -1  -5   3  974.53   19.95
  -1   5   3  962.41   19.92
   1  -5  -3  959.46   19.88
   1   5  -3  955.45   19.88
   1   5  -3  968.12   20.02
  -1  -5   3  993.56   19.96
   1   5  -3  957.26   20.29
   1  -5  -3  984.19   20.08
  -1  -5   2  136.97    3.53
  -1   5   2  138.14    3.21
  -1  -5   2  139.31    3.23
   1   5  -2  142.19    3.39
   1  -5  -2  137.68    3.18
   1   5  -2  141.70    3.20
  -1  -5   2  137.74    3.41
   1   5  -2  147.91    3.74
  -1   5   1 1790.63   36.07
  -1  -5   1 1782.44   36.10
  -1  -5   1 1835.88   36.42
   1   5  -1 1796.83   36.65
  -1   5   1 1820.94   36.54
  -1  -5   1 1772.57   36.61
   1  -5   0 2765.72   56.33
  -1   5   0 2733.66   55.78
  -1   5   0 2856.39   56.24
   1   5   0 2800.71   56.36
   1  -5   0 2824.97   56.26
  -1  -5   0 2869.26   56.37
  -1  -5  -1  120.23    3.51
   1  -5   1  120.56    3.37
  -1   5  -1  126.46    2.86
  -1  -5  -1  120.52    2.86
   1   5   1  126.15    3.35
  -1   5  -1  124.07    3.19
  -1  -5  -1  124.87    3.31
  -1  -5  -2  325.28    7.40
  -1  -5  -2  310.96    6.91
  -1   5  -2  310.32    6.91
  -1   5  -2  320.53    7.26
  -1  -5  -2  320.62    7.28
  -1  -5  -2  332.41    7.48
  -1   5  -2  324.38    7.12
  -1   5  -3 1279.48   26.06
  -1  -5  -3 1282.46   26.06
   1  -5   3 1262.36   26.06
  -1  -5  -3 1266.12   26.40
  -1   5  -3 1252.56   26.27
  -1  -5  -3 1278.62   26.33
  -1  -5  -3 1245.67   26.43
   1  -5   4    2.32    1.80
   1   5   4    1.27    1.65
  -1  -5  -4   -0.32    1.80
  -1   5  -4    0.97    1.81
  -1  -5  -4    1.75    2.08
   1  -5   4    0.18    0.75
  -1  -5  -4    0.10    1.80
  -1   5  -4    0.37    1.76
  -1  -5  -4    1.57    1.88
  -1   5  -5  784.04   16.80
   1  -5   5  781.08   16.86
  -1  -5  -5  796.66   16.80
   1   5   5  787.84   16.85
  -1  -5  -5  780.16   17.01
  -1   5  -5  787.34   16.90
  -1  -5  -5  760.49   16.93
  -1   5  -6   76.33    3.45
  -1  -5  -6   73.93    3.45
   1  -5   6   73.06    3.48
   1   5   6   77.66    3.55
  -1  -5  -6   81.71    3.68
  -1  -5  -6   71.12    3.45
   1   5   6   74.59    3.64
   1   5   7    6.70    3.09
  -1  -5  -7    1.73    2.91
  -1   5  -7    4.79    2.93
   1   5   7    4.83    3.05
   1  -5   7    4.59    2.99
  -1  -5  -7    4.97    2.71
  -1  -5  -7    5.55    3.08
   1   5   8  206.04    6.75
  -1   5  -8  217.62    6.51
  -1  -5  -8  218.66    6.51
   1  -5   8  213.89    6.73
   1   5   8  211.44    6.65
  -1  -5  -8  215.07    6.37
  -1  -5  -8  223.50    6.89
   1   5   9  537.63   13.19
  -1  -5  -9  569.46   12.96
  -1   5  -9  539.03   12.87
  -1  -5  -9  508.34   12.67
   1  -5   9  540.59   13.14
   1   5   9  529.16   13.13
   1   5  10  141.33    6.40
  -1  -5 -10  137.31    5.63
   1  -5  10  144.11    7.11
   1  -5  10  158.86    6.35
   1  -5  11  110.80    7.08
   1   5  11  115.45    6.33
   1   5  12   47.62    5.76
  -1   6  12   26.71    5.36
  -1  -6  12   33.28    5.43
  -1  -6  11    4.49    4.57
  -1   6  11   11.37    4.68
   1  -6 -11    8.45    3.22
  -1  -6  11    1.95    5.48
  -1  -6  10    1.38    4.11
  -1   6  10    0.66    4.19
  -1  -6   9  244.76    7.60
  -1   6   9  255.21    7.50
   1  -6  -9  252.44    7.31
   1   6  -9  265.24    7.37
  -1   6   8  545.74   13.17
  -1  -6   8  555.98   13.23
   1   6  -8  593.07   13.06
   1  -6  -8  554.58   12.85
   1   6  -8  560.98   12.96
   1  -6  -8  582.19   13.02
  -1   6   7  324.16    8.39
  -1  -6   7  337.09    8.49
   1   6  -7  343.91    8.32
   1  -6  -7  342.50    8.29
   1   6  -7  338.41    8.32
   1  -6  -7  343.14    8.21
   1   6  -6  114.38    3.80
   1  -6  -6  107.56    3.69
   1  -6  -6  103.41    3.65
   1   6  -6  113.05    3.73
  -1   6   6  108.85    3.92
  -1  -6   6  105.48    3.92
  -1   6   5   14.13    2.07
  -1  -6   5   14.15    2.14
   1  -6  -5   16.97    1.96
   1  -6  -5   13.38    1.96
   1   6  -5   15.95    2.02
   1   6  -5   15.19    2.02
  -1  -6   5   16.62    1.34
   1  -6  -4   60.66    2.31
   1   6  -4   56.96    2.31
   1  -6  -4   62.65    2.56
   1   6  -4   65.34    2.47
  -1  -6   4   60.57    2.12
  -1   6   4   61.51    2.41
  -1  -6   4   63.30    2.45
   1   6  -3  871.52   17.69
   1  -6  -3  858.18   17.67
   1   6  -3  864.26   17.87
  -1  -6   3  860.74   17.86
   1   6  -3  837.25   18.18
  -1   6   3  859.15   17.70
  -1  -6   3  846.10   17.73
  -1  -6   2 1736.37   35.09
  -1   6   2 1718.90   34.62
  -1  -6   2 1701.33   34.66
  -1  -6   2 1716.97   34.98
   1   6  -2 1713.60   35.24
  -1  -6   1 1617.44   33.06
  -1  -6   1 1600.67   32.36
  -1  -6   1 1601.35   32.83
   1   6  -1 1637.62   33.10
   1  -6  -1 1605.94   32.97
  -1   6   1 1639.02   32.97
   1  -6   0  279.32    6.60
   1  -6   0  291.51    6.53
   1   6   0  280.01    6.62
  -1   6   0  282.62    6.49
  -1  -6  -1    3.98    1.44
  -1   6  -1    4.37    1.27
   1  -6   1    5.08    1.56
   1   6   1    5.40    1.50
  -1  -6  -1    3.13    0.83
  -1   6  -1    5.49    0.88
  -1  -6  -2   20.40    2.06
  -1   6  -2   17.84    1.35
  -1  -6  -2   19.41    1.37
  -1   6  -2   20.50    1.81
   1  -6   2   17.71    1.83
  -1  -6  -2   20.80    1.86
  -1   6  -2   17.68    1.65
  -1  -6  -3   95.69    3.53
  -1  -6  -3   97.36    3.53
  -1   6  -3   91.83    2.85
  -1  -6  -3   92.81    2.88
  -1   6  -3   92.09    3.17
  -1  -6  -3   91.77    3.26
  -1   6  -3   94.03    3.03
  -1  -6  -4  581.59   12.54
  -1   6  -4  581.57   12.54
  -1  -6  -4  573.96   12.93
  -1   6  -4  595.32   12.81
  -1  -6  -4  570.50   12.86
  -1  -6  -4  562.11   12.96
   1  -6   4  582.42   12.02
  -1  -6  -5  403.09    8.79
  -1   6  -5  407.18    8.80
   1  -6   5  410.95    8.87
   1   6   5  405.37    8.79
  -1  -6  -5  397.58    9.11
  -1  -6  -5  386.34    8.99
  -1   6  -5  417.70    9.03
  -1  -6  -5  380.01    9.07
  -1  -6  -6   23.37    2.95
  -1   6  -6   19.99    2.79
   1   6   6   17.93    2.72
   1  -6   6   18.06    2.85
  -1  -6  -6   22.65    2.70
  -1   6  -6   21.63    2.89
  -1  -6  -6   20.60    2.80
  -1  -6  -6   16.02    3.01
  -1  -6  -7   70.93    3.84
  -1   6  -7   64.16    3.69
   1  -6   7   68.96    3.81
   1   6   7   66.64    3.81
  -1  -6  -7   70.09    4.12
  -1   6  -7   71.87    3.89
  -1  -6  -7   59.44    3.65
   1  -6   8  127.30    5.29
   1   6   8  121.51    5.06
  -1   6  -8  138.52    5.36
  -1  -6  -8  129.39    5.32
  -1  -6  -8  117.67    4.93
  -1   6  -8  123.44    5.00
  -1  -6  -8  134.19    5.15
   1  -6   9    4.23    3.93
  -1  -6  -9    1.00    3.42
  -1  -6  -9    0.81    3.94
  -1   6  -9   -2.50    3.86
  -1  -6  -9   -2.08    3.93
  -1  -6 -10  267.04    7.96
  -1   7  12   84.55    6.15
  -1   7  11   22.46    4.79
  -1  -7  11   18.00    4.91
  -1  -7  10   61.94    4.92
  -1   7  10   68.80    4.88
  -1  -7   9  143.32    5.80
  -1   7   9  149.61    5.76
   1   7  -9  141.98    5.41
   1  -7  -9  157.67    5.54
   1   7  -9  159.17    5.59
   1  -7  -9  142.80    5.35
  -1   7   8   28.40    3.62
  -1  -7   8   37.44    3.76
   1   7  -8   33.38    3.37
   1  -7  -8   33.70    3.39
   1   7  -8   29.66    3.37
   1  -7  -8   30.47    3.24
   1  -7  -7  580.26   13.06
   1   7  -7  577.02   13.09
   1  -7  -7  598.41   13.11
   1   7  -7  602.14   13.18
  -1   7   7  564.52   13.17
  -1  -7   7  578.94   13.31
   1   7  -6  973.23   20.33
   1  -7  -6  950.54   20.26
   1   7  -6  941.40   20.20
   1  -7  -6  966.44   20.20
  -1  -7   6  947.16   20.35
  -1   7   6  942.50   20.29
  -1   7   5    2.97    2.04
  -1  -7   5    3.53    2.01
   1  -7  -5    5.20    2.14
   1  -7  -5    4.01    1.90
   1   7  -5    3.42    1.91
   1   7  -5    3.56    1.97
  -1  -7   5    4.26    1.55
  -1   7   4  815.48   17.25
  -1  -7   4  823.49   17.29
   1  -7  -4  834.40   17.21
   1   7  -4  812.07   17.19
   1   7  -4  831.62   17.42
  -1  -7   4  832.23   17.26
   1   7  -4  802.06   17.77
   1  -7  -4  842.67   17.55
   1   7  -3  642.98   13.33
   1   7  -3  641.78   13.61
   1  -7  -3  638.80   13.34
  -1  -7   3  657.80   13.71
   1   7  -3  644.23   14.03
  -1   7   3  642.63   13.35
  -1  -7   3  628.17   13.40
  -1  -7   2   78.28    2.76
  -1   7   2   71.68    1.87
  -1  -7   2   71.10    1.93
  -1  -7   2   74.17    2.58
   1  -7  -2   70.06    2.74
   1   7  -2   75.29    2.84
   1   7  -1 1219.84   25.44
   1  -7  -1 1200.52   25.31
  -1   7   1 1228.10   25.32
  -1  -7   1 1257.93   25.45
  -1  -7   1 1202.06   25.17
   1  -7   0  785.29   17.01
   1   7   0  795.54   17.05
  -1   7   0  800.29   16.91
   1  -7   0  819.53   17.00
  -1   7  -1  116.89    2.70
  -1  -7  -1  116.87    2.70
   1  -7   1  118.90    3.64
   1   7   1  118.34    3.67
  -1  -7  -1  112.04    3.61
  -1   7  -1  120.91    3.49
  -1  -7  -2 1457.63   29.98
  -1  -7  -2 1430.38   29.16
  -1   7  -2 1453.58   29.16
  -1   7  -2 1444.26   29.62
   1  -7   2 1418.88   29.69
  -1   7  -2 1408.31   29.63
  -1  -7  -2 1407.70   29.78
  -1   7  -3  204.14    5.40
  -1  -7  -3  204.81    5.00
  -1   7  -3  206.22    4.99
  -1  -7  -3  211.50    5.77
  -1   7  -3  205.95    5.46
  -1  -7  -3  216.23    5.59
  -1  -7  -3  207.73    5.77
   1  -7   3  208.23    4.97
  -1   7  -4   58.98    2.87
  -1   7  -4   68.82    2.79
  -1  -7  -4   65.54    2.74
  -1  -7  -4   68.60    3.38
  -1   7  -4   66.96    3.12
  -1  -7  -4   65.60    3.15
  -1  -7  -4   60.44    3.34
   1  -7   4   69.68    2.22
  -1  -7  -5  224.05    6.61
  -1  -7  -5  246.03    6.17
  -1   7  -5  238.84    6.09
  -1  -7  -5  238.02    6.59
  -1   7  -5  244.09    6.42
  -1  -7  -5  250.74    6.58
   1  -7   5  231.15    5.16
  -1  -7  -6   37.21    3.43
  -1  -7  -6   40.93    3.07
  -1   7  -6   45.17    3.23
  -1  -7  -6   44.84    3.51
  -1  -7  -6   42.52    3.12
  -1   7  -6   43.68    3.13
  -1   7  -7   20.64    3.42
  -1  -7  -7   27.22    3.08
  -1  -7  -7   23.32    3.34
  -1  -7  -7   25.74    3.70
  -1  -7  -7   23.21    3.29
  -1   7  -7   20.28    3.30
  -1   7  -8  162.24    5.82
  -1  -7  -8  159.75    5.86
  -1   7  -8  149.66    5.49
  -1  -7  -8  162.81    5.68
  -1  -7  -9  374.19   10.07
  -1  -7  -9  401.92    9.89
  -1   8  11   77.10    5.50
  -1  -8  11   75.38    5.65
  -1   8  10   44.44    4.69
  -1  -8  10   38.71    4.73
  -1  -8   9  309.13    8.75
  -1   8   9  303.10    8.56
   1   8  -9  297.61    8.38
   1  -8  -9  308.76    8.31
   1  -8  -9  310.10    8.30
   1   8  -8  201.70    5.97
   1  -8  -8  190.15    5.97
   1   8  -8  182.98    5.76
   1  -8  -8  186.29    5.86
  -1   8   8  185.60    5.98
  -1  -8   8  187.51    6.14
   1   8  -7  175.21    5.29
   1  -8  -7  170.67    5.28
  -1  -8   7  173.92    5.44
  -1   8   7  168.28    5.34
   1   8  -7  163.85    5.14
   1  -8  -7  168.53    5.17
  -1  -8   6   27.84    1.79
  -1  -8   6   28.05    2.80
  -1   8   6   30.89    2.73
   1   8  -6   32.53    2.59
   1  -8  -6   33.76    2.67
   1   8  -6   31.59    2.84
   1  -8  -6   27.58    2.88
   1   8  -6   30.15    3.09
  -1   8   5  258.94    6.41
  -1  -8   5  261.24    6.46
   1  -8  -5  267.58    6.33
   1   8  -5  265.40    6.34
   1  -8  -5  257.96    6.69
   1   8  -5  266.27    6.64
  -1  -8   5  266.86    6.18
   1   8  -5  260.98    7.03
  -1   8   4  105.10    3.16
  -1  -8   4  103.75    3.23
   1  -8  -4  108.75    3.17
   1   8  -4  109.58    3.15
   1   8  -4  111.60    3.49
  -1  -8   4  116.56    3.44
   1   8  -4  101.16    3.88
   1  -8  -4  118.55    3.80
  -1  -8   3 1744.46   34.75
  -1  -8   3 1692.36   34.26
  -1   8   3 1667.30   34.19
   1  -8  -3 1680.67   34.96
  -1  -8   3 1674.11   34.65
   1   8  -3 1689.87   35.06
  -1  -8   2  799.94   16.92
  -1  -8   2  789.06   16.19
   1   8  -2  799.49   17.19
   1  -8  -2  804.26   17.14
  -1  -8   2  830.76   17.10
   1  -8  -1  762.08   16.39
  -1   8   1  752.29   16.34
   1   8  -1  766.28   16.51
  -1  -8   1  797.01   16.52
   1  -8  -1  759.61   16.46
  -1  -8   1  752.61   16.21
   1  -8   0   57.48    2.70
  -1   8   0   58.93    2.64
   1   8   0   55.38    2.68
  -1  -8   0   60.36    2.91
   1  -8   0   58.71    2.85
   1  -8   1    9.14    2.10
   1   8   1   10.94    2.11
  -1   8  -1   10.41    1.88
  -1  -8  -2  254.71    6.58
  -1   8  -2  241.08    6.33
  -1  -8  -2  264.07    5.65
  -1   8  -2  261.85    5.66
   1  -8   2  246.41    6.51
  -1  -8  -2  259.05    6.83
  -1   8  -3  653.12   14.76
  -1   8  -3  679.44   14.25
  -1  -8  -3  688.21   14.25
  -1  -8  -3  690.52   15.11
  -1   8  -3  661.04   14.72
  -1  -8  -3  669.94   14.97
  -1  -8  -3  690.50   15.24
   1  -8   3  686.87   14.44
  -1   8  -4  567.78   13.08
  -1   8  -4  595.06   12.68
  -1  -8  -4  598.41   12.68
  -1  -8  -4  575.28   13.41
  -1   8  -4  590.30   13.14
  -1  -8  -4  580.95   13.32
   1  -8   4  590.66   12.51
  -1  -8  -4  591.07   13.56
   1  -8   5  834.21   17.00
  -1   8  -5  790.23   17.86
  -1  -8  -5  844.74   17.58
  -1   8  -5  821.73   17.56
  -1  -8  -5  803.86   18.13
  -1   8  -5  839.66   18.01
  -1  -8  -5  820.36   18.11
  -1  -8  -5  793.17   18.26
  -1   8  -6    2.96    2.69
  -1  -8  -6    5.72    2.78
  -1   8  -6    5.05    3.12
  -1  -8  -6    2.84    3.13
  -1  -8  -6    4.79    3.38
  -1   8  -6    4.54    2.80
  -1  -8  -6    3.23    3.02
  -1   8  -7   18.58    3.28
  -1  -8  -7   23.15    3.34
  -1  -8  -7   21.83    3.39
  -1   8  -7   20.52    3.48
  -1  -8  -7   20.46    3.80
  -1  -8  -7   20.44    3.49
  -1  -8  -8  331.34    9.02
  -1   8  -8  334.93    8.55
  -1  -8  -8  350.18    8.64
  -1   9  11   52.47    5.07
  -1  -9  11   55.54    5.44
  -1   9  10   87.72    5.27
  -1  -9  10   79.87    5.17
  -1   9   9   -0.55    3.81
  -1  -9   9   -0.69    3.98
   1  -9  -9   -0.78    3.45
   1   9  -9    0.21    3.50
   1   9  -9   -1.95    3.60
   1  -9  -9    1.39    3.48
   1  -9  -8  130.11    4.84
   1   9  -8  127.97    4.85
   1  -9  -8  126.37    5.01
   1   9  -8  138.39    5.00
  -1  -9   8  119.84    5.06
  -1   9   8  125.43    5.04
   1   9  -8  121.11    5.40
   1   9  -7  280.57    7.18
   1  -9  -7  276.70    7.18
   1  -9  -7  275.27    7.37
   1   9  -7  285.05    7.44
  -1   9   7  272.42    7.25
  -1  -9   7  277.49    7.37
   1   9  -7  276.33    7.84
  -1   9   6  256.33    6.74
  -1  -9   6  272.37    6.89
   1   9  -6  277.35    6.75
   1  -9  -6  276.25    6.76
   1   9  -6  279.79    7.01
  -1  -9   6  272.86    6.36
   1   9  -6  262.37    7.40
   1  -9  -6  264.32    7.13
   1  -9  -5    0.64    2.65
  -1  -9   5    6.04    1.94
   1   9  -5    3.95    2.01
   1  -9  -5    3.78    1.96
   1   9  -5    7.98    2.32
  -1  -9   5    3.66    2.15
  -1   9   5    6.27    2.09
   1   9  -5    6.19    2.86
  -1  -9   4  226.84    5.45
  -1   9   4  222.35    5.34
   1  -9  -4  244.20    6.25
   1   9  -4  236.07    5.39
   1  -9  -4  224.98    5.39
   1  -9  -4  229.00    6.38
  -1  -9   4  238.70    5.88
   1   9  -4  224.87    6.36
   1   9  -3  484.62   11.46
   1  -9  -3  489.66   11.38
  -1  -9   3  496.86   11.08
  -1  -9   3  510.92   11.21
   1  -9  -2   49.59    2.88
   1   9  -2   50.37    2.99
  -1  -9   2   59.18    2.90
  -1  -9   2   51.33    2.71
   1  -9  -1  216.93    5.78
  -1  -9   1  213.75    5.86
   1   9  -1  216.76    5.88
  -1   9   1  215.95    5.74
  -1  -9   1  228.09    5.93
   1  -9  -1  220.43    5.94
  -1  -9   1  213.48    5.62
   1  -9   0  671.01   14.61
   1  -9   0  675.84   14.73
  -1  -9   0  656.40   14.44
  -1  -9   0  697.20   14.87
   1   9   0  658.95   14.70
  -1   9   0  653.04   14.53
   1   9   1   95.64    3.68
  -1   9  -1   96.39    3.49
   1  -9   1  100.21    3.77
   1  -9   2  498.42   11.70
  -1   9  -2  512.41   10.67
  -1  -9  -2  518.72   10.66
  -1   9  -2  529.47   11.69
  -1   9  -3  584.64   12.56
  -1  -9  -3  606.76   12.57
  -1  -9  -3  592.58   13.53
  -1  -9  -3  602.35   13.70
  -1   9  -3  579.66   13.26
   1  -9   3  612.66   13.00
  -1  -9  -3  595.02   13.75
  -1   9  -4  205.70    6.03
  -1   9  -4  216.82    5.43
  -1  -9  -4  219.28    5.45
  -1  -9  -4  219.99    6.52
  -1   9  -4  222.05    6.01
  -1  -9  -4  219.71    6.42
   1  -9   4  231.15    5.48
  -1  -9  -4  215.54    6.69
  -1   9  -5  120.70    4.48
  -1   9  -5  127.83    4.08
  -1  -9  -5  115.99    3.96
  -1  -9  -5  124.83    4.99
  -1   9  -5  135.99    4.68
  -1  -9  -5  119.54    4.67
   1  -9   5  123.65    3.45
  -1  -9  -5  119.68    4.94
   1  -9   6  120.14    3.13
  -1   9  -6  119.54    4.76
  -1   9  -6  126.45    4.38
  -1  -9  -6  130.15    4.41
  -1  -9  -6  133.81    5.17
  -1   9  -6  137.19    4.92
  -1  -9  -6  130.36    5.07
  -1  -9  -6  117.54    5.17
  -1  -9  -7  113.36    4.50
  -1   9  -7  113.72    4.49
  -1  -9  -7  112.64    5.19
  -1   9  -7  118.18    5.05
  -1  -9  -7  100.68    5.01
  -1   9  -7  101.11    4.71
  -1   9  -8   69.87    4.56
  -1  -9  -8   79.34    4.35
  -1   9  -8   72.10    4.31
  -1  -9  -8   71.17    5.02
   1  10 -10   -4.85    4.74
  -1 -10  10   -2.10    4.43
   1  10  -9  367.71    9.33
   1 -10  -9  369.94    9.37
  -1 -10   9  372.21    9.70
  -1  10   9  353.14    9.41
   1  10  -9  357.57   10.13
   1  10  -8   87.18    4.23
   1 -10  -8   87.42    4.11
   1 -10  -8   86.06    4.47
   1  10  -8   94.72    4.49
  -1  10   8   80.20    4.23
  -1 -10   8   83.86    4.42
   1  10  -8   80.28    4.85
   1 -10  -7  125.22    4.50
   1  10  -7  130.08    4.55
   1 -10  -7  125.82    4.93
   1  10  -7  140.99    4.78
  -1 -10   7  123.85    4.63
  -1  10   7  121.57    4.43
   1  10  -7  118.82    5.16
   1 -10  -6  313.83    8.19
  -1 -10   6  330.72    7.52
   1  10  -6  328.85    7.73
   1 -10  -6  328.08    7.71
   1  10  -6  329.46    8.05
  -1  10   6  300.87    7.61
  -1 -10   6  321.08    7.79
   1  10  -6  318.80    8.63
  -1 -10   5  112.84    3.59
   1 -10  -5  113.44    4.52
   1  10  -5  110.88    4.61
   1  10  -5  117.70    3.56
   1 -10  -5  116.79    3.53
   1 -10  -5  108.23    4.64
  -1 -10   5  113.84    3.81
   1 -10  -4   24.63    3.03
   1  10  -4   30.17    3.13
  -1 -10   4   29.27    2.55
   1 -10  -4   31.21    3.20
   1 -10  -3  766.88   16.81
   1  10  -3  729.07   16.81
  -1 -10   3  750.14   16.43
   1  10  -2  506.38   12.15
   1 -10  -2  519.22   12.08
  -1 -10   2  539.27   11.87
  -1 -10   2  550.33   12.09
   1 -10  -1  569.01   12.80
  -1 -10   1  565.12   12.89
  -1  10   1  568.38   12.73
   1  10  -1  554.83   12.87
  -1 -10   1  604.47   12.93
  -1 -10   1  543.63   12.56
   1 -10  -1  556.44   12.83
  -1 -10   0   97.49    3.90
   1 -10   0  103.59    3.90
   1  10   0  106.11    3.90
  -1  10   0  102.84    3.80
  -1 -10   0  106.35    4.25
   1 -10   0  100.35    4.08
  -1 -10   0   99.51    3.76
  -1  10  -1    1.86    2.32
   1 -10   1    3.42    2.64
   1  10   1    1.20    2.52
  -1 -10  -1    0.15    2.66
   1 -10   2  124.46    4.48
  -1  10  -2  114.23    4.18
   1 -10   2  121.10    4.03
  -1 -10  -3  324.96    7.04
  -1  10  -3  325.61    7.06
  -1 -10  -3  313.85    8.56
  -1  10  -3  305.67    8.02
  -1 -10  -3  319.87    8.74
   1 -10   3  330.03    7.75
  -1  10  -4  257.76    6.11
  -1 -10  -4  263.50    6.14
  -1 -10  -4  272.57    7.58
  -1  10  -4  238.83    6.85
  -1  10  -4  252.13    6.99
  -1 -10  -4  249.22    7.21
   1 -10   4  265.87    6.39
  -1 -10  -4  256.21    7.50
  -1  10  -5  293.02    7.85
  -1 -10  -5  296.98    7.15
  -1  10  -5  290.85    7.16
  -1 -10  -5  306.96    8.29
  -1  10  -5  300.17    7.78
  -1 -10  -5  295.14    8.21
  -1 -10  -5  295.30    8.48
   1 -10   5  299.88    6.92
  -1  10  -6   28.44    3.13
  -1 -10  -6   30.65    2.95
  -1 -10  -6   25.47    3.96
  -1  10  -6   26.42    3.54
   1 -10   6   29.76    1.91
  -1  10  -6   26.21    3.49
  -1 -10  -7   34.47    3.36
  -1  10  -7   29.02    3.33
  -1 -10  -7   29.24    4.33
  -1  10  -7   21.86    3.75
  -1 -10  -8   37.30    3.78
  -1  10  -8   38.07    3.85
  -1  10  -8   36.54    4.30
  -1  10  -9  110.19    5.75
  -1  10 -10    5.75    4.61
   1  11  -9    2.82    3.47
   1  11  -9    9.33    4.38
   1  11  -8   -0.14    3.51
   1  11  -8    0.86    3.25
   1  11  -8   -1.61    3.98
   1 -11  -8    2.07    3.74
   1 -11  -7   93.81    3.91
   1  11  -7   96.44    4.27
   1  11  -7   92.72    3.90
   1  11  -7   98.73    4.98
   1 -11  -7   91.65    4.59
  -1 -11   7   87.65    3.23
   1  11  -6  487.54   10.60
   1 -11  -6  463.61   10.58
   1  11  -6  466.90   11.70
  -1 -11   6  484.81   10.68
   1 -11  -6  459.13   11.25
   1  11  -5  295.50    8.35
   1 -11  -5  302.02    8.41
   1 -11  -5  310.74    8.22
   1 -11  -4  126.10    5.00
   1  11  -4  123.44    4.86
  -1 -11   4  130.14    4.41
   1 -11  -4  123.58    4.86
   1  11  -3  117.09    4.68
   1 -11  -3  121.17    4.62
  -1 -11   3  115.44    4.32
  -1 -11   3  123.50    4.37
   1 -11  -2   24.61    3.38
   1 -11  -2   22.99    2.91
   1  11  -2   22.34    3.06
  -1 -11   2   18.37    2.80
  -1 -11   2   25.30    3.02
   1 -11  -1   84.35    3.93
  -1 -11   1   78.69    3.93
  -1  11   1   75.45    3.58
   1  11  -1   74.75    3.86
  -1 -11   1   89.43    4.10
   1 -11  -1   70.03    4.01
  -1 -11   1   74.70    3.62
  -1 -11   0  476.68   11.24
   1 -11   0  472.32   11.17
  -1  11   0  462.07   11.09
   1  11   0  471.62   11.30
  -1 -11   0  508.08   11.47
   1 -11   0  472.88   11.30
  -1 -11   0  464.57   11.00
  -1  11  -1  180.76    5.50
   1  11   1  180.01    5.58
   1 -11   1  194.96    5.59
  -1 -11  -1  189.49    6.02
   1 -11   1  185.45    5.74
   1 -11   2  460.15   11.08
  -1  11  -2  443.88   10.95
  -1  11  -3  147.40    3.52
  -1  11  -3  152.07    5.06
  -1 -11  -3  151.20    5.68
   1 -11   3  154.57    4.76
  -1 -11  -3  153.52    5.87
  -1  11  -4   21.81    3.14
  -1  11  -4   23.56    2.04
  -1 -11  -4   19.74    3.86
  -1 -11  -4   19.30    2.01
   1 -11   4   18.86    2.60
  -1 -11  -4   18.65    3.95
  -1  11  -5   31.20    2.56
  -1 -11  -5   32.14    2.58
  -1 -11  -5   31.24    4.14
  -1  11  -5   30.80    3.37
   1 -11   5   29.40    2.54
  -1  11  -5   28.48    3.51
  -1 -11  -6   92.00    3.83
  -1  11  -6   92.84    3.86
  -1 -11  -6   95.75    5.21
  -1  11  -6   95.39    4.59
   1 -11   6   99.80    3.19
  -1  11  -6   97.22    4.67
  -1  11  -7   47.37    4.19
  -1 -11  -7   48.50    4.86
  -1  11  -7   49.89    3.67
  -1  11  -8  162.78    5.56
  -1  11  -8  166.10    6.54
  -1  11  -9   34.63    4.79
   1  12  -8    8.48    4.38
   1  12  -7   97.45    5.25
  -1 -12   7  101.44    3.59
   1 -12  -7   93.44    4.78
   1  12  -6   95.21    4.94
  -1 -12   6   94.28    3.88
   1 -12  -6   91.09    4.56
   1  12  -5    2.74    3.38
  -1 -12   5    4.05    2.85
   1 -12  -5    9.32    3.50
   1  12  -4  117.18    4.97
  -1 -12   4  121.77    4.55
   1 -12  -4  115.05    4.96
   1 -12  -3  319.96    8.58
   1  12  -3  322.64    8.53
  -1 -12   3  307.48    8.11
  -1 -12   3  336.03    8.29
   1 -12  -2    5.81    3.49
   1 -12  -2    1.93    3.12
   1  12  -2    4.88    3.06
  -1 -12   2    2.81    2.88
  -1 -12   2    6.78    3.11
  -1 -12   1  154.16    5.21
   1 -12  -1  159.90    5.71
   1 -12  -1  161.60    5.46
  -1  12   1  158.24    5.31
   1  12  -1  166.04    5.53
  -1 -12   1  174.79    5.67
  -1 -12   0   60.97    3.64
   1 -12   0   59.26    3.95
  -1 -12   0   53.99    3.88
   1 -12   0   60.28    3.86
   1  12   0   63.99    3.74
  -1  12   0   63.33    3.64
  -1 -12   0   59.89    3.97
   1 -12   0   63.35    3.93
  -1 -12  -1    8.00    3.47
  -1 -12  -1    2.19    3.32
  -1  12  -1    0.86    2.90
   1 -12   1    5.40    3.22
   1  12   1   -1.27    3.04
   1 -12   1    6.79    3.12
  -1 -12  -1    3.41    3.18
  -1 -12  -2  159.12    5.77
   1 -12   2  179.10    5.49
  -1 -12  -2  170.44    6.18
   1 -12   2  159.57    5.61
  -1  12  -2  161.31    5.42
  -1 -12  -3  149.05    5.87
  -1  12  -3  153.33    5.37
   1 -12   3  158.74    5.11
  -1 -12  -4   82.24    4.92
  -1  12  -4   85.51    2.70
  -1  12  -4   90.11    4.45
   1 -12   4   91.00    3.84
  -1  12  -5  285.95    6.94
   1 -12   5  303.57    7.30
  -1 -12  -5  298.43    8.70
  -1  12  -5  296.95    8.11
  -1  12  -6   24.93    2.85
  -1  12  -6   25.63    3.88
   1 -12   6   23.57    2.51
  -1  12  -7   37.01    4.22
  -1  12  -8   91.23    5.38
   1  13  -7   49.12    4.76
   1  13  -6  128.06    5.66
  -1 -13   6  132.18    4.60
  -1 -13   5  127.11    4.64
   1  13  -5  119.86    5.31
   1 -13  -5  120.21    5.34
  -1 -13   4  176.65    5.59
   1 -13  -4  166.15    5.93
   1  13  -4  162.66    6.02
   1 -13  -3  100.53    5.24
  -1 -13   3  100.88    4.61
  -1 -13   3   92.00    4.37
   1  13  -3   93.96    4.70
   1 -13  -2   47.67    4.33
  -1 -13   2   60.19    3.74
   1  13  -2   54.65    3.99
  -1 -13   2   52.40    4.00
  -1 -13   1    4.58    3.44
  -1 -13   1    1.71    3.19
   1 -13  -1    3.04    3.74
   1  13  -1    1.03    3.23
   1 -13  -1    1.13    3.20
   1 -13   0  286.80    8.01
  -1  13   0  284.25    7.88
   1  13   0  282.11    8.01
   1 -13   0  303.58    8.27
   1 -13   0  299.32    8.30
  -1 -13   0  292.72    7.87
  -1  13  -1  344.14    8.79
   1 -13   1  321.06    8.91
   1 -13   1  360.86    8.89
  -1 -13  -1  303.62    8.58
   1 -13   2  204.83    6.58
  -1  13  -2  207.61    6.44
   1 -13   2  219.35    6.42
  -1 -13  -2  202.96    6.48
  -1 -13  -3   65.27    4.73
   1 -13   3   65.06    3.89
  -1  13  -3   65.61    4.16
   1 -13   4   37.01    3.41
  -1  13  -4   35.44    3.90
  -1  13  -5   32.80    4.25
   1 -13   5   36.66    3.18
  -1  13  -6   30.60    4.07
  -1  13  -7   82.39    5.07
   1  14  -6  100.83    5.48
   1  14  -5   26.45    4.17
  -1 -14   5   27.89    3.66
  -1 -14   4  169.04    5.67
   1  14  -4  157.07    6.15
   1  14  -3  219.62    7.16
  -1 -14   3  236.41    7.02
   1 -14  -3  224.66    7.60
  -1 -14   2    7.98    3.51
   1  14  -2    8.15    3.69
   1 -14  -2    5.05    4.14
  -1 -14   1  218.50    6.64
   1 -14  -1  214.30    7.19
   1  14  -1  209.55    6.98
   1 -14   0  163.72    6.35
  -1 -14   0  165.75    5.93
  -1  14   0  175.08    5.93
   1  14   0  177.10    6.09
  -1 -14  -1    4.29    3.81
   1 -14   1    6.52    4.06
  -1  14  -1    1.44    3.49
  -1 -14  -2  161.43    6.10
   1 -14   2  164.45    6.21
  -1  14  -2  179.47    6.09
   1 -14   2  178.40    5.98
   1 -14   3   27.02    3.68
  -1  14  -3   23.38    3.82
   1 -14   4   10.85    3.34
  -1  14  -4    8.75    3.78
  -1  14  -5   39.01    4.28
  -1  14  -6   51.11    4.61
   1  15  -4   39.43    4.70
   1 -15  -4   42.47    5.29
   1  15  -3    5.52    3.90
   1 -15  -3    5.56    4.69
   1  15  -2   19.23    4.12
  -1 -15   2   22.84    3.92
   1 -15  -2   17.21    4.71
  -1 -15   1    9.96    3.82
   1  15  -1    9.19    3.86
   1 -15  -1   10.74    4.32
  -1 -15   0  181.14    6.30
   1 -15   0  181.06    6.64
   1  15   0  178.27    6.50
  -1 -15  -1  196.58    6.98
   1 -15   1  211.57    7.18
  -1 -15  -2  107.43    5.59
  -1  15  -2  120.83    5.45
   1 -15   2  118.66    5.62
  -1  15  -3    3.38    3.83
  -1 -15  -3    4.76    4.31
  -1  15  -4    2.06    4.08
  -1  15  -5    2.89    4.16
  -1 -16   2   -0.15    4.03
   1 -16  -2    1.08    4.80
   1 -16  -1   32.10    4.89
  -1 -16   1   37.14    4.37
   1 -16   0   91.39    5.51
  -1 -16   0   87.21    5.14
   1 -16   1    5.64    4.56
  -1 -16  -1    6.50    4.21
   1 -16   2   75.90    5.24
  -1 -16  -2   75.66    5.16
  -1 -16  -3   18.01    4.77
  -2   0  14  112.26    6.45
  -2   0  13   -2.62    4.77
  -2   0  12   58.41    5.40
  -2   0  12   64.03    5.08
  -2   0  11    1.80    3.84
  -2   0  11    5.59    3.94
  -2   0  10  658.58   15.07
   2   0 -10  643.23   14.91
  -2   0  10  650.15   15.34
   2   0  -9   -0.55    2.85
  -2   0   9   -1.80    3.24
  -2   0   9    1.82    3.01
   2   0  -8   25.87    2.80
  -2   0   8   20.77    2.93
  -2   0   8   27.07    2.85
   2   0  -7    2.31    2.10
  -2   0   7   -0.31    2.34
  -2   0   7    0.43    2.16
  -2   0   6    9.31    2.13
   2   0  -6    7.57    2.05
   2   0  -5    2.20    1.41
  -2   0   5   -2.19    1.58
   2   0  -4 4604.25   91.23
  -2   0   4 4440.96   91.32
  -2   0   3   -0.24    0.95
   2   0  -3    1.82    0.91
  -2   0   2    9.79    0.86
   2   0   0   52.07    1.44
  -2   0  -1    0.89    0.96
  -2   0  -1   -0.69    0.69
   2   0   1    2.26    1.23
  -2   0  -2 6375.01  129.32
  -2   0  -2 6384.36  129.44
   2   0   2 6346.09  129.09
  -2   0  -2 6580.18  129.12
   2   0   2 6454.41  129.42
  -2   0  -3   -0.59    1.37
  -2   0  -3    0.58    0.89
   2   0   3    0.82    1.49
  -2   0  -3   -0.31    1.55
   2   0   3   -0.43    0.85
  -2   0  -4  153.69    4.14
  -2   0  -4  140.21    3.52
   2   0   5   -1.43    2.17
  -2   0  -5   -0.96    1.25
  -2   0  -5   -0.05    2.09
  -2   0  -6  101.76    3.91
   2   0   6  103.58    4.05
  -2   0  -6  108.20    3.01
   2   0   7   -0.30    2.96
  -2   0  -7    0.42    2.79
   2   0   7    0.74    2.94
  -2   0  -7    1.16    1.57
  -2   0  -8  833.88   17.76
   2   0   8  801.93   17.84
  -2   0  -8  769.78   16.50
   2   0   8  807.79   18.05
   2   0   9    3.36    3.98
   2   0  10    1.22    4.48
   2   0  11    1.08    5.01
  -2   1  14   17.11    5.17
  -2   1  13    5.22    4.55
  -2  -1  13    1.87    5.03
  -2  -1  12    2.85    4.62
  -2  -1  12   13.02    4.59
  -2   1  12    5.40    4.26
  -2   1  11   93.28    4.93
  -2  -1  11   97.75    5.18
  -2  -1  11   83.13    5.20
   2   1 -11   79.28    2.85
   2  -1 -10    1.68    3.32
  -2   1  10    7.29    3.39
  -2  -1  10   12.14    3.65
  -2  -1  10    4.69    3.62
   2  -1  -9  622.82   13.81
  -2   1   9  588.85   13.78
  -2  -1   9  593.74   13.96
  -2  -1   9  621.86   14.14
   2  -1  -8   24.77    2.84
  -2  -1   8   18.14    2.80
  -2   1   8   21.28    2.69
  -2  -1   8   24.65    3.04
  -2   1   7  122.87    4.06
   2  -1  -7  134.96    4.20
  -2  -1   7  131.82    4.36
   2  -1  -6    0.91    1.82
  -2   1   6    1.46    1.58
  -2  -1   6    2.78    1.96
  -2   1   5 1917.89   38.64
  -2  -1   5 1903.91   38.89
   2  -1  -5 1869.18   38.78
  -2   1   4   65.60    1.96
   2  -1  -4   70.56    2.19
  -2  -1   4   67.49    2.30
   2  -1  -3 1740.74   34.73
  -2  -1   3 1677.71   34.78
  -2  -1   2   61.30    1.74
   2  -1  -1 2079.95   41.79
   2   1  -1 2084.83   42.04
  -2   1   0   96.72    2.33
   2  -1   0   96.29    2.33
  -2  -1   0   95.18    2.20
  -2  -1   0  101.21    2.43
  -2  -1  -1 9422.47  182.57
  -2  -1  -1 8899.90  182.69
   2   1   1 8899.21  182.80
  -2  -1  -1 8883.43  182.80
   2  -1   1 9254.37  182.79
  -2  -1  -2  313.27    7.06
  -2  -1  -2  309.74    6.92
   2  -1   2  322.49    6.72
   2   1   2  321.99    6.91
   2  -1   2  323.68    7.18
   2   1   2  324.27    7.16
  -2  -1  -2  322.27    7.17
  -2  -1  -3  304.40    7.12
  -2  -1  -3  308.38    6.90
   2  -1   3  315.23    6.59
  -2  -1  -3  320.66    7.31
   2  -1   3  316.10    7.31
  -2  -1  -4 1029.35   21.66
  -2  -1  -4 1051.74   21.36
  -2  -1  -4 1000.17   21.84
   2  -1   4 1042.30   21.89
   2  -1   5  101.91    3.71
  -2  -1  -5  101.90    3.68
  -2  -1  -5  110.08    3.15
  -2  -1  -5  108.27    4.00
   2  -1   6   10.44    2.68
  -2  -1  -6   10.51    2.61
  -2  -1  -6    6.61    1.85
   2   1   6    5.72    2.74
   2   1   7 1034.95   22.66
  -2  -1  -7 1051.84   21.78
   2  -1   7 1036.13   22.54
  -2  -1  -7 1036.92   22.41
   2  -1   8   -1.67    3.21
   2   1   8   -4.24    3.51
  -2  -1  -8   -4.04    3.34
  -2  -1  -8    1.13    2.13
   2  -1   8   -0.10    3.50
  -2  -1  -9   91.54    3.46
   2   1   9   95.44    5.18
   2  -1   9   99.25    5.56
   2   1  10   44.61    5.02
   2  -1  10   52.43    5.17
   2   1  11    1.76    4.88
   2  -1  11   -2.33    5.00
  -2   2  14   70.87    5.66
  -2   2  13    3.50    4.54
  -2  -2  13    7.58    5.13
  -2   2  12    4.34    4.08
  -2  -2  12    3.69    4.60
  -2   2  12    1.59    4.61
  -2  -2  12    7.01    4.78
  -2   2  11   13.17    3.81
  -2   2  11    6.85    4.29
  -2  -2  11    9.70    4.18
  -2  -2  11    6.20    4.28
  -2  -2  10  632.02   13.92
  -2   2  10  586.88   13.75
   2  -2 -10  626.34   13.44
  -2   2  10  601.58   13.32
  -2  -2  10  595.41   13.78
  -2  -2   9   17.14    3.43
   2  -2  -9   18.91    3.08
   2   2  -9   21.39    1.53
  -2   2   9   17.33    2.92
  -2  -2   9   18.01    3.56
  -2   2   8  100.08    3.83
  -2  -2   8  100.64    4.19
   2  -2  -8  102.23    3.94
   2  -2  -7   20.15    2.47
  -2   2   7   24.89    2.30
  -2  -2   7   24.53    2.70
   2  -2  -6   12.54    2.03
  -2   2   6   12.43    1.77
  -2  -2   6   11.37    2.10
  -2   2   5   23.91    1.47
  -2  -2   5   23.06    1.86
   2  -2  -5   18.74    1.79
  -2   2   4 4413.28   88.36
   2  -2  -4 4419.35   88.61
  -2  -2   4 4429.44   88.69
   2   2  -4 4340.37   88.43
   2  -2  -3  215.88    4.81
  -2   2   3  210.45    4.45
   2   2  -3  212.23    4.74
  -2  -2   3  211.19    4.85
  -2  -2   2  178.80    4.07
   2   2  -2  180.66    4.09
   2  -2  -1   29.25    1.18
  -2  -2   1   28.36    1.17
   2   2  -1   31.66    1.20
   2  -2   0   69.76    1.58
  -2  -2   0   70.97    1.83
   2   2   0   69.32    1.95
  -2   2   0   70.99    1.95
  -2   2   0   69.59    1.57
   2  -2   0   69.00    1.96
  -2  -2   0   68.63    2.00
  -2   2  -1  192.57    4.26
  -2  -2  -1  177.83    4.12
  -2  -2  -1  178.61    4.26
  -2  -2  -1  187.29    4.41
  -2  -2  -2 9908.68  196.14
   2  -2   2 9999.00  196.32
  -2  -2  -2 9642.24  196.13
   2   2   2 9793.14  196.12
  -2  -2  -2 9785.76  196.28
   2   2   2 9511.62  196.25
  -2  -2  -3  272.70    6.35
   2  -2   3  270.81    5.69
  -2  -2  -3  268.52    6.49
   2  -2   3  274.70    6.56
  -2  -2  -3  277.13    6.24
  -2  -2  -4  730.07   16.13
   2  -2   4  752.03   16.25
  -2  -2  -4  752.52   15.80
  -2  -2  -4  750.09   15.96
  -2  -2  -5   18.45    2.34
   2  -2   5   16.19    2.29
   2  -2   5   18.09    2.77
  -2  -2  -5   18.58    2.60
  -2  -2  -5   20.43    2.05
  -2  -2  -6   76.81    3.60
   2  -2   6   81.88    3.64
  -2  -2  -6   79.07    3.13
  -2  -2  -6   75.12    3.83
   2   2   6   81.29    3.65
  -2  -2  -7  191.08    5.28
  -2  -2  -7  189.74    5.73
   2  -2   7  181.69    5.79
   2   2   7  172.01    5.88
  -2  -2  -8  691.11   14.84
  -2   2  -8  645.47   15.30
  -2  -2  -8  693.05   15.39
   2   2   8  647.29   15.61
  -2  -2  -9    5.98    2.74
   2   2   9    8.35    4.23
   2  -2   9   10.17    4.51
   2   2  10    4.22    4.41
   2  -2  10    0.36    4.78
   2   2  11   20.89    4.93
   2  -2  11   15.21    5.40
  -2   3  14    3.80    5.15
  -2   3  13   18.99    4.59
  -2  -3  13    8.37    5.39
  -2   3  12    6.85    4.21
  -2  -3  12    4.09    4.78
  -2   3  12    8.65    4.71
  -2  -3  12    5.78    4.94
  -2   3  11   57.15    4.26
  -2  -3  11   61.19    5.02
  -2   3  11   59.28    4.97
  -2  -3  11   61.75    5.14
  -2   3  10   -0.15    3.18
   2   3 -10    1.17    3.44
   2  -3 -10    1.24    3.38
  -2  -3  10    1.87    3.78
  -2   3  10    3.51    3.66
  -2  -3  10   -4.00    3.87
   2  -3  -9  711.18   14.64
   2   3  -9  708.21   14.66
  -2   3   9  687.32   14.44
  -2  -3   9  691.87   14.94
  -2   3   9  683.86   14.96
   2   3  -8   13.39    2.74
   2  -3  -8    7.60    2.81
  -2   3   8    9.71    2.47
   2   3  -8   11.14    1.26
  -2   3   8    9.46    2.90
  -2  -3   8   12.51    2.90
  -2   3   7   29.29    2.65
   2  -3  -7   27.71    2.56
  -2   3   7   28.65    2.29
   2   3  -7   27.83    2.59
   2   3  -7   28.69    1.51
  -2  -3   7   29.15    2.79
   2  -3  -6   37.63    2.36
   2   3  -6   34.98    2.37
   2   3  -6   33.91    1.55
  -2   3   6   32.11    2.41
  -2  -3   6   38.19    2.53
  -2   3   6   33.46    2.00
  -2   3   5  668.25   14.15
   2   3  -5  673.83   14.07
   2   3  -5  683.25   14.40
  -2  -3   5  688.80   14.52
  -2   3   5  689.15   14.50
   2  -3  -5  667.02   14.39
  -2   3   4    8.03    1.41
  -2  -3   4    5.22    1.38
  -2   3   4    6.86    0.93
   2  -3  -4    6.43    1.28
   2   3  -4    5.21    1.31
   2  -3  -4    6.18    0.92
   2   3  -4    5.83    1.02
   2   3  -3 2465.13   51.24
   2  -3  -3 2587.84   51.25
   2  -3  -3 2517.24   50.97
  -2  -3   3 2514.57   51.29
  -2   3   3 2509.69   51.28
   2   3  -3 2571.48   51.27
  -2  -3   3 2598.93   51.21
   2   3  -2  616.43   12.42
  -2   3   2  587.95   12.28
   2   3  -2  590.83   12.03
  -2  -3   2  581.75   12.30
  -2  -3   1 1583.57   31.09
   2  -3  -1 1516.76   30.87
   2   3  -1 1476.03   31.12
   2  -3  -1 1536.27   31.08
   2  -3   0  697.11   14.01
  -2  -3   0  684.90   14.23
   2  -3   0  673.62   14.32
  -2   3   0  695.41   14.24
  -2   3   0  697.12   14.00
  -2  -3   0  650.64   14.30
   2   3   0  671.99   14.35
  -2   3  -1 2984.76   59.86
  -2   3  -1 3027.42   60.17
   2  -3   1 2970.37   60.15
  -2  -3  -1 2896.37   60.10
  -2  -3  -1 2985.67   60.30
  -2  -3  -1 2994.49   60.22
  -2  -3  -2    1.47    1.36
  -2  -3  -2    1.77    1.21
  -2   3  -2    3.04    1.23
  -2   3  -2    3.12    1.34
  -2  -3  -2    4.17    1.12
  -2  -3  -2    4.17    1.34
  -2  -3  -3 1484.05   30.97
  -2  -3  -3 1511.74   30.84
  -2  -3  -3 1499.35   30.78
  -2   3  -3 1495.16   30.79
  -2  -3  -4  163.10    4.72
  -2  -3  -4  161.08    4.40
  -2  -3  -4  161.00    4.44
  -2   3  -4  153.53    4.39
  -2  -3  -5  662.61   15.11
   2   3   5  683.48   15.12
  -2  -3  -5  714.64   14.87
   2  -3   5  689.05   15.31
  -2   3  -5  671.13   14.90
  -2  -3  -5  674.22   14.88
   2   3   6  350.44    8.64
   2  -3   6  335.36    8.96
  -2  -3  -6  350.06    8.67
  -2  -3  -6  354.06    8.33
  -2  -3  -6  345.37    8.48
  -2   3  -6  327.32    8.40
   2   3   7  552.21   13.30
  -2  -3  -7  580.96   13.17
  -2   3  -7  567.40   13.16
  -2  -3  -7  547.23   13.39
  -2  -3  -7  601.60   13.00
  -2  -3  -8    7.66    2.96
   2   3   8    8.25    3.61
  -2  -3  -8    4.02    3.35
  -2   3  -8    7.04    3.44
  -2  -3  -9  154.08    5.37
   2  -3   9  154.14    6.78
   2   3   9  154.11    6.27
   2  -3  10   22.35    5.27
   2   3  10   25.04    4.68
   2  -3  11    9.11    5.20
   2   3  11   -3.89    5.31
  -2   4  14   36.40    5.25
  -2  -4  13    5.95    5.67
  -2   4  13    0.96    4.68
  -2  -4  12   10.01    4.92
  -2   4  12    5.80    4.71
  -2  -4  12    2.38    5.15
  -2   4  12    2.42    4.31
  -2  -4  11   17.08    4.54
  -2   4  11    8.75    4.35
  -2  -4  11   18.45    4.63
  -2   4  11   19.30    3.92
  -2   4  10  548.61   13.07
  -2   4  10  562.86   13.57
  -2  -4  10  536.42   13.57
   2  -4 -10  577.09   13.22
   2   4 -10  571.17   13.26
   2  -4  -9   26.77    3.41
   2   4  -9   28.75    3.38
  -2   4   9   29.40    3.60
  -2  -4   9   29.09    3.67
  -2   4   9   27.06    3.15
   2   4  -8   26.75    3.03
  -2   4   8   27.34    3.14
   2  -4  -8   32.51    3.02
  -2  -4   8   25.89    3.20
   2   4  -8   28.21    1.34
  -2   4   8   27.22    2.67
  -2   4   7   25.39    2.80
  -2  -4   7   29.06    2.86
   2  -4  -7   31.90    2.65
   2   4  -7   33.12    2.73
   2   4  -7   29.15    1.49
  -2   4   7   32.21    2.34
  -2   4   6  282.74    6.37
  -2  -4   6  272.49    6.77
  -2   4   6  269.80    6.74
   2  -4  -6  277.58    6.58
   2   4  -6  260.68    6.60
   2   4  -6  263.59    6.00
   2  -4  -6  268.11    6.30
   2  -4  -5  226.55    5.22
  -2   4   5  227.46    5.64
  -2  -4   5  227.71    5.62
   2  -4  -5  220.41    5.48
   2   4  -5  225.43    5.51
   2   4  -5  227.74    5.18
   2   4  -4 2062.91   41.71
   2   4  -4 2050.26   41.78
  -2   4   4 2039.71   41.81
  -2  -4   4 2040.63   41.84
   2  -4  -4 2081.96   41.78
   2  -4  -4 2049.00   41.54
   2   4  -4 2046.47   41.60
  -2  -4   4 2065.72   41.63
  -2   4   3  181.29    4.33
  -2  -4   3  180.48    4.36
   2  -4  -3  185.79    4.14
   2   4  -3  182.63    4.31
   2   4  -3  192.31    4.17
   2  -4  -3  187.63    4.32
  -2  -4   3  187.71    4.39
   2   4  -3  183.08    4.40
   2   4  -2   50.11    1.90
  -2  -4   2   47.98    1.62
  -2   4   2   50.05    1.58
   2   4  -2   47.23    1.87
  -2  -4   2   49.21    1.40
   2  -4  -2   53.23    1.69
  -2  -4   2   52.74    1.85
   2  -4  -1  158.41    3.93
  -2  -4   1  161.10    3.92
   2   4  -1  151.88    3.87
   2  -4  -1  160.97    3.65
   2   4  -1  157.79    3.95
   2  -4   0   32.95    1.69
  -2   4   0   36.48    1.63
  -2   4   0   35.20    1.27
  -2  -4   0   33.65    1.71
   2  -4   0   34.17    1.31
  -2  -4   0   31.19    1.53
  -2  -4  -1   74.52    2.46
  -2   4  -1   72.45    2.14
  -2  -4  -1   76.12    2.34
   2  -4   1   76.45    2.44
  -2   4  -1   74.89    2.06
  -2  -4  -2 4104.96   84.26
  -2   4  -2 4228.69   84.27
  -2  -4  -2 4232.19   84.39
  -2  -4  -2 4171.29   84.51
  -2  -4  -2 4162.97   84.60
  -2  -4  -3  298.26    6.87
  -2   4  -3  296.09    6.86
  -2  -4  -3  302.13    6.91
  -2  -4  -3  298.17    7.14
  -2  -4  -3  290.57    7.03
   2   4   4   34.28    2.62
  -2  -4  -4   40.67    2.79
  -2  -4  -4   39.50    2.42
  -2   4  -4   37.71    2.31
  -2  -4  -4   40.51    2.45
   2   4   5   13.25    2.50
  -2  -4  -5   10.73    2.32
  -2  -4  -5   10.83    2.33
  -2  -4  -5   13.97    2.68
   2   4   6   74.21    3.81
  -2  -4  -6   88.51    3.80
  -2   4  -6   85.45    3.73
  -2  -4  -6   84.27    4.04
   2  -4   6   82.11    4.26
  -2  -4  -6   82.23    3.73
  -2  -4  -7   34.71    3.44
   2   4   7   27.79    3.56
  -2   4  -7   27.68    3.42
  -2  -4  -7   24.97    3.08
   2  -4   7   24.69    4.11
  -2  -4  -7   30.30    3.64
   2   4   8  743.19   17.30
  -2   4  -8  731.17   17.01
  -2  -4  -8  762.41   17.07
  -2  -4  -8  782.48   17.01
  -2  -4  -9  135.04    5.42
   2   4   9  147.05    6.26
   2   4  10    0.33    4.70
   2  -4  10    3.86    5.43
   2   4  11   21.30    5.44
  -2   5  13   13.43    4.61
  -2   5  12   -4.69    4.33
  -2  -5  12   -2.24    5.37
  -2   5  12    1.48    4.91
  -2  -5  12    3.74    4.85
  -2   5  11   50.61    4.44
  -2   5  11   45.57    4.98
  -2  -5  11   42.86    4.87
   2  -5 -10   -1.96    3.58
   2   5 -10    0.39    3.54
  -2   5  10   -1.26    3.45
  -2   5  10   -0.75    3.93
  -2  -5  10    2.02    3.80
  -2   5   9  299.85    7.64
   2  -5  -9  294.43    7.87
   2   5  -9  290.55    7.88
  -2   5   9  294.56    8.19
  -2  -5   9  291.14    8.19
  -2   5   8  193.99    5.60
  -2  -5   8  199.42    6.13
  -2   5   8  195.57    6.09
   2  -5  -8  205.73    5.84
   2   5  -8  197.81    5.82
   2  -5  -7    1.66    2.04
  -2   5   7    0.67    2.52
  -2  -5   7    3.96    2.62
   2   5  -7    1.69    2.46
   2  -5  -7    3.72    2.43
   2  -5  -6  308.54    7.38
   2   5  -6  302.70    7.37
  -2   5   6  303.82    7.46
  -2  -5   6  299.98    7.57
   2  -5  -6  309.25    7.12
   2   5  -6  321.72    6.91
  -2   5   5  766.12   16.33
  -2  -5   5  765.29   16.39
   2  -5  -5  775.93   16.25
   2   5  -5  772.24   16.24
   2  -5  -5  769.23   16.04
   2   5  -5  756.00   16.10
   2   5  -5  773.75   16.07
  -2  -5   4   25.56    1.84
  -2   5   4   24.64    1.74
   2  -5  -4   23.86    1.46
   2  -5  -4   24.19    1.67
   2   5  -4   27.93    1.54
   2   5  -4   25.06    1.66
  -2  -5   4   24.09    1.54
   2   5  -4   24.64    1.59
   2   5  -3 1370.25   28.66
  -2   5   3 1416.13   28.27
  -2  -5   3 1364.45   28.30
  -2  -5   3 1394.18   28.41
   2   5  -3 1368.10   28.19
   2  -5  -3 1394.95   28.50
   2   5  -3 1395.70   28.49
   2   5  -2  352.73    7.77
  -2  -5   2  337.31    7.30
  -2   5   2  339.63    7.27
  -2  -5   2  340.35    7.28
   2   5  -2  341.61    7.68
   2  -5  -2  349.09    7.54
  -2  -5   2  341.51    7.64
  -2   5   1  434.84    9.20
   2  -5  -1  420.67    9.45
   2  -5  -1  439.97    9.24
   2   5  -1  428.20    9.42
  -2  -5   1  423.50    9.41
   2   5   0  722.95   15.62
  -2   5   0  747.85   15.38
   2  -5   0  725.69   15.68
   2  -5   0  755.87   15.42
  -2  -5   0  745.11   15.64
  -2  -5  -1 2804.53   57.35
  -2  -5  -1 2811.83   56.90
  -2   5  -1 2825.18   56.89
   2  -5   1 2822.64   57.27
  -2   5  -1 2803.20   56.96
  -2  -5  -1 2857.12   57.23
  -2  -5  -2   16.21    1.89
  -2  -5  -2   13.00    1.93
  -2  -5  -2   12.34    1.53
  -2   5  -2   11.16    1.46
  -2  -5  -2   13.64    1.71
  -2   5  -2   10.93    1.32
  -2  -5  -3  254.75    6.03
  -2   5  -3  246.58    5.98
  -2  -5  -3  258.25    6.18
  -2  -5  -3  246.56    6.30
  -2  -5  -3  244.32    6.38
  -2  -5  -4  479.72   10.57
  -2   5  -4  471.09   10.54
  -2  -5  -4  471.98   10.92
  -2  -5  -4  466.33   10.66
  -2   5  -4  469.42   10.71
  -2  -5  -4  474.90   10.84
  -2  -5  -5   22.39    2.63
  -2   5  -5   15.11    2.58
  -2  -5  -5   19.81    2.96
  -2  -5  -5   20.06    2.44
  -2   5  -5   19.60    2.54
  -2  -5  -5   22.08    2.77
  -2  -5  -6  304.36    7.94
  -2  -5  -6  308.60    8.20
  -2  -5  -6  307.93    7.89
  -2   5  -6  316.17    7.86
  -2   5  -6  314.36    8.04
   2   5   6  294.00    8.07
   2   5   7  640.57   15.20
  -2  -5  -7  678.27   14.96
  -2   5  -7  665.33   14.92
  -2  -5  -7  658.07   15.24
  -2  -5  -7  655.85   14.96
   2  -5   7  645.72   15.56
   2   5   8    9.25    3.84
   2  -5   8   -3.62    4.24
  -2  -5  -8    8.21    3.96
  -2  -5  -8    7.06    3.41
  -2   5  -8    0.63    3.53
  -2  -5  -8    0.64    3.59
   2   5   9  105.16    5.65
  -2  -5  -9   96.79    5.01
   2   5  10   90.45    5.81
   2   5  11   -0.23    5.37
  -2   6  12    2.73    5.04
  -2  -6  12    0.47    4.98
  -2  -6  12   -1.98    5.45
  -2  -6  11   21.86    4.71
  -2   6  11   24.07    4.71
  -2   6  10  235.75    7.37
  -2  -6  10  210.15    7.36
   2   6 -10  234.52    7.01
   2  -6 -10  227.47    7.00
  -2   6   9  106.99    4.82
  -2  -6   9   99.32    4.87
   2  -6  -9  106.19    4.59
   2   6  -9  104.50    4.60
  -2   6   8   46.40    3.60
  -2  -6   8   40.05    3.67
   2   6  -8   45.48    3.37
   2  -6  -8   45.31    3.33
  -2   6   7   39.91    3.12
  -2  -6   7   48.86    3.26
   2   6  -7   42.69    3.00
   2  -6  -7   46.56    2.95
   2   6  -7   47.39    2.74
   2  -6  -7   43.94    2.67
  -2   6   6    2.37    2.22
  -2  -6   6   -0.65    2.27
   2  -6  -6    0.71    2.10
   2   6  -6    0.23    2.10
   2   6  -6    0.88    1.80
   2  -6  -6    0.97    1.86
   2   6  -5  403.14    8.80
   2  -6  -5  396.94    8.80
   2   6  -5  389.54    8.70
  -2   6   5  389.74    8.88
  -2  -6   5  391.92    8.91
  -2  -6   5  385.51    8.55
   2  -6  -5  383.42    8.63
  -2  -6   4 1324.30   26.29
  -2   6   4 1283.22   26.26
  -2  -6   4 1274.96   26.30
   2  -6  -4 1274.27   26.22
   2  -6  -4 1260.78   26.22
   2   6  -4 1277.24   26.19
   2   6  -4 1267.10   26.22
   2  -6  -4 1252.51   26.52
   2   6  -4 1254.87   26.66
  -2   6   3 1094.23   22.37
  -2  -6   3 1077.39   22.41
  -2  -6   3 1116.72   22.65
   2  -6  -3 1099.87   22.74
   2   6  -3 1067.36   22.89
  -2   6   2    4.05    1.00
  -2  -6   2    5.51    1.02
   2   6  -2    1.58    1.66
   2  -6  -2    1.69    1.36
  -2  -6   2    4.27    1.13
  -2  -6   2    4.36    1.48
   2  -6  -1  120.16    3.56
  -2  -6   1  110.17    2.79
  -2   6   1  116.59    2.74
  -2  -6   1  116.14    3.00
   2   6  -1  121.10    3.53
  -2  -6   1  125.09    3.50
   2  -6  -1  122.68    3.23
  -2   6   1  120.05    3.20
  -2  -6   1  113.15    3.45
   2   6   0  181.02    4.73
  -2   6   0  182.16    4.42
   2  -6   0  176.16    4.78
  -2  -6   0  181.20    4.74
   2  -6   0  190.55    4.50
  -2  -6  -1  743.33   15.64
  -2  -6  -1  713.17   14.98
  -2   6  -1  722.77   14.95
   2  -6   1  710.64   15.50
  -2   6  -1  732.90   15.20
  -2  -6  -1  726.73   15.43
  -2  -6  -2 1290.45   27.24
  -2  -6  -2 1306.79   27.30
  -2  -6  -2 1303.96   26.70
  -2   6  -2 1293.73   26.66
  -2   6  -2 1255.30   27.03
  -2  -6  -2 1311.65   27.09
  -2   6  -2 1338.46   26.81
  -2  -6  -3 1033.27   21.97
  -2  -6  -3 1042.26   22.04
  -2   6  -3 1024.86   21.47
  -2  -6  -3 1030.79   21.50
  -2   6  -3 1043.13   21.84
  -2  -6  -3 1031.63   21.79
  -2   6  -3 1023.90   21.52
  -2  -6  -4   69.69    2.96
  -2   6  -4   68.70    2.94
  -2  -6  -4   68.19    3.39
  -2   6  -4   71.25    3.21
  -2  -6  -4   64.37    3.04
  -2  -6  -4   66.03    3.21
  -2  -6  -5   22.85    2.73
  -2   6  -5   21.35    2.65
  -2  -6  -5   26.96    3.22
  -2  -6  -5   23.94    2.57
  -2   6  -5   21.92    2.79
  -2  -6  -5   19.69    2.90
  -2   6  -6  251.61    6.76
  -2  -6  -6  247.41    6.77
  -2  -6  -6  247.50    7.18
  -2  -6  -6  234.21    6.71
  -2   6  -6  258.39    6.94
  -2  -6  -6  248.89    7.03
  -2  -6  -7  307.29    8.08
  -2  -6  -7  304.80    8.40
  -2  -6  -7  278.04    7.86
  -2   6  -7  311.08    8.22
  -2  -6  -7  283.03    8.03
  -2   6  -7  306.68    8.01
  -2  -6  -8  104.90    4.77
  -2  -6  -8  117.32    5.17
  -2   6  -8  123.52    5.16
  -2  -6  -8   99.50    5.44
   2  -6   8  115.67    6.16
  -2  -6  -8  105.51    4.94
  -2  -6  -9   96.97    5.17
  -2   7  12   40.22    5.36
  -2  -7  12   34.82    5.51
  -2  -7  11   58.61    5.22
  -2   7  11   54.80    5.13
   2  -7 -10   24.67    3.91
   2   7 -10   22.57    3.96
   2   7 -10   31.42    3.83
  -2   7  10   25.54    4.43
  -2  -7  10   19.82    4.38
   2   7  -9  485.49   11.30
  -2   7   9  463.58   11.50
  -2  -7   9  473.89   11.65
   2   7  -9  464.70   11.29
   2  -7  -9  465.47   11.26
  -2   7   8  105.68    4.55
  -2  -7   8  106.83    4.66
   2   7  -8  110.42    4.39
   2  -7  -8  107.44    4.29
   2   7  -8  110.07    4.15
   2  -7  -8  103.50    4.04
  -2  -7   7    0.84    2.73
  -2   7   7   -2.22    2.77
   2   7  -7    2.83    2.50
   2  -7  -7    1.98    2.56
   2   7  -7    1.99    2.37
   2  -7  -7    2.87    2.28
   2   7  -6  302.54    7.20
   2  -7  -6  297.07    7.12
   2  -7  -6  302.09    7.27
   2   7  -6  306.17    7.27
  -2   7   6  292.98    7.33
  -2  -7   6  295.45    7.42
  -2  -7   5  190.59    4.64
  -2  -7   5  179.26    4.92
  -2   7   5  180.29    4.84
   2  -7  -5  163.66    4.72
   2   7  -5  186.18    4.76
   2   7  -5  194.36    4.75
   2  -7  -5  183.96    4.77
   2  -7  -5  176.69    5.07
   2   7  -5  176.47    5.30
   2   7  -4   13.31    2.15
  -2  -7   4   11.22    1.76
  -2   7   4   10.77    1.71
   2   7  -4   11.77    1.61
   2  -7  -4    9.08    2.05
   2  -7  -4   11.36    1.82
  -2  -7   4    9.34    1.81
  -2  -7   3 1208.05   24.89
  -2   7   3 1211.14   24.84
  -2  -7   3 1256.90   25.28
   2  -7  -3 1195.35   25.32
   2   7  -3 1211.87   25.55
   2   7  -2  465.67   10.61
  -2  -7   2  459.30    9.83
  -2   7   2  471.10    9.78
  -2  -7   2  470.24   10.11
   2  -7  -2  484.89   10.40
  -2  -7   2  482.27   10.50
   2  -7  -1    3.52    1.97
  -2  -7   1    1.69    0.89
  -2  -7   1    1.18    1.35
  -2   7   1    0.45    0.83
   2   7  -1    0.80    1.69
   2  -7  -1    2.53    1.57
  -2  -7   1    2.11    1.88
  -2   7   1    1.50    1.47
  -2  -7   1    3.42    1.83
   2  -7   0 1188.43   25.55
   2   7   0 1244.90   25.51
  -2   7   0 1253.16   25.24
  -2  -7   0 1259.60   25.50
   2  -7   0 1204.12   25.24
  -2  -7   0 1191.65   24.74
  -2   7   0 1228.68   24.71
  -2  -7  -1  822.73   18.21
  -2   7  -1  851.18   17.42
  -2  -7  -1  855.23   17.45
   2   7   1  835.24   18.09
   2  -7   1  839.58   18.15
  -2  -7  -1  848.17   18.08
  -2   7  -1  856.67   17.79
  -2  -7  -2    2.41    2.42
  -2  -7  -2    1.60    1.51
  -2   7  -2    2.33    1.45
  -2   7  -2    1.49    1.91
  -2  -7  -2   -0.16    2.06
  -2   7  -2   -0.86    1.65
   2  -7   2    0.48    2.21
  -2  -7  -2    1.29    2.46
  -2  -7  -3  591.97   13.53
  -2  -7  -3  603.23   13.66
  -2  -7  -3  609.97   12.94
  -2   7  -3  601.07   12.90
  -2   7  -3  595.07   13.34
  -2  -7  -3  604.85   13.36
  -2   7  -3  599.35   13.08
   2  -7   4  945.36   19.34
  -2  -7  -4  914.00   20.42
  -2  -7  -4  976.19   19.91
  -2   7  -4  944.05   19.84
  -2  -7  -4  936.44   20.43
  -2   7  -4  928.26   20.24
  -2  -7  -4  945.64   20.25
  -2   7  -4  911.97   19.89
  -2  -7  -5    5.47    2.65
  -2   7  -5    3.50    2.59
  -2  -7  -5    2.99    2.85
   2  -7   5    2.57    1.02
  -2  -7  -5    0.45    3.15
  -2   7  -5    2.13    2.71
  -2  -7  -5    0.42    2.67
  -2   7  -6  345.31    8.49
  -2  -7  -6  354.14    8.62
  -2  -7  -6  342.32    9.06
  -2   7  -6  355.31    8.85
  -2  -7  -6  321.72    8.64
  -2  -7  -6  320.61    8.84
  -2  -7  -7  235.06    7.42
  -2  -7  -7  223.04    6.89
  -2   7  -7  255.58    7.27
  -2  -7  -7  209.17    6.90
  -2  -7  -7  239.74    6.92
  -2   7  -7  237.27    6.84
  -2  -7  -8    4.79    3.57
  -2  -7  -8    4.97    4.23
   2  -7   8    9.70    4.80
  -2   7  -8    5.09    3.68
  -2  -7  -8    7.57    3.76
  -2  -7  -9  113.16    5.55
   2  -7   9  125.45    6.85
  -2   8  12   16.70    5.29
  -2  -8  12    4.92    5.41
  -2   8  11   91.19    5.69
  -2  -8  11   80.36    5.73
   2  -8 -10  210.92    6.86
  -2   8  10  209.53    7.29
  -2  -8  10  212.32    7.42
  -2   8   9   12.65    3.79
  -2  -8   9   12.65    3.91
   2   8  -9    9.15    3.42
   2  -8  -9    8.52    3.45
   2   8  -9    9.05    3.31
   2  -8  -9    9.30    3.09
   2   8  -8   44.68    3.34
   2   8  -8   37.62    3.36
   2  -8  -8   36.36    3.40
  -2   8   8   39.67    3.64
  -2  -8   8   37.82    3.76
   2  -8  -8   41.78    3.22
  -2  -8   7    6.58    2.83
  -2   8   7    4.47    2.78
   2   8  -7    3.71    2.60
   2  -8  -7    5.51    2.69
   2   8  -7    3.64    2.50
   2  -8  -7    5.54    2.53
  -2   8   6   60.18    3.06
  -2  -8   6   62.85    3.21
   2  -8  -6   58.82    2.94
  -2  -8   6   62.89    2.54
   2   8  -6   72.79    3.06
   2  -8  -6   63.01    3.01
   2   8  -6   61.92    3.00
   2  -8  -6   61.98    3.31
   2   8  -6   62.70    3.73
  -2   8   5  263.11    6.42
  -2  -8   5  252.93    6.48
   2  -8  -5  268.88    6.52
   2  -8  -5  271.13    6.36
   2   8  -5  265.58    6.36
   2   8  -5  267.41    6.40
   2  -8  -5  263.65    6.93
  -2  -8   5  279.35    6.44
   2   8  -5  253.52    7.03
  -2  -8   4  451.16   10.02
   2  -8  -4  445.66   10.31
   2  -8  -4  447.14   10.06
   2   8  -4  440.22   10.52
  -2   8   4  446.96    9.71
  -2  -8   4  454.83    9.80
  -2  -8   3  478.78   10.51
  -2  -8   3  452.63    9.91
  -2   8   3  475.13    9.83
  -2  -8   3  458.62   10.16
   2  -8  -3  466.84   10.57
   2   8  -3  471.59   10.79
  -2  -8   2  211.25    4.62
  -2   8   2  206.59    4.54
  -2  -8   2  209.15    5.14
   2   8  -2  206.34    5.69
   2  -8  -2  216.89    5.45
  -2  -8   2  214.18    5.61
  -2   8   1    1.61    0.59
  -2  -8   1    0.13    0.82
  -2   8   1    1.38    0.63
   2  -8  -1    2.78    2.25
  -2  -8   1    0.63    1.57
  -2  -8   1    4.90    2.20
   2  -8  -1    1.46    1.86
   2   8  -1   -0.28    2.07
  -2   8   1    0.31    1.72
  -2  -8   1    0.74    2.12
   2  -8   0  188.19    5.31
  -2   8   0  182.16    4.07
  -2  -8   0  196.27    4.13
  -2  -8   0  189.06    5.28
   2  -8   0  193.76    5.00
   2   8   0  190.10    5.25
  -2   8   0  180.59    4.86
  -2  -8  -1  953.27   19.45
  -2   8  -1  955.56   19.42
  -2   8  -1  938.91   20.01
   2  -8   1  937.24   20.32
   2   8   1  943.23   20.28
  -2  -8  -1  959.05   20.29
  -2  -8  -2 1015.26   21.80
  -2  -8  -2 1022.14   20.89
  -2   8  -2 1033.68   20.88
  -2   8  -2 1009.10   21.46
   2  -8   2  980.85   21.56
  -2  -8  -2 1014.13   21.59
  -2   8  -2  989.29   21.27
  -2  -8  -3  666.15   15.00
  -2  -8  -3  658.64   15.03
  -2   8  -3  670.73   14.13
  -2  -8  -3  669.41   14.15
  -2   8  -3  650.49   14.60
  -2  -8  -3  659.26   14.76
  -2   8  -3  661.07   14.42
   2  -8   4   44.92    2.06
  -2  -8  -4   37.93    3.47
  -2   8  -4   40.51    2.68
  -2  -8  -4   44.87    2.75
  -2  -8  -4   48.34    3.54
  -2   8  -4   43.92    3.21
  -2  -8  -4   43.13    3.24
  -2   8  -4   42.35    2.75
  -2  -8  -5   24.88    3.35
  -2  -8  -5   21.42    3.14
  -2   8  -5   16.32    2.69
  -2  -8  -5   25.41    2.84
  -2   8  -5   22.49    2.76
  -2  -8  -5   20.94    3.47
  -2   8  -5   22.41    3.14
   2  -8   5   20.29    1.49
  -2   8  -6  113.00    4.54
  -2   8  -6  130.03    4.63
  -2  -8  -6  131.83    4.70
  -2  -8  -6  120.18    5.34
  -2   8  -6  135.38    5.08
  -2  -8  -6  117.23    4.79
  -2  -8  -6  109.35    5.01
  -2   8  -7  402.67    9.93
  -2   8  -7  376.53    9.45
  -2  -8  -7  382.59    9.48
  -2  -8  -7  386.19   10.14
  -2  -8  -8  192.03    6.29
  -2   8  -8  175.28    6.28
   2  -8   9  217.96    8.75
  -2   9  12   17.50    5.22
  -2   9  11   21.13    4.73
  -2  -9  11   24.03    5.00
   2  -9 -10    2.97    3.77
   2   9 -10    9.35    3.80
  -2  -9  10    2.92    4.28
  -2   9  10    2.19    4.31
   2  -9  -9   55.34    3.97
   2   9  -9   46.75    3.88
   2   9  -9   56.06    4.02
   2  -9  -9   48.80    3.74
  -2   9   9   53.18    4.25
  -2  -9   9   54.43    4.35
   2   9  -8   64.54    3.77
   2  -9  -8   53.73    3.64
   2   9  -8   67.67    3.78
   2  -9  -8   57.14    3.57
  -2   9   8   61.36    3.92
  -2  -9   8   62.03    4.01
   2   9  -8   53.49    4.24
  -2   9   7  126.03    4.64
  -2  -9   7  137.03    4.76
   2  -9  -7  137.23    4.50
   2  -9  -7  133.97    4.48
   2   9  -7  139.15    4.55
   2   9  -7  139.66    4.60
   2  -9  -7  125.71    4.83
   2   9  -7  127.38    5.18
  -2   9   6  177.65    5.00
  -2  -9   6  177.02    5.11
   2  -9  -6  166.63    5.07
  -2  -9   6  177.93    4.76
   2  -9  -6  177.57    4.92
   2   9  -6  180.61    4.94
   2   9  -6  180.35    5.04
   2  -9  -6  172.82    5.60
   2   9  -6  164.75    5.73
  -2  -9   5   60.49    2.81
  -2   9   5   60.70    2.73
  -2  -9   5   63.13    2.93
   2  -9  -5   63.45    3.10
   2  -9  -5   62.11    3.35
   2   9  -5   60.64    3.67
  -2  -9   4  333.43    7.84
   2  -9  -4  327.43    8.16
   2   9  -4  330.25    8.34
  -2  -9   4  324.86    7.36
  -2   9   4  324.33    7.25
  -2  -9   3  373.08    8.65
  -2  -9   3  368.38    7.83
  -2   9   3  362.04    7.72
  -2  -9   3  355.44    8.31
   2   9  -3  374.45    8.99
   2  -9  -3  363.64    8.71
   2  -9  -2  485.76   10.79
  -2  -9   2  482.55   10.16
   2  -9  -2  480.51   10.46
   2   9  -2  484.68   10.74
  -2  -9   2  497.36   10.63
   2  -9  -1   17.97    2.66
  -2  -9   1   14.85    2.07
   2   9  -1   17.00    2.45
   2  -9  -1   18.57    2.32
  -2   9   1   19.52    2.21
  -2  -9   1   21.39    2.57
   2  -9   0  531.70   12.34
   2   9   0  521.39   12.21
  -2   9   0  545.75   11.95
  -2  -9   0  557.70   12.35
   2  -9   0  536.09   12.01
  -2  -9   0  539.82   12.25
   2   9   1  248.81    6.72
   2  -9   1  256.99    6.82
  -2   9  -1  252.57    6.46
  -2  -9  -1  264.15    6.82
  -2   9  -1  260.05    5.55
  -2  -9  -1  256.27    5.57
  -2  -9  -2   51.00    3.48
  -2  -9  -2   49.77    2.09
  -2   9  -2   55.08    2.08
   2  -9   2   50.50    3.29
  -2  -9  -2   53.69    3.07
  -2   9  -2   55.00    2.85
  -2  -9  -3  157.04    4.25
  -2   9  -3  161.04    4.25
  -2  -9  -3  169.81    5.70
  -2   9  -3  156.64    4.94
  -2   9  -3  150.97    4.71
  -2  -9  -3  159.85    5.08
  -2  -9  -3  153.76    5.43
  -2   9  -4  311.75    7.98
  -2   9  -4  321.35    7.59
  -2  -9  -4  321.44    7.62
  -2  -9  -4  325.89    8.66
  -2   9  -4  330.76    8.20
  -2  -9  -4  315.21    8.34
  -2  -9  -4  319.49    8.65
   2  -9   4  319.68    7.34
  -2   9  -5   42.27    3.19
  -2  -9  -5   45.16    3.11
  -2   9  -5   45.67    3.10
  -2  -9  -5   43.95    4.00
  -2   9  -5   45.16    3.53
  -2  -9  -5   41.55    3.54
  -2  -9  -5   45.49    3.77
   2  -9   5   45.91    2.08
  -2  -9  -6  494.82   11.29
  -2   9  -6  491.93   11.24
  -2  -9  -6  474.74   12.01
  -2   9  -6  517.13   11.88
  -2  -9  -6  441.54   11.85
  -2   9  -6  472.37   11.37
  -2   9  -7   68.04    4.15
  -2  -9  -7   74.26    4.28
  -2   9  -7   76.44    4.14
  -2  -9  -7   70.36    5.08
  -2  -9  -8   18.85    3.90
  -2   9  -8   20.41    3.86
  -2   9  -8   22.83    3.96
  -2   9  -9   11.49    4.19
  -2  10  11   32.44    4.77
  -2 -10  11   36.98    5.24
  -2  10  10   30.19    4.47
  -2 -10  10   34.51    4.63
   2  10 -10   36.25    4.89
  -2 -10   9   16.06    3.89
  -2  10   9   13.06    3.78
   2  10  -9    7.96    3.45
   2 -10  -9   14.86    3.54
   2  10  -9   11.25    3.61
   2  10  -9   10.46    4.14
   2  10  -8  223.84    6.31
   2 -10  -8  212.66    6.29
   2 -10  -8  206.35    6.28
  -2  10   8  210.69    6.33
  -2 -10   8  213.27    6.54
   2  10  -8  213.35    7.14
  -2  10   7   35.31    3.13
  -2 -10   7   38.19    3.33
   2  10  -7   36.79    3.11
   2  10  -7   31.91    3.05
   2 -10  -7   35.79    3.13
   2  10  -7   40.89    3.94
   2 -10  -7   32.99    3.19
  -2 -10   6  282.32    7.00
  -2  10   6  270.38    6.85
   2 -10  -6  268.35    7.16
  -2 -10   6  296.56    6.97
   2  10  -6  290.67    7.06
   2 -10  -6  269.51    7.70
   2  10  -6  280.51    7.97
  -2  10   5  460.75   10.44
  -2 -10   5  480.43   10.59
  -2 -10   5  510.57   10.94
   2 -10  -5  497.46   11.11
   2 -10  -5  474.82   11.47
   2  10  -5  475.15   11.60
  -2 -10   4   79.95    3.47
   2 -10  -4   77.28    3.70
  -2 -10   4   73.35    2.50
  -2  10   4   72.40    2.34
  -2 -10   3  743.86   15.26
  -2 -10   3  666.63   14.05
  -2 -10   3  682.19   14.81
   2 -10  -3  720.48   15.29
   2  10  -3  709.11   15.51
  -2 -10   2  448.27   10.34
   2 -10  -2  451.97   10.98
   2  10  -2  466.42   10.93
  -2 -10   2  473.51   10.81
   2 -10  -2  465.85   10.70
   2  10  -1   13.29    2.67
   2 -10  -1   13.95    2.52
  -2  10   1   13.01    2.40
   2 -10  -1   12.97    3.01
  -2 -10   1   18.41    2.38
  -2 -10   1   11.27    2.88
   2 -10   0   11.32    2.53
   2  10   0   12.86    2.61
  -2  10   0    8.02    2.32
   2 -10   0   11.59    2.95
  -2 -10   0   11.97    2.92
  -2 -10   0    9.97    2.32
  -2 -10  -1  459.62   11.01
   2 -10   1  463.41   11.04
  -2  10  -1  466.94   10.62
   2  10   1  463.32   10.92
  -2 -10  -2   89.27    2.59
  -2  10  -2   92.80    2.61
  -2  10  -2   97.91    3.68
   2 -10   2   84.01    4.13
  -2 -10  -2   84.42    3.98
  -2 -10  -3  637.54   13.39
  -2  10  -3  626.85   13.37
  -2 -10  -3  619.32   14.74
  -2 -10  -3  626.22   14.76
   2 -10   3  638.70   13.77
  -2  10  -3  631.22   14.08
  -2 -10  -3  628.56   14.44
  -2 -10  -4  150.86    4.38
  -2  10  -4  146.82    4.32
  -2 -10  -4  150.07    5.85
  -2  10  -4  148.56    5.10
   2 -10   4  156.18    4.34
  -2 -10  -4  148.32    5.57
  -2  10  -4  147.79    4.90
  -2 -10  -4  146.86    5.39
  -2 -10  -5   19.23    2.84
  -2  10  -5   18.20    2.75
  -2 -10  -5   12.75    3.92
  -2  10  -5   20.74    3.42
   2 -10   5   22.41    2.09
  -2  10  -5   20.02    3.09
  -2 -10  -6   80.58    5.02
  -2 -10  -6   79.55    3.94
  -2  10  -6   74.21    3.74
  -2  10  -6   69.45    4.05
  -2  10  -7  120.25    4.87
  -2 -10  -7  128.94    4.92
  -2  10  -7  113.18    5.17
  -2  10  -8   20.46    3.85
  -2  10  -8   26.41    3.94
  -2  10  -9  101.23    5.57
  -2  11  10   44.89    4.46
   2  11  -9    8.05    3.70
   2  11  -9    8.20    3.46
   2  11  -9   10.05    4.30
  -2 -11   9    8.41    3.92
  -2  11   9    7.68    3.55
   2  11  -8  207.63    5.90
   2  11  -8  209.78    6.09
  -2  11   8  179.94    5.90
  -2 -11   8  210.98    6.21
   2  11  -8  187.82    6.90
  -2 -11   7  277.41    6.83
   2 -11  -7  276.87    7.35
  -2  11   7  272.54    6.98
  -2 -11   7  280.42    7.19
   2  11  -7  274.56    8.23
  -2 -11   6  389.92    8.87
   2 -11  -6  369.31    8.99
  -2  11   6  358.03    8.39
  -2 -11   6  366.93    8.57
   2  11  -6  358.63    9.69
  -2 -11   5  157.90    4.28
   2 -11  -5  157.22    5.19
   2  11  -5  159.07    5.79
  -2 -11   5  174.14    5.11
   2 -11  -5  153.99    5.47
  -2 -11   4  104.96    4.12
   2  11  -4   91.55    4.37
   2 -11  -4  103.07    4.49
   2  11  -3   39.57    3.33
   2 -11  -3   31.14    3.11
  -2 -11   3   36.28    2.84
  -2 -11   3   35.30    3.25
   2 -11  -2  207.87    6.57
  -2 -11   2  215.95    5.78
   2 -11  -2  213.86    6.18
   2  11  -2  214.59    6.37
  -2 -11   2  217.90    6.30
   2 -11  -1  379.56    9.90
  -2 -11   1  374.36    9.21
   2 -11  -1  416.46    9.60
   2  11  -1  397.01    9.78
  -2  11   1  389.41    9.47
  -2 -11   1  414.54    9.88
   2 -11   0  803.08   17.84
  -2  11   0  800.38   17.40
   2  11   0  802.78   17.72
  -2 -11   0  836.74   17.87
   2 -11   0  817.49   17.53
   2  11   1   21.13    3.17
   2 -11   1   27.26    3.54
  -2 -11  -1   28.65    3.51
  -2  11  -1   24.45    2.79
  -2 -11  -2   21.13    3.15
  -2  11  -2   17.49    2.85
   2 -11   2   14.21    3.40
  -2 -11  -2   17.18    1.09
  -2  11  -2   17.88    1.16
  -2 -11  -3   57.35    4.48
  -2 -11  -3   59.86    2.36
  -2  11  -3   56.90    2.38
  -2  11  -3   56.45    3.47
  -2 -11  -3   57.74    3.97
  -2 -11  -3   55.54    4.48
   2 -11   3   61.39    3.25
  -2 -11  -4  295.79    8.55
  -2 -11  -4  292.95    6.86
  -2  11  -4  280.32    6.85
  -2  11  -4  294.89    7.72
   2 -11   4  297.56    7.17
  -2 -11  -5  261.16    8.08
  -2  11  -5  256.08    7.17
   2 -11   5  256.12    6.26
  -2 -11  -5  261.68    6.57
  -2  11  -5  256.93    6.55
  -2  11  -6  215.18    5.89
  -2  11  -6  214.87    6.44
  -2  11  -7   51.80    3.82
  -2  11  -7   53.17    4.29
  -2  11  -8    8.98    3.72
  -2  11  -8    9.69    4.10
  -2  11  -9   22.02    4.89
   2  12  -8   53.51    4.94
  -2 -12   7   53.12    3.26
   2  12  -7   57.89    4.67
   2  12  -6   37.12    4.20
  -2 -12   6   34.81    3.23
   2 -12  -6   27.38    3.43
   2  12  -5  313.93    8.89
   2 -12  -5  327.19    8.50
   2  12  -4   11.19    3.29
   2 -12  -4    5.38    3.21
  -2 -12   4   11.02    3.17
   2 -12  -3  342.24    9.44
   2 -12  -3  350.95    8.99
  -2 -12   3  331.37    8.41
   2  12  -3  352.21    9.12
  -2 -12   3  355.32    8.91
   2 -12  -2  279.56    8.15
   2 -12  -2  280.79    7.65
   2  12  -2  284.15    7.95
  -2 -12   2  284.71    7.28
  -2 -12   2  292.76    7.89
  -2 -12   1   38.16    3.10
   2 -12  -1   35.05    3.37
   2  12  -1   32.79    3.45
   2 -12  -1   30.95    3.80
  -2 -12   1   36.56    3.66
   2 -12   0  120.90    4.73
   2  12   0  112.81    4.81
  -2  12   0  118.49    4.42
  -2 -12   0  126.54    5.14
   2 -12   0  124.65    5.17
  -2 -12   0  114.22    4.38
  -2 -12  -1  149.06    5.71
   2  12   1  144.83    5.32
   2 -12   1  151.67    5.59
  -2  12  -1  155.36    5.10
  -2  12  -2   31.52    3.25
   2 -12   2   31.25    3.89
   2 -12   2   33.92    3.19
  -2 -12  -3  484.09   12.52
  -2 -12  -3  502.34   10.50
  -2  12  -3  501.58   10.51
  -2  12  -3  514.93   11.94
   2 -12   3  526.19   11.66
  -2  12  -4  149.66    4.19
  -2 -12  -4  148.21    6.39
  -2  12  -4  158.34    5.41
  -2  12  -5    3.21    3.28
   2 -12   5    9.34    2.53
  -2  12  -5    6.15    2.51
  -2  12  -6  100.16    4.06
  -2  12  -6  102.13    4.85
  -2  12  -7  109.42    5.31
  -2  12  -8   10.05    4.28
   2  13  -7   84.72    5.29
   2  13  -6   58.99    4.63
  -2 -13   6   56.87    3.76
  -2 -13   5    5.73    3.24
   2  13  -5    2.26    3.72
   2 -13  -5    4.33    3.53
   2  13  -4    3.19    3.58
  -2 -13   4    1.32    3.36
   2 -13  -3  155.69    6.30
   2  13  -3  159.58    5.87
  -2 -13   3  146.06    5.07
  -2 -13   3  154.88    5.62
   2 -13  -2  308.56    8.37
   2  13  -2  300.18    8.47
  -2 -13   2  289.46    7.78
  -2 -13   2  317.25    8.46
   2 -13  -2  299.78    8.74
   2  13  -1  332.75    8.94
   2 -13  -1  334.72    8.78
   2 -13  -1  321.51    9.13
  -2 -13   1  327.21    8.34
  -2 -13   0  160.87    5.40
   2 -13   0  165.47    6.12
   2  13   0  162.78    5.87
  -2  13   0  165.90    5.52
  -2 -13  -1   60.01    3.90
  -2  13  -1   57.22    3.76
   2 -13   1   54.44    4.44
   2 -13   1   59.22    3.97
   2 -13   2   45.31    4.44
  -2  13  -2   41.82    3.55
   2 -13   2   45.25    3.73
  -2  13  -3   13.68    3.38
   2 -13   3   10.06    3.25
  -2  13  -4  178.12    5.94
  -2  13  -4  164.54    4.13
   2 -13   4  182.14    5.37
  -2  13  -5  229.45    7.02
  -2  13  -6  182.27    6.42
  -2  13  -7    4.47    4.05
   2  14  -6   44.77    4.83
   2  14  -5  192.39    6.82
  -2 -14   5  197.27    6.34
   2 -14  -4    1.91    4.65
   2  14  -4    4.75    3.91
  -2 -14   4    7.44    3.69
   2  14  -3  110.49    5.21
   2 -14  -3   94.43    5.73
  -2 -14   2  340.26    8.88
   2  14  -2  354.60    9.63
   2 -14  -2  368.45   10.00
   2  14  -1    9.82    3.84
   2 -14  -1   10.67    4.31
  -2 -14   1   11.75    3.33
  -2  14   0  144.25    5.42
   2  14   0  139.89    5.57
   2 -14   0  151.89    6.10
  -2 -14   0  142.50    5.32
   2 -14   1  116.92    5.51
  -2  14  -1  116.89    4.94
  -2 -14  -1  103.75    4.91
  -2 -14  -2   13.86    3.78
  -2  14  -2   10.08    3.47
   2 -14   2   11.81    3.58
   2 -14   2    4.95    4.25
   2 -14   3   78.50    4.24
  -2  14  -3   79.92    4.58
  -2  14  -4  100.20    4.94
  -2  14  -5   37.95    4.27
  -2  14  -6   55.59    4.71
   2 -15  -4    0.11    4.87
   2 -15  -3    5.43    4.93
   2  15  -3    0.62    4.08
  -2 -15   2  108.81    4.87
   2  15  -2  112.41    5.59
   2 -15  -2  118.88    6.06
   2  15  -1  483.48   12.07
   2 -15  -1  481.15   12.47
  -2 -15   1  458.20   11.39
   2  15   0   93.22    5.21
   2 -15   0   90.67    5.60
  -2 -15   0   92.67    4.73
  -2 -15  -1    8.55    3.91
   2 -15   1    4.73    4.43
  -2  15  -1    4.86    3.62
  -2  15  -2    6.31    3.75
  -2 -15  -2   10.42    4.05
  -2  15  -3    0.97    3.78
  -2  15  -4   53.79    4.52
  -2  15  -5  199.60    6.95
   2 -16  -1    4.88    4.82
   2 -16   0   69.14    5.61
  -2 -16   0   77.23    4.84
   2 -16   1   20.72    4.97
  -2 -16  -1   24.89    4.19
  -2  16  -1   22.85    4.24
  -2  16  -2   34.24    4.34
  -2 -16  -2   30.96    4.53
  -2 -16  -3   44.87    4.84
  -3   0  14   26.52    5.17
  -3   0  13    1.63    5.10
  -3   0  13   -1.46    4.48
  -3   0  12  405.04   11.25
  -3   0  12  399.58   10.55
  -3   0  11   -0.67    3.64
  -3   0  11   -1.75    4.00
  -3   0  10  167.47    5.51
  -3   0  10  166.20    6.03
   3   0 -10  149.72    5.42
  -3   0   9   -2.38    3.24
  -3   0   9   -1.11    2.74
   3   0  -9    0.67    2.75
  -3   0   8   18.05    3.00
  -3   0   8   17.45    2.45
   3   0  -8   14.53    2.53
  -3   0   7    0.94    2.40
   3   0  -7    0.36    2.11
   3   0  -6 4360.41   87.08
  -3   0   6 4238.61   87.26
  -3   0   5    1.43    1.63
   3   0  -5    1.00    1.45
  -3   0   4  118.34    3.32
   3   0  -4  119.78    3.22
  -3   0   3   -0.15    1.08
   3   0  -1    0.44    0.59
  -3   0   1    0.96    0.58
   3   0   0 3681.96   73.47
  -3   0   0 3634.47   73.12
  -3   0  -1   -0.13    0.57
   3   0   1   -1.10    0.98
   3   0   1   -0.10    1.25
   3   0   2   18.59    1.21
  -3   0  -2   15.71    1.53
   3   0   2   18.46    1.62
  -3   0  -3   -0.09    1.73
  -3   0  -3    1.04    1.17
   3   0   3    0.69    1.12
  -3   0  -3   -0.62    1.76
   3   0   3    0.35    1.81
  -3   0  -4  274.46    7.01
  -3   0  -4  292.66    6.49
   3   0   4  289.17    6.41
   3   0   4  285.41    7.23
  -3   0  -5    4.23    2.48
  -3   0  -5    0.26    1.51
  -3   0  -6 1546.11   32.24
  -3   0  -6 1533.40   31.51
  -3   0  -7   -2.41    3.18
  -3   0  -8    0.42    3.56
   3   0   8    0.10    4.03
   3   0   9    4.47    4.57
   3   0  10   52.58    5.52
  -3   1  14    1.08    4.76
  -3  -1  14   18.88    5.23
  -3  -1  13  147.93    6.62
  -3   1  13  150.31    6.38
  -3  -1  13  168.24    7.44
  -3   1  12   22.80    4.22
  -3  -1  12   16.62    4.43
  -3  -1  12   21.97    4.78
  -3   1  11  165.73    5.89
  -3  -1  11  174.32    6.56
  -3  -1  11  177.25    6.26
   3  -1 -10   29.78    3.50
  -3  -1  10   35.05    3.64
  -3   1  10   32.22    3.41
  -3  -1  10   37.33    4.05
   3  -1  -9   82.34    3.93
  -3   1   9   87.70    3.73
  -3  -1   9   80.07    4.27
  -3  -1   9   86.86    4.06
   3  -1  -8    5.88    2.48
  -3   1   8    4.83    2.27
  -3  -1   8    3.31    2.88
  -3   1   7  772.29   16.55
  -3  -1   7  774.65   16.98
   3  -1  -7  790.27   16.78
  -3   1   6   35.12    1.90
   3  -1  -6   36.62    2.27
  -3  -1   6   37.86    2.51
   3  -1  -5 2524.35   51.54
  -3  -1   5 2546.32   51.66
   3  -1  -4  136.64    3.63
  -3  -1   4  144.77    3.74
  -3  -1   3 1220.32   25.07
   3   1  -2    5.75    0.45
  -3   1   2    4.64    0.51
  -3   1   1 3406.26   67.82
   3  -1  -1 3376.14   67.80
   3   1  -1 3366.14   68.06
  -3   1   1 3469.20   67.86
  -3  -1   1 3304.18   67.69
   3   1  -1 3361.79   67.81
   3  -1   0   31.94    1.34
  -3  -1   0   34.62    1.13
   3   1   0   31.74    1.48
  -3   1   0   32.34    1.35
   3   1   0   34.19    1.08
  -3  -1   0   33.50    1.45
  -3  -1  -1 2360.45   47.09
   3   1   1 2270.73   47.33
   3  -1   1 2325.29   47.23
  -3  -1  -1 2357.74   47.36
   3  -1   1 2331.94   47.44
   3   1   1 2361.20   47.48
  -3  -1  -2   23.67    1.64
   3  -1   2   25.33    1.25
  -3  -1  -2   24.56    1.47
   3   1   2   22.03    1.40
   3  -1   2   27.41    1.83
   3   1   2   22.80    1.80
  -3  -1  -2   20.21    1.83
  -3  -1  -3  614.27   13.42
  -3  -1  -3  612.55   13.19
   3   1   3  623.94   13.13
   3  -1   3  620.83   12.91
  -3  -1  -3  618.87   13.60
   3  -1   3  629.71   13.56
   3   1   3  624.11   13.53
  -3  -1  -4  280.58    6.96
  -3  -1  -4  290.97    6.57
   3  -1   4  275.55    6.16
  -3  -1  -4  288.04    7.15
   3  -1   4  296.73    7.23
  -3  -1  -5  919.34   19.47
   3  -1   5  903.27   19.75
  -3  -1  -5  887.53   19.68
  -3  -1  -5  906.00   19.02
  -3  -1  -6    6.13    2.03
  -3  -1  -6    7.07    2.77
   3   1   7  268.25    8.07
  -3  -1  -7  293.80    7.01
  -3  -1  -7  288.65    7.75
  -3  -1  -8    7.20    2.29
   3   1   8    8.42    4.02
  -3  -1  -8   -1.76    3.64
  -3  -1  -9   14.94    2.39
   3  -1   9   18.75    4.70
   3   1   9   21.93    4.58
   3  -1  10    9.57    4.85
   3   1  10    2.70    4.80
  -3  -2  14   -1.26    5.36
  -3   2  14    3.71    4.50
  -3   2  13   -0.50    5.29
  -3  -2  13   -0.54    4.91
  -3   2  13   -0.71    4.28
  -3   2  12  187.32    7.45
  -3  -2  12  191.27    7.32
  -3  -2  12  192.31    7.18
  -3   2  12  194.61    6.59
  -3   2  11   35.93    4.65
  -3  -2  11   43.07    4.62
  -3   2  11   38.00    3.82
  -3  -2  11   47.24    4.46
   3   2 -11   34.20    2.12
  -3  -2  10    8.31    3.74
  -3   2  10    7.49    3.66
  -3  -2  10    5.14    3.64
  -3   2  10    2.40    2.90
   3   2 -10    7.49    1.81
   3  -2 -10    9.13    3.34
   3  -2  -9    4.25    2.90
  -3  -2   9    1.16    3.23
  -3   2   9    1.51    2.50
   3  -2  -8   27.56    2.83
  -3  -2   8   26.32    3.15
  -3   2   8   28.35    2.43
  -3  -2   7  238.29    6.33
   3  -2  -7  234.38    6.08
  -3   2   7  231.00    5.72
   3  -2  -6 2544.33   51.76
  -3  -2   6 2513.85   51.94
  -3   2   6 2550.65   51.44
  -3  -2   5  525.33   11.99
  -3   2   5  558.76   11.44
   3  -2  -5  552.35   11.88
   3  -2  -4   71.38    2.31
  -3   2   4   66.02    1.63
   3   2  -4   65.78    2.13
  -3  -2   4   66.51    2.36
  -3  -2   3  276.86    6.24
   3   2  -3  276.73    6.22
   3   2  -2   72.19    2.24
  -3   2   1  941.82   19.12
   3   2  -1  924.00   19.27
  -3  -2   1  953.87   19.28
   3  -2  -1  916.72   18.96
   3  -2   0 7474.15  150.48
  -3  -2   0 7469.48  150.64
  -3   2   0 7467.98  150.55
   3   2   0 7577.93  150.40
  -3  -2   0 7465.98  150.41
   3   2   1   13.87    1.56
  -3  -2  -1   11.81    1.54
   3  -2   1   11.25    1.33
  -3  -2  -1   12.59    1.04
  -3   2  -1   13.68    1.36
  -3  -2  -1   14.74    1.39
  -3  -2  -2  372.42    8.58
   3  -2   2  394.45    8.26
  -3  -2  -2  392.71    8.83
   3   2   2  392.53    8.82
  -3  -2  -2  369.99    8.61
  -3  -2  -2  395.63    8.40
   3  -2   2  407.59    8.82
   3   2   2  387.58    8.59
  -3  -2  -3  101.62    3.30
  -3  -2  -3   95.21    3.07
   3  -2   3   97.88    2.55
   3  -2   3   96.76    3.45
   3   2   3  102.17    3.02
  -3  -2  -3  103.81    3.49
   3   2   3  108.93    3.49
  -3  -2  -4   20.11    2.30
   3  -2   4   18.75    2.52
   3  -2   4   20.89    1.15
  -3  -2  -4   17.38    2.59
  -3  -2  -4   17.16    1.92
  -3  -2  -5    8.03    2.52
  -3  -2  -5    9.12    2.21
  -3  -2  -5    7.68    2.82
   3  -2   5   11.74    2.81
  -3  -2  -6 1372.26   28.38
   3  -2   6 1325.13   28.80
  -3  -2  -6 1390.23   28.09
  -3  -2  -6 1348.59   28.70
  -3  -2  -7   12.48    2.67
   3   2   7    8.42    3.63
  -3  -2  -7   17.69    3.41
  -3  -2  -8    7.47    2.85
   3   2   8    8.95    4.00
  -3   2  -8    7.58    3.69
  -3  -2  -8   10.53    3.74
  -3  -2  -9    6.09    3.01
   3   2   9    6.35    4.46
   3   2  10   45.09    5.34
   3  -2  10   44.64    5.66
  -3   3  14    0.09    4.46
  -3   3  13  101.19    5.47
  -3  -3  13   96.01    6.25
  -3   3  12   -0.08    3.78
  -3  -3  12   -1.60    4.66
  -3   3  12    3.50    4.67
  -3  -3  12    4.83    4.71
  -3   3  11  415.50    9.43
  -3   3  11  425.20   10.36
  -3  -3  11  425.96   10.39
  -3  -3  11  407.83   10.22
   3  -3 -10   95.93    4.43
   3   3 -10   91.79    4.42
  -3   3  10   89.91    3.89
  -3   3  10   90.73    4.87
  -3  -3  10   87.40    4.80
   3   3 -10   79.85    2.74
   3  -3  -9   15.89    3.10
   3   3  -9    9.12    2.97
   3   3  -9   11.55    1.73
  -3   3   9   10.61    3.28
  -3  -3   9    7.64    3.16
  -3   3   9   12.09    2.59
   3  -3  -8  155.71    4.83
   3   3  -8  146.42    4.83
  -3   3   8  155.32    5.16
  -3  -3   8  146.96    5.12
   3   3  -8  151.99    4.01
  -3   3   8  149.68    4.43
   3  -3  -7  405.48    9.25
   3   3  -7  392.57    9.22
  -3   3   7  395.08    8.81
  -3   3   7  399.15    9.47
  -3  -3   7  394.16    9.48
   3   3  -7  388.90    8.75
   3   3  -6    4.13    2.00
   3  -3  -6    4.44    1.89
  -3   3   6    0.14    1.31
  -3   3   6    0.89    1.99
  -3  -3   6    5.53    2.06
   3   3  -6    2.74    1.42
   3   3  -5 2257.76   46.03
   3  -3  -5 2291.06   46.05
  -3   3   5 2252.64   45.58
   3   3  -5 2287.43   45.94
  -3   3   5 2258.90   46.14
  -3  -3   5 2207.11   46.13
   3   3  -4 1433.56   29.33
  -3   3   4 1445.66   29.40
  -3  -3   4 1410.39   29.40
   3   3  -3 1056.58   21.04
  -3  -3   3 1016.15   21.54
  -3   3   3 1038.17   21.53
   3   3  -3 1018.26   21.58
   3   3  -2  514.28   11.03
   3   3  -1 1049.48   22.09
  -3  -3   1 1041.16   22.07
   3  -3  -1 1079.06   21.61
  -3  -3   1 1075.04   21.93
  -3  -3   0   82.34    2.31
  -3  -3   0   78.08    2.52
  -3   3   0   75.78    2.38
  -3   3   0   78.97    1.85
   3   3   0   78.85    2.26
   3  -3   0   82.51    2.45
   3   3   0   75.98    2.52
  -3   3  -1 1837.28   36.60
  -3  -3  -1 1808.71   37.27
   3  -3   1 1813.82   37.13
  -3   3  -1 1813.31   37.11
  -3  -3  -1 1812.44   36.93
  -3  -3  -1 1765.83   37.15
  -3  -3  -2  472.61   10.43
  -3  -3  -2  466.09   10.61
  -3  -3  -2  471.99   10.35
  -3   3  -2  493.67   10.40
  -3   3  -2  449.07   10.41
  -3  -3  -2  478.32   10.23
   3  -3   2  481.03   10.58
   3   3   2  481.54   10.46
   3  -3   3   25.32    1.23
  -3  -3  -3   28.79    2.10
  -3  -3  -3   25.45    2.41
  -3  -3  -3   25.06    2.13
  -3   3  -3   24.47    2.09
  -3   3  -3   25.94    2.17
  -3  -3  -3   24.52    1.75
   3  -3   3   25.96    2.39
  -3   3  -4  275.29    6.83
  -3  -3  -4  276.03    6.80
  -3  -3  -4  294.58    6.82
   3  -3   4  264.14    5.80
   3  -3   4  285.98    7.24
  -3  -3  -4  277.09    7.15
  -3   3  -5  295.10    7.60
  -3  -3  -5  301.86    7.61
  -3  -3  -5  307.72    7.53
   3  -3   5  297.66    8.12
  -3  -3  -5  312.17    7.89
  -3  -3  -6   49.19    3.47
  -3   3  -6   48.23    3.38
  -3  -3  -6   48.37    3.30
  -3  -3  -6   54.32    3.88
   3   3   6   46.61    3.63
   3  -3   6   49.82    3.98
  -3   3  -7  265.50    7.40
  -3  -3  -7  274.49    7.42
   3  -3   7  255.54    7.84
   3   3   7  258.94    7.66
  -3  -3  -7  259.24    7.06
  -3  -3  -7  249.04    7.76
  -3  -3  -8   30.98    3.44
   3   3   8   34.42    4.50
  -3  -3  -8   34.29    3.94
  -3   3  -8   31.34    4.13
  -3  -3  -9    5.06    3.42
   3   3   9    7.77    4.65
   3  -3  10    4.02    5.04
   3   3  10   13.10    5.17
  -3   4  14    9.21    4.73
  -3  -4  13   54.77    5.74
  -3   4  13   56.14    4.89
  -3   4  12  223.90    8.06
  -3  -4  12  215.21    7.98
  -3  -4  12  226.24    7.95
  -3   4  12  230.87    7.16
  -3   4  11   65.52    5.06
  -3  -4  11   66.34    5.14
  -3   4  11   66.53    4.19
   3  -4 -10   54.60    3.93
   3   4 -10   58.54    4.00
  -3   4  10   55.62    3.68
  -3   4  10   55.39    4.44
  -3  -4  10   60.98    4.48
   3   4 -10   51.70    1.97
   3  -4  -9    3.10    2.98
   3   4  -9    0.62    3.05
  -3   4   9    4.48    2.59
   3   4  -9    1.90    1.58
  -3  -4   9    6.61    3.34
  -3   4   9   -0.33    3.25
   3   4  -8   19.55    2.82
   3  -4  -8   15.76    2.79
   3   4  -8   16.03    1.76
  -3  -4   8   21.45    3.13
  -3   4   8   20.63    3.16
  -3   4   8   21.21    2.44
   3  -4  -7  517.38   11.38
   3   4  -7  504.28   11.35
  -3   4   7  497.23   11.57
  -3  -4   7  507.12   11.61
   3   4  -7  498.09   10.88
  -3   4   7  498.17   10.92
   3   4  -6 3485.08   71.34
   3  -4  -6 3597.42   71.56
   3   4  -6 3555.94   71.56
  -3  -4   6 3526.42   71.73
  -3   4   6 3477.06   71.68
   3   4  -5  923.37   19.18
   3  -4  -5  896.78   19.18
  -3  -4   5  921.43   19.29
  -3   4   5  913.28   19.26
   3   4  -5  918.82   19.11
   3  -4  -4  206.49    4.50
   3   4  -4  212.27    4.64
   3   4  -4  216.58    5.13
  -3   4   4  218.09    5.16
  -3  -4   4  213.76    5.14
   3   4  -3  160.87    4.13
  -3  -4   3  166.87    4.13
  -3  -4   3  161.04    4.03
  -3   4   3  157.69    4.01
   3  -4  -2   28.34    1.27
  -3  -4   2   30.44    0.89
   3   4  -2   28.45    1.63
   3  -4  -1  325.58    7.44
   3  -4  -1  333.67    6.98
  -3  -4   1  321.67    7.33
   3   4  -1  327.61    7.47
   3  -4   0 1881.14   37.96
  -3  -4   0 1920.38   38.32
  -3  -4   0 1838.66   38.45
  -3   4   0 1861.81   38.31
   3  -4   0 1836.07   38.42
  -3   4   0 1898.96   37.93
   3   4   0 1880.69   38.51
  -3  -4  -1  981.67   20.65
  -3  -4  -1  959.23   20.51
  -3   4  -1  974.90   20.46
   3  -4   1  961.54   20.45
   3   4   1  952.11   20.29
  -3  -4  -1  981.50   20.31
  -3   4  -1 1004.52   19.96
  -3  -4  -2   72.42    3.09
  -3   4  -2   71.58    2.65
  -3  -4  -2   79.95    2.66
  -3   4  -2   75.08    2.74
  -3  -4  -2   68.58    2.52
  -3  -4  -2   75.76    2.83
  -3  -4  -3   35.83    2.69
  -3  -4  -3   35.70    2.28
  -3   4  -3   36.03    2.28
  -3   4  -3   32.92    2.37
  -3  -4  -3   36.70    2.11
  -3  -4  -3   35.66    2.39
   3  -4   4   62.82    1.84
  -3  -4  -4   87.17    3.76
  -3  -4  -4   71.49    3.24
  -3   4  -4   69.19    3.15
  -3  -4  -4   80.15    3.04
   3  -4   4   77.49    3.64
  -3  -4  -4   77.15    3.32
   3   4   5   63.06    3.71
  -3  -4  -5   62.03    3.55
  -3  -4  -5   61.35    3.36
  -3   4  -5   66.47    3.36
  -3  -4  -5   58.89    2.99
  -3  -4  -5   62.41    3.37
   3  -4   5   58.27    3.74
  -3   4  -6  637.17   14.55
  -3  -4  -6  651.87   14.61
  -3  -4  -6  685.88   14.67
  -3  -4  -6  642.19   14.92
   3  -4   6  631.52   15.19
   3   4   6  619.78   14.87
  -3   4  -7  126.06    5.03
  -3  -4  -7  126.63    5.08
   3   4   7  118.53    5.41
  -3  -4  -7  131.59    4.99
   3  -4   7  117.18    5.47
  -3  -4  -7  126.19    5.45
   3   4   8   12.81    4.19
  -3  -4  -8    8.53    3.97
  -3   4  -8   11.64    3.84
  -3  -4  -8   14.60    3.68
  -3  -4  -8   13.45    4.00
   3  -4   8    6.44    4.52
  -3  -4  -9    7.73    3.69
   3   4   9    7.13    4.64
   3   4  10    4.85    4.96
  -3  -5  13   46.60    6.11
  -3   5  13   32.63    4.53
  -3   5  12   19.01    4.05
  -3   5  12   23.11    5.08
  -3  -5  12   23.88    5.09
  -3   5  11   74.93    4.37
  -3   5  11   64.46    5.13
  -3  -5  11   71.75    5.25
  -3   5  10  108.88    4.43
  -3   5  10  104.00    5.28
  -3  -5  10  102.41    5.25
   3   5 -10  105.04    4.82
   3  -5 -10  106.32    4.80
   3  -5  -9   11.94    3.11
   3   5  -9   10.31    3.19
   3   5  -9   13.67    1.66
  -3   5   9   15.14    3.57
  -3  -5   9   11.94    3.55
  -3   5   9   15.08    2.71
   3  -5  -8  517.28   11.84
   3   5  -8  529.15   11.86
   3   5  -8  514.39   11.09
  -3   5   8  503.03   12.09
  -3  -5   8  509.32   12.16
   3  -5  -7  679.93   14.60
   3   5  -7  683.70   14.61
  -3   5   7  652.47   14.74
  -3  -5   7  649.92   14.85
   3   5  -7  655.72   14.14
   3   5  -6  126.51    3.96
   3  -5  -6  133.75    3.97
  -3  -5   6  135.11    4.23
  -3   5   6  120.50    4.10
   3  -5  -6  125.99    3.39
   3   5  -6  130.81    3.68
  -3   5   5 2164.07   44.81
  -3  -5   5 2200.19   44.83
   3  -5  -5 2165.65   44.29
   3   5  -5 2196.44   44.71
   3  -5  -5 2223.43   44.72
   3   5  -5 2217.46   44.41
   3   5  -5 2186.84   44.73
  -3   5   4  652.18   13.77
  -3  -5   4  625.86   13.78
   3  -5  -4  634.62   13.32
   3   5  -4  659.56   13.41
   3   5  -4  654.67   13.89
  -3  -5   4  667.95   13.81
  -3  -5   3  433.57    9.31
  -3   5   3  412.37    9.06
  -3  -5   3  411.80    9.10
   3   5  -3  412.17    9.39
   3  -5  -3  427.11    9.14
   3   5  -3  417.81    9.35
  -3  -5   2 1127.30   22.57
  -3  -5   2 1085.65   23.12
   3  -5  -2 1105.84   22.87
   3   5  -2 1108.97   23.23
   3  -5  -1 1422.43   29.50
  -3  -5   1 1445.00   29.41
   3  -5  -1 1431.69   29.07
   3   5  -1 1402.29   29.53
  -3   5   0    6.97    0.98
   3  -5   0    5.43    1.10
  -3  -5   0    4.50    1.47
  -3   5   0    6.39    1.61
  -3  -5   0    5.36    1.73
   3  -5   0    3.21    1.63
   3   5   0    5.51    1.65
  -3   5  -1 1540.11   30.76
  -3  -5  -1 1519.58   31.47
  -3  -5  -1 1510.56   31.12
  -3   5  -1 1493.05   31.21
   3  -5   1 1475.91   31.23
  -3  -5  -1 1508.39   31.31
  -3  -5  -2  671.21   14.60
  -3  -5  -2  644.88   14.69
  -3   5  -2  662.19   14.23
  -3  -5  -2  672.35   14.24
  -3  -5  -2  671.11   14.35
  -3   5  -2  675.54   13.97
  -3  -5  -3   78.95    3.06
  -3   5  -3   80.08    3.07
  -3  -5  -3   82.76    3.04
  -3  -5  -3   85.86    3.33
  -3  -5  -3   79.77    3.45
  -3  -5  -4  599.44   12.99
  -3   5  -4  586.83   12.96
  -3  -5  -4  564.55   12.90
  -3  -5  -4  587.08   13.19
  -3  -5  -4  579.78   13.34
  -3  -5  -5 1111.24   23.20
  -3   5  -5 1093.40   23.14
  -3  -5  -5 1118.52   23.54
  -3  -5  -5 1063.94   23.09
  -3  -5  -5 1097.39   23.36
   3  -5   5 1042.52   23.78
  -3  -5  -6    8.54    3.12
  -3   5  -6    7.63    3.08
  -3  -5  -6    4.73    3.14
   3  -5   6    3.81    3.69
  -3  -5  -6    0.85    3.60
  -3  -5  -6    3.16    2.61
  -3   5  -6    5.03    3.32
   3   5   6    5.20    3.43
   3  -5   7  170.18    6.75
  -3  -5  -7  178.73    6.58
  -3   5  -7  184.11    6.08
  -3  -5  -7  189.09    6.11
  -3  -5  -7  186.04    6.16
  -3   5  -7  200.83    6.37
  -3  -5  -7  165.71    5.70
   3   5   7  178.16    6.46
   3  -5   8   21.23    4.91
  -3  -5  -8   16.57    3.58
  -3  -5  -8   23.28    4.12
   3   5   8   18.93    4.30
  -3  -5  -9   23.38    4.30
   3   5   9   20.49    4.69
   3  -5   9   21.12    5.52
   3   5  10   19.81    5.34
  -3   6  12  151.01    6.87
  -3  -6  12  139.25    6.89
  -3   6  11  141.61    6.24
  -3  -6  11  136.57    6.33
   3  -6 -10   26.55    3.79
   3   6 -10   27.33    3.77
  -3   6  10   30.46    4.22
  -3  -6  10   27.42    4.29
   3  -6  -9   25.26    3.42
   3   6  -9   21.57    3.37
  -3   6   9   20.44    3.67
  -3  -6   9   21.23    3.73
   3   6  -8   14.54    2.51
   3   6  -8   22.55    3.06
   3  -6  -8   22.64    3.10
  -3   6   8   15.34    3.16
  -3  -6   8   16.94    3.38
  -3   6   7  436.78   10.37
  -3  -6   7  426.50   10.46
   3  -6  -7  447.37   10.19
   3   6  -7  450.77   10.18
   3   6  -7  449.31    9.86
   3  -6  -7  417.50    9.67
   3   6  -7  458.45    9.82
  -3  -6   6 1340.91   28.39
  -3   6   6 1364.21   28.36
   3  -6  -6 1308.63   27.79
   3  -6  -6 1361.99   28.23
   3   6  -6 1385.96   28.23
   3   6  -6 1407.80   27.99
   3   6  -6 1356.17   28.13
  -3  -6   5  326.02    7.83
  -3   6   5  334.50    7.82
   3  -6  -5  324.64    7.30
   3   6  -5  342.03    7.44
   3   6  -5  345.39    7.83
  -3  -6   5  346.97    7.68
  -3  -6   4  236.54    5.57
   3   6  -4  219.12    5.83
  -3   6   4  215.94    5.33
  -3  -6   4  221.74    5.39
   3  -6  -4  219.16    5.02
   3   6  -4  222.03    4.99
   3  -6  -4  216.55    5.50
   3   6  -4  226.68    5.62
  -3  -6   3    4.56    1.44
  -3   6   3    5.27    1.47
   3  -6  -3    4.76    1.53
   3   6  -3    5.02    1.89
   3   6  -3    3.71    1.69
  -3  -6   3    8.17    1.85
  -3  -6   2   39.96    2.26
  -3  -6   2   44.50    1.56
  -3  -6   2   42.91    1.82
  -3   6   2   43.19    1.74
   3  -6  -2   43.13    2.46
   3   6  -2   45.80    2.31
   3  -6  -2   43.48    1.93
   3   6  -2   42.20    2.35
   3  -6  -1 1520.19   32.06
  -3  -6   1 1575.72   32.00
   3  -6  -1 1572.21   31.66
   3   6  -1 1509.63   32.09
   3  -6   0 1730.58   35.99
  -3   6   0 1759.33   35.48
  -3  -6   0 1672.16   35.95
  -3  -6   0 1800.29   35.89
   3  -6   0 1738.69   35.52
  -3  -6  -1 1451.77   30.17
  -3  -6  -1 1414.66   29.62
  -3   6  -1 1475.18   29.63
   3  -6   1 1428.52   30.08
  -3   6  -1 1456.13   29.58
  -3  -6  -1 1451.30   29.98
  -3  -6  -2    0.78    2.44
  -3  -6  -2    2.79    1.76
  -3   6  -2    0.34    1.74
  -3  -6  -2    1.91    1.80
  -3   6  -2    0.39    1.40
  -3  -6  -3    3.87    2.47
  -3   6  -3    3.29    2.10
  -3  -6  -3    4.13    2.07
  -3   6  -3   -0.22    1.55
  -3  -6  -3    1.00    2.04
  -3  -6  -3    2.29    2.22
  -3  -6  -4   83.46    4.09
  -3  -6  -4   91.12    3.63
  -3   6  -4   84.31    3.55
  -3  -6  -4   84.76    3.56
  -3  -6  -4   88.01    3.95
  -3  -6  -5  269.55    7.72
  -3  -6  -5  275.20    7.12
  -3   6  -5  270.28    7.10
  -3   6  -5  281.06    7.42
  -3  -6  -5  269.03    7.18
  -3  -6  -5  265.59    7.37
  -3  -6  -6  852.20   18.87
  -3  -6  -6  860.26   18.50
  -3   6  -6  841.46   18.43
  -3   6  -6  879.87   18.77
  -3  -6  -6  809.89   18.44
  -3  -6  -6  821.48   18.72
   3  -6   6  804.11   19.14
  -3  -6  -7   64.43    4.85
  -3   6  -7   73.66    4.50
  -3  -6  -7   56.18    3.82
   3  -6   7   58.12    5.07
  -3  -6  -7   63.76    4.44
  -3  -6  -7   68.39    4.41
  -3   6  -7   76.53    4.41
  -3  -6  -8   -2.55    3.98
   3  -6   8    0.49    4.90
  -3  -6  -9   13.90    4.45
   3  -6   9    9.92    5.60
  -3   7  12   12.86    5.06
  -3  -7  12    4.79    5.17
  -3   7  11  179.61    6.95
  -3  -7  11  177.51    7.21
   3   7 -11  189.75    6.23
   3  -7 -10  388.89    9.99
   3   7 -10  388.96    9.99
   3   7 -10  414.38    9.81
  -3   7  10  379.49   10.37
  -3  -7  10  376.34   10.43
   3  -7  -9   15.81    3.44
   3   7  -9   23.65    3.55
  -3  -7   9   19.48    3.87
  -3   7   9   12.30    3.67
   3   7  -9   19.97    3.05
   3  -7  -8  132.91    4.66
   3   7  -8  131.44    4.65
   3   7  -8  128.41    4.27
  -3   7   8  125.76    4.86
  -3  -7   7   11.87    2.89
  -3   7   7   12.75    2.81
   3   7  -7   15.87    2.26
   3  -7  -7   11.78    2.04
   3   7  -7   14.27    2.62
   3  -7  -7   14.49    2.67
  -3   7   6    1.35    2.32
  -3  -7   6    6.93    2.47
   3   7  -6    3.82    2.15
   3  -7  -6    2.42    2.23
   3   7  -6   -0.08    1.82
   3  -7  -6    0.19    1.69
   3   7  -5  727.15   16.40
  -3   7   5  746.28   15.87
  -3  -7   5  741.17   15.94
   3  -7  -5  728.61   15.52
   3   7  -5  752.82   15.59
   3  -7  -5  719.97   16.06
  -3  -7   5  781.26   15.89
  -3  -7   4 1049.10   21.86
  -3   7   4 1037.09   21.79
  -3  -7   4 1090.47   22.09
   3  -7  -4 1058.14   22.13
   3   7  -4 1012.90   22.35
   3  -7  -4 1053.27   21.69
  -3  -7   3    9.27    1.53
  -3  -7   3    9.16    2.02
  -3   7   3    9.75    1.50
   3   7  -3    9.65    2.18
   3  -7  -3   10.56    1.78
   3  -7  -2  787.09   17.06
  -3  -7   2  783.08   16.35
  -3  -7   2  793.60   16.94
   3  -7  -2  779.23   16.65
   3   7  -2  781.02   16.99
  -3   7   2  797.75   16.30
  -3  -7   2  793.41   16.36
   3  -7  -1  414.74    9.75
   3  -7  -1  421.78    9.28
  -3  -7   1  421.24    9.66
  -3   7   0   14.24    1.54
   3  -7   0   11.98    2.26
  -3  -7   0   14.46    2.14
   3  -7   0   13.43    1.71
  -3  -7  -1  296.22    7.58
  -3  -7  -1  312.43    6.91
  -3   7  -1  308.17    6.90
   3  -7   1  294.11    7.54
  -3   7  -1  305.30    6.98
  -3  -7  -1  310.97    7.47
  -3  -7  -2 1050.47   22.43
  -3  -7  -2 1045.88   21.68
  -3   7  -2 1031.22   21.63
  -3  -7  -2 1067.20   22.14
  -3   7  -2 1023.39   21.63
  -3  -7  -2 1037.92   22.28
  -3  -7  -3   27.52    2.44
  -3   7  -3   23.15    2.34
  -3  -7  -3   22.48    3.31
  -3  -7  -3   26.49    2.84
  -3   7  -3   20.23    2.73
  -3   7  -3   25.40    2.12
  -3  -7  -3   20.19    2.62
  -3  -7  -4  134.65    4.88
  -3  -7  -4  121.00    4.97
  -3  -7  -4  119.69    4.22
  -3   7  -4  117.74    4.11
  -3   7  -4  124.67    4.53
  -3  -7  -4  126.87    4.30
  -3   7  -4  120.16    3.84
  -3  -7  -5  100.39    4.38
   3  -7   5   90.33    2.34
  -3  -7  -5  110.69    4.19
  -3   7  -5   96.11    4.04
  -3  -7  -5  107.87    4.88
  -3   7  -5  106.42    4.32
  -3  -7  -5  103.00    4.18
  -3   7  -5   91.47    3.63
  -3  -7  -6   35.05    3.89
  -3   7  -6   33.60    3.51
  -3  -7  -6   41.67    3.78
  -3  -7  -6   33.14    3.39
  -3   7  -6   34.72    3.63
  -3  -7  -6   38.67    4.28
  -3  -7  -7  124.09    5.17
  -3   7  -7  109.34    4.92
  -3  -7  -7  113.04    5.25
   3  -7   7  113.61    6.20
  -3  -7  -7  116.96    5.83
  -3  -7  -8   12.53    4.25
   3  -7   8    8.06    4.91
   3  -7   9   16.70    5.76
  -3   8  12   82.32    5.95
  -3  -8  12   77.42    6.21
  -3   8  11   20.94    4.85
  -3  -8  11   15.40    4.79
   3   8 -11   19.69    3.87
   3  -8 -10  127.28    5.33
   3   8 -10  125.78    5.33
  -3  -8  10  129.05    5.89
  -3   8  10  117.05    5.78
   3   8 -10  140.08    5.06
   3   8  -9   13.02    3.42
   3  -8  -9   14.65    3.41
   3   8  -9   14.33    3.11
  -3   8   9   17.76    3.74
  -3  -8   9   16.47    4.01
  -3   8   8    2.50    3.16
  -3  -8   8    1.12    3.32
   3   8  -8    2.96    2.87
   3  -8  -8    2.73    2.90
   3   8  -8    0.87    2.60
   3  -8  -8    0.66    2.36
   3   8  -7  818.29   17.07
   3  -8  -7  813.35   17.22
   3   8  -7  828.51   17.21
  -3   8   7  785.24   17.32
  -3  -8   7  799.72   17.45
   3  -8  -7  752.16   17.41
   3  -8  -7  768.93   16.82
  -3  -8   6  437.66    9.78
   3  -8  -6  430.98    9.62
  -3   8   6  432.27    9.99
  -3  -8   6  433.26   10.08
   3   8  -6  459.10    9.73
   3  -8  -6  421.61   10.22
   3   8  -6  417.29   10.56
  -3  -8   5  875.29   17.93
  -3   8   5  852.75   17.78
  -3  -8   5  833.96   17.84
   3  -8  -5  827.61   17.57
   3  -8  -5  836.10   18.14
   3   8  -5  799.22   18.35
  -3   8   4   60.02    2.52
  -3  -8   4   59.24    2.56
   3  -8  -4   63.18    2.95
   3   8  -4   63.97    3.27
  -3  -8   4   61.42    2.96
  -3  -8   3    2.20    1.52
  -3   8   3    3.04    1.49
  -3  -8   3    1.20    2.16
  -3  -8   3    2.83    1.49
   3   8  -3    0.19    2.30
   3  -8  -3    0.85    1.84
   3  -8  -2  516.03   11.55
  -3  -8   2  496.87   10.72
  -3  -8   2  493.29   11.32
   3   8  -2  502.79   11.44
   3  -8  -2  508.26   11.07
  -3   8   2  502.80   10.48
  -3  -8   2  488.83   10.55
  -3  -8   1 1439.60   29.96
   3  -8  -1 1468.67   30.74
   3  -8  -1 1483.61   30.28
  -3  -8   1 1459.85   30.59
   3   8  -1 1475.30   30.64
  -3  -8   1 1482.02   30.64
   3  -8   0  896.21   19.46
  -3   8   0  911.00   18.92
   3  -8   0  907.81   18.97
  -3  -8   0  913.91   19.38
  -3  -8   0  894.91   18.54
  -3   8   0  889.16   18.52
  -3  -8  -1  516.18   12.11
  -3  -8  -1  525.29   11.25
  -3   8  -1  522.13   11.20
  -3   8  -1  539.27   11.50
   3  -8   1  518.05   12.02
  -3  -8  -1  529.50   11.90
  -3  -8  -2   38.54    2.34
  -3   8  -2   41.41    2.33
  -3  -8  -2   41.26    3.57
  -3   8  -2   42.59    2.96
  -3  -8  -2   39.77    2.86
  -3   8  -2   42.99    2.44
  -3  -8  -2   38.97    3.07
  -3  -8  -3    2.75    2.23
  -3   8  -3    0.68    2.13
  -3   8  -3   -2.66    2.64
  -3  -8  -3   -1.03    2.84
  -3   8  -3   -0.56    2.01
  -3  -8  -3   -1.34    2.63
  -3  -8  -3   -1.15    3.24
  -3  -8  -4   54.27    3.90
  -3  -8  -4   54.34    4.05
  -3  -8  -4   56.20    3.21
  -3   8  -4   57.47    3.09
  -3   8  -4   56.56    3.51
  -3  -8  -4   53.83    3.38
  -3   8  -4   55.12    2.91
   3  -8   5   56.42    1.96
  -3  -8  -5   60.52    3.99
  -3  -8  -5   61.85    4.47
  -3   8  -5   63.07    3.51
  -3  -8  -5   63.78    3.62
  -3   8  -5   68.23    3.97
  -3  -8  -5   55.03    3.75
  -3   8  -5   61.23    3.22
  -3  -8  -6  125.74    5.61
  -3  -8  -6  147.14    5.20
  -3   8  -6  134.93    5.04
  -3  -8  -6  135.78    5.97
  -3   8  -6  140.89    5.52
  -3  -8  -6  129.60    5.15
  -3   8  -6  123.36    4.60
  -3  -8  -7   73.22    4.85
   3  -8   7   77.79    5.94
  -3   8  -7   70.03    4.07
  -3  -8  -7   84.44    4.71
  -3   8  -7   75.51    4.50
   3  -8   8   -0.40    5.43
  -3   9  12    6.44    5.04
  -3  -9  12   14.03    5.38
  -3   9  11  143.90    6.46
  -3  -9  11  156.82    6.76
  -3   9  10  186.64    6.77
  -3  -9  10  181.76    6.89
   3   9 -10  184.64    6.28
   3  -9 -10  192.01    6.37
  -3  -9   9   64.96    4.66
  -3   9   9   73.64    4.58
   3   9  -9   77.67    4.28
   3   9  -9   80.54    3.97
   3  -9  -9   75.44    4.27
  -3   9   8  724.17   16.03
  -3  -9   8  711.84   16.20
   3  -9  -8  723.52   15.90
   3   9  -8  737.92   15.89
   3   9  -8  757.24   15.73
   3   9  -8  678.71   16.58
   3  -9  -8  680.93   15.45
  -3  -9   7   79.81    3.89
  -3   9   7   75.50    3.73
   3  -9  -7   72.98    3.21
   3   9  -7   79.92    3.37
   3  -9  -7   72.57    3.95
   3   9  -7   77.37    4.33
  -3   9   6   28.30    2.62
  -3  -9   6   21.82    2.76
   3   9  -6   21.98    2.31
   3  -9  -6   22.31    2.29
   3   9  -6   22.55    3.32
   3  -9  -6   19.91    2.95
  -3  -9   6   22.56    2.57
  -3  -9   5  294.44    7.03
   3  -9  -5  270.63    6.66
  -3   9   5  276.78    6.62
  -3  -9   5  279.21    6.74
   3  -9  -5  266.45    7.18
   3   9  -5  273.21    7.51
  -3   9   4 1147.01   23.60
  -3  -9   4 1144.63   23.70
  -3  -9   4 1177.90   24.21
   3  -9  -4 1119.66   24.25
   3   9  -4 1134.37   24.59
  -3   9   3   48.02    1.96
  -3  -9   3   49.12    2.11
  -3  -9   3   50.15    3.12
  -3  -9   3   45.66    2.26
   3  -9  -3   49.67    2.88
   3   9  -3   46.43    3.11
   3  -9  -2 1610.47   34.56
  -3  -9   2 1612.11   33.82
  -3  -9   2 1721.17   34.48
   3  -9  -2 1679.79   34.17
   3   9  -2 1652.84   34.51
  -3  -9   2 1649.79   33.48
  -3   9   2 1653.23   33.40
  -3  -9   1  800.96   17.38
  -3   9   1  783.99   16.19
  -3  -9   1  774.88   16.66
   3  -9  -1  805.17   17.49
   3   9  -1  812.68   17.42
  -3   9   1  782.68   16.19
  -3  -9   1  786.96   16.27
   3  -9  -1  827.79   17.06
  -3  -9   1  822.40   17.32
  -3   9   0   12.81    1.36
  -3  -9   0   13.38    1.41
   3   9   0   10.88    2.62
   3  -9   0   14.03    2.29
  -3  -9   0    9.72    2.57
  -3   9   0   13.77    2.05
   3  -9   0   15.11    2.85
  -3  -9  -1  331.29    7.32
  -3   9  -1  327.89    7.28
  -3   9  -1  322.59    7.76
   3  -9   1  336.14    8.41
  -3  -9  -1  333.21    8.32
  -3  -9  -2  196.58    6.19
  -3  -9  -2  210.03    6.45
  -3  -9  -2  196.69    5.07
  -3   9  -2  198.48    5.02
   3  -9   2  198.72    5.99
  -3   9  -2  206.48    5.38
  -3  -9  -2  205.11    5.91
  -3  -9  -3  144.25    5.42
  -3  -9  -3  130.84    4.13
  -3   9  -3  135.34    4.09
  -3   9  -3  131.96    4.71
  -3  -9  -3  140.13    5.09
  -3  -9  -3  134.62    4.89
  -3   9  -3  128.71    4.19
  -3  -9  -4  549.22   13.52
  -3   9  -4  579.23   12.55
  -3  -9  -4  566.78   12.60
  -3   9  -4  575.19   13.11
  -3  -9  -4  545.20   13.14
  -3   9  -4  565.34   12.63
  -3  -9  -4  554.15   13.47
   3  -9   5  247.69    5.73
  -3  -9  -5  245.56    7.61
  -3   9  -5  256.12    6.82
  -3  -9  -5  258.40    6.89
  -3  -9  -5  258.75    7.85
  -3   9  -5  260.92    7.37
  -3  -9  -5  250.94    7.35
  -3   9  -5  249.09    6.69
  -3  -9  -6   85.00    5.37
  -3   9  -6   84.11    4.25
  -3  -9  -6   90.32    4.35
  -3   9  -6   75.52    3.89
  -3  -9  -7   20.40    3.88
  -3   9  -7   16.95    3.83
  -3   9  -7   19.08    3.28
  -3   9  -8   26.84    3.94
   3  -9   8   41.68    5.98
  -3   9  -9   36.06    4.45
  -3  10  12   20.49    5.22
  -3  10  11   62.72    5.14
  -3 -10  11   76.05    5.59
   3  10 -10  190.17    5.93
  -3  10  10  163.40    6.42
  -3 -10  10  171.71    6.62
   3  10 -10  173.36    7.15
   3 -10  -9    1.69    3.33
   3  10  -9    6.29    3.42
  -3 -10   9    1.46    3.77
  -3  10   9    1.02    3.60
   3  10  -9    0.12    3.14
   3  10  -9   -4.75    3.89
  -3 -10   8   14.46    3.41
  -3  10   8   11.23    3.35
   3  10  -8   17.40    2.85
   3 -10  -8   13.66    2.73
   3  10  -8   17.08    4.03
   3  10  -7  286.15    6.88
   3 -10  -7  258.39    6.76
  -3 -10   7  271.25    7.22
  -3  10   7  270.55    7.05
   3  10  -7  274.92    7.92
  -3 -10   6  130.83    4.36
   3 -10  -6  125.91    4.11
  -3  10   6  130.67    4.11
  -3 -10   6  127.17    4.28
   3 -10  -6  123.59    4.72
   3  10  -6  133.36    5.18
  -3 -10   5  579.02   12.35
  -3  10   5  526.46   11.69
  -3 -10   5  542.76   11.85
   3 -10  -5  534.95   12.01
   3 -10  -5  541.54   12.55
   3  10  -5  544.50   12.89
  -3 -10   4    8.04    2.71
  -3  10   4    6.31    1.61
  -3 -10   4    4.06    1.77
   3  10  -4    5.87    2.95
   3 -10  -4    4.26    2.57
  -3 -10   3  300.08    6.62
  -3  10   3  294.25    6.47
   3 -10  -3  315.01    8.21
  -3 -10   3  324.54    7.88
  -3 -10   3  300.37    7.10
   3 -10  -3  315.75    7.68
   3  10  -3  308.33    8.03
  -3 -10   2   47.30    1.64
  -3  10   2   43.96    1.31
  -3 -10   2   52.29    3.41
  -3 -10   2   51.67    2.59
   3 -10  -2   47.15    3.68
   3  10  -2   50.95    3.35
   3 -10  -2   47.17    2.98
  -3 -10   1  867.77   18.34
  -3 -10   1  821.12   16.88
   3 -10  -1  889.21   18.56
  -3 -10   1  826.30   17.59
  -3 -10   1  813.07   16.88
   3  10  -1  846.29   18.35
  -3 -10   1  877.88   18.38
   3 -10  -1  872.92   18.01
  -3 -10   0   70.27    3.85
   3 -10   0   77.13    3.97
  -3 -10   0   72.46    2.12
  -3  10   0   70.67    3.16
   3  10   0   72.86    3.74
   3 -10   0   81.29    3.40
  -3 -10   0   73.76    3.64
  -3 -10   0   69.28    2.08
  -3  10   0   73.00    2.03
  -3  10  -1  628.66   13.98
   3 -10   1  634.65   14.56
  -3 -10  -1  657.14   14.46
  -3  10  -1  643.97   13.26
  -3 -10  -1  626.47   13.28
  -3 -10  -2   82.15    4.38
  -3  10  -2   82.40    2.84
  -3 -10  -2   80.21    2.83
   3 -10   2   83.36    4.23
  -3  10  -2   78.96    3.42
  -3 -10  -2   76.22    4.54
  -3 -10  -2   75.26    3.90
  -3  10  -3    4.47    2.15
  -3 -10  -3    7.65    2.32
  -3 -10  -3    8.09    3.84
  -3  10  -3    6.90    3.00
  -3  10  -3   12.29    2.58
  -3 -10  -3    7.61    3.16
  -3 -10  -3    8.30    3.57
  -3 -10  -4  239.88    6.17
  -3  10  -4  228.66    6.09
  -3 -10  -4  227.19    7.54
  -3  10  -4  242.15    6.85
  -3 -10  -4  233.75    7.26
   3 -10   4  232.69    5.78
  -3 -10  -4  239.52    7.07
  -3  10  -4  220.82    6.30
  -3 -10  -5  119.76    5.71
   3 -10   5  110.97    3.33
  -3 -10  -5  124.25    4.50
  -3  10  -5  117.49    4.41
  -3  10  -5  104.65    4.33
  -3  10  -6   43.25    3.64
  -3 -10  -6   44.73    3.83
  -3  10  -6   39.96    3.61
  -3 -10  -7  207.64    6.61
  -3  10  -7  205.33    6.48
  -3  10  -7  196.30    6.37
  -3  10  -8    8.80    3.97
  -3  11  11   48.31    5.00
  -3  11  10   45.49    4.49
   3  11  -9   73.97    3.94
  -3  11   9   60.53    4.27
  -3 -11   9   59.77    4.49
   3  11  -9   62.92    5.19
  -3  11   8  182.29    5.63
  -3 -11   8  179.21    5.91
   3  11  -8  186.64    6.70
  -3 -11   7  179.88    5.22
   3 -11  -7  167.43    5.09
  -3  11   7  166.86    5.05
  -3 -11   7  173.14    5.32
   3  11  -7  166.69    6.34
  -3 -11   6   63.64    3.63
   3 -11  -6   58.83    3.31
  -3  11   6   61.20    2.91
  -3 -11   6   56.99    3.07
   3  11  -6   63.08    4.23
  -3  11   5   85.07    2.86
  -3 -11   5   82.92    3.08
   3 -11  -5   82.93    3.66
   3 -11  -5   86.30    4.29
   3  11  -5   81.90    4.42
  -3  11   4  406.63    8.79
  -3 -11   4  416.73    8.97
   3 -11  -4  440.08   10.26
   3  11  -4  423.79   10.50
  -3 -11   4  446.88   10.17
  -3 -11   3   19.85    3.19
  -3 -11   3   16.36    1.09
  -3 -11   3   18.74    2.38
   3 -11  -3   19.05    3.73
   3  11  -3   15.46    3.19
   3 -11  -3   18.34    2.97
   3 -11  -2  111.18    4.85
  -3 -11   2  101.70    3.63
   3 -11  -2  109.44    4.23
   3  11  -2  108.76    4.57
  -3 -11   2  113.67    4.62
   3 -11  -1  243.99    7.23
  -3 -11   1  232.93    6.20
   3 -11  -1  246.39    6.63
  -3 -11   1  240.72    6.94
   3  11  -1  252.90    6.96
  -3 -11   1  258.43    7.21
  -3 -11   0    3.20    3.05
  -3 -11   0    1.81    2.39
   3  11   0    1.67    2.91
  -3  11   0   -1.16    2.50
   3 -11   0   -1.78    3.37
  -3 -11   0    1.53    3.38
   3 -11   1    5.69    3.44
   3  11   1    5.39    2.90
  -3 -11  -1    2.76    1.32
  -3  11  -1    4.17    1.26
  -3 -11  -1    3.10    3.12
  -3  11  -1    0.77    2.55
  -3 -11  -2  512.20   10.74
  -3  11  -2  506.69   10.68
  -3 -11  -2  514.82   12.09
  -3 -11  -2  471.89   12.34
   3 -11   2  479.77   12.16
  -3  11  -2  497.57   11.50
  -3 -11  -2  502.70   12.43
  -3 -11  -3  275.18    8.54
  -3  11  -3  282.18    7.33
  -3 -11  -3  285.85    6.76
  -3  11  -3  288.52    6.70
  -3 -11  -4  217.79    7.64
   3 -11   4  234.81    5.97
  -3  11  -4  234.49    6.60
  -3 -11  -4  232.08    6.00
  -3  11  -4  221.51    5.93
   3 -11   5  159.63    4.32
  -3  11  -5  151.32    5.29
  -3 -11  -5  158.55    5.04
  -3  11  -5  160.32    5.01
  -3  11  -6   14.67    3.43
  -3  11  -6   18.36    3.45
  -3  11  -7   -1.27    3.58
  -3  11  -7    4.78    3.58
  -3  12   9    3.81    3.44
  -3  12   8   82.21    3.95
   3  12  -8   94.75    5.31
   3  12  -7  333.84    9.23
  -3 -12   7  328.93    8.02
   3 -12  -6   78.55    3.77
  -3  12   6   84.96    3.09
  -3 -12   6   84.31    3.30
   3  12  -6   91.89    4.94
  -3 -12   6   83.44    4.16
   3 -12  -5   55.58    3.48
  -3 -12   5   51.86    2.36
   3  12  -5   57.96    4.15
  -3 -12   5   55.00    3.77
   3 -12  -4  381.93   10.36
   3  12  -4  396.59   10.15
   3 -12  -4  367.20    9.63
  -3 -12   4  389.00    9.62
   3 -12  -3   -3.63    3.98
   3 -12  -3   -1.79    3.06
   3  12  -3   -1.15    3.26
  -3 -12   3    0.33    2.54
  -3 -12   3   -1.95    3.28
   3 -12  -2  282.48    8.33
  -3 -12   2  281.89    7.08
   3 -12  -2  282.50    7.67
   3  12  -2  272.90    7.90
  -3 -12   2  296.85    8.01
  -3 -12   1  323.87    8.21
   3 -12  -1  349.72    9.38
   3 -12  -1  347.44    8.70
   3  12  -1  339.52    8.96
  -3 -12   1  353.02    9.22
  -3 -12   0   32.00    3.03
   3  12   0   32.08    3.55
  -3  12   0   28.57    3.00
   3 -12   0   31.95    4.02
  -3 -12   0   30.37    4.02
   3  12   1  410.08   10.28
   3 -12   1  395.85   10.40
  -3  12  -1  407.38    9.78
  -3  12  -2  155.58    4.97
   3 -12   2  138.75    5.74
  -3 -12  -2  149.54    3.57
  -3  12  -2  143.69    3.53
  -3  12  -3   10.04    2.98
   3 -12   3    5.39    2.83
  -3  12  -3    6.00    2.02
  -3  12  -4  182.20    5.78
  -3  12  -4  177.74    4.90
   3 -12   4  181.59    5.23
  -3  12  -5  125.57    4.38
   3 -12   5  125.74    4.03
  -3  12  -5  130.89    5.14
  -3  12  -6   39.49    3.88
   3  13  -7   12.01    4.17
  -3 -13   7    5.24    3.22
   3  13  -6   13.35    3.93
  -3 -13   6    8.63    3.51
   3  13  -5   33.76    4.13
  -3 -13   5   35.83    3.82
   3  13  -4  154.97    6.06
  -3 -13   4  165.90    5.75
   3 -13  -4  167.96    6.64
  -3 -13   3  468.92   11.22
   3  13  -3  507.30   12.29
  -3 -13   3  524.14   12.10
   3 -13  -3  490.65   12.68
   3 -13  -2  188.28    6.88
   3 -13  -2  188.33    6.23
   3  13  -2  192.87    6.54
  -3 -13   2  193.02    5.62
   3  13  -1    4.25    3.67
   3 -13  -1    9.17    3.42
  -3 -13   1   10.67    2.94
   3 -13  -1    3.68    4.23
  -3  13   0    4.08    3.03
   3  13   0   -0.63    3.56
   3 -13   0   -2.53    4.13
  -3 -13   0   -0.78    3.01
   3 -13   1   -3.54    4.21
  -3  13  -1    0.07    2.95
  -3 -13  -1   -0.12    3.10
  -3  13  -2  229.44    6.68
  -3  13  -3  120.29    4.69
   3 -13   3  119.44    4.49
   3 -13   4  196.98    5.70
  -3  13  -4  192.56    6.21
  -3  13  -5   27.36    3.85
  -3 -14   6   21.31    3.79
   3  14  -5  102.82    5.48
   3 -14  -5  106.97    6.27
   3  14  -4  148.32    6.13
   3 -14  -4  156.28    6.80
   3 -14  -3    7.25    4.65
   3  14  -3    4.72    3.73
   3 -14  -2  259.66    8.53
   3  14  -2  265.89    7.98
  -3 -14   2  254.68    7.02
   3 -14  -1  188.26    7.00
  -3 -14   1  183.22    5.78
   3  14  -1  177.03    6.56
   3  14   0   15.66    3.65
  -3 -14   0   18.69    3.40
   3 -14   0    9.23    4.38
  -3  14  -1  210.86    6.40
   3 -14   1  226.10    7.42
  -3  14  -2   32.10    3.72
   3 -14   2   38.34    3.87
  -3  14  -3    3.77    3.36
   3 -14   3    7.27    3.36
  -3  14  -4   77.72    4.49
   3 -15  -3  305.58    9.64
   3 -15  -2  107.91    6.30
  -3 -15   1  147.97    5.33
   3 -15  -1  151.32    6.72
  -3 -15   0    4.33    3.55
   3 -15   0    8.58    4.85
  -3 -15  -1    2.34    3.75
  -3  15  -1    2.67    3.74
   3 -15   1   -4.77    4.68
  -3 -15  -2   61.50    4.64
  -3  15  -2   58.99    4.42
  -3  15  -3  245.15    7.47
  -3  16  -2   68.17    4.61
  -4   0  15    0.80    4.95
  -4   0  14   87.90    5.70
  -4   0  13   -1.51    5.08
  -4   0  13    1.43    4.20
  -4   0  12  249.49    8.31
  -4   0  12  241.06    7.47
  -4   0  11    0.94    3.99
  -4   0  11   -2.58    3.41
   4   0 -10  218.06    6.31
  -4   0  10  209.66    6.85
   4   0  -9    2.24    2.77
  -4   0   9   -1.64    2.44
  -4   0   9    2.61    3.40
  -4   0   8  848.99   19.19
   4   0  -8  894.59   18.84
   4   0  -7    1.54    2.15
  -4   0   7    3.36    2.55
   4   0  -6    0.57    1.84
  -4   0   6   -0.89    2.10
  -4   0   5   -1.10    1.73
  -4   0   4  135.15    3.75
  -4   0   2 3441.05   69.50
   4   0  -2 3457.72   69.42
   4   0  -1    1.24    1.03
   4   0  -1    2.00    0.56
  -4   0   1    1.55    0.84
   4   0   0   20.35    1.43
  -4   0   0   22.63    1.57
  -4   0   0   24.06    1.32
  -4   0   0   24.82    0.85
   4   0   1   -0.61    1.20
   4   0   1    0.58    1.52
  -4   0  -1   -0.03    0.69
   4   0   2  357.96    7.94
   4   0   2  359.04    8.32
   4   0   3    0.07    1.43
  -4   0  -3    2.89    2.13
   4   0   3    2.50    2.18
  -4   0  -4 2255.55   45.49
  -4   0  -4 2166.63   45.68
   4   0   4 2230.02   44.93
   4   0   4 2150.95   45.65
  -4   0  -5   -2.62    2.62
   4   0   5    1.77    2.93
  -4   0  -6   66.16    3.95
   4   0   6   62.35    4.11
  -4   0  -7    0.57    3.35
   4   0   9    1.87    4.67
  -4  -1  14   11.37    4.89
  -4   1  14   14.29    4.69
  -4  -1  13  606.29   15.39
  -4  -1  13  603.19   14.67
  -4   1  13  598.27   14.30
  -4  -1  12   49.26    4.60
  -4  -1  12   51.39    5.25
  -4   1  12   49.79    4.30
  -4   1  11   65.14    4.01
  -4  -1  11   66.63    4.95
  -4  -1  11   60.09    4.32
   4  -1 -10    9.88    3.32
  -4  -1  10    8.58    3.17
  -4   1  10   11.22    2.93
  -4  -1  10   14.34    3.76
  -4  -1   9  383.11    9.90
  -4   1   9  378.67    9.13
   4  -1  -9  403.19    9.52
  -4  -1   8  128.72    4.66
   4  -1  -8  126.14    4.26
   4  -1  -7 1199.21   24.98
  -4   1   7 1173.27   24.57
  -4  -1   7 1203.56   25.23
   4  -1  -6   16.99    2.03
  -4  -1   6   18.83    2.32
  -4  -1   5  294.75    7.04
  -4  -1   4   10.02    1.55
  -4   1   3 2625.16   52.79
   4  -1  -2   25.69    1.28
   4   1  -2   27.81    0.96
  -4   1   2   27.09    1.13
  -4   1   1 1192.77   23.69
   4  -1  -1 1143.21   23.70
  -4  -1   1 1159.02   23.50
   4   1  -1 1166.42   23.54
  -4  -1   1 1150.63   23.84
  -4   1   1 1127.74   23.69
   4  -1  -1 1156.31   23.67
  -4  -1   0   10.04    0.87
   4   1   0   10.33    0.80
  -4   1   0   11.13    1.22
   4  -1   0   10.61    1.28
   4   1   0    9.32    1.45
  -4   1   0   11.74    1.44
   4  -1   1 1058.79   21.88
   4   1   1 1044.91   21.96
  -4   1  -1 1038.13   21.92
  -4  -1  -1 1067.98   21.44
  -4   1  -1 1029.80   21.20
  -4   1  -1 1100.06   21.79
   4   1   1 1075.44   21.82
   4  -1   1 1048.07   21.68
  -4  -1  -1 1044.46   21.83
   4   1   2   12.90    2.00
   4  -1   2    9.36    1.84
  -4  -1  -2   14.30    1.18
   4   1   2   13.97    1.54
   4  -1   2   12.70    1.40
  -4  -1  -2   13.42    1.64
  -4  -1  -3 2349.28   47.12
   4   1   3 2307.74   46.85
  -4  -1  -3 2308.34   46.89
   4  -1   3 2297.78   46.64
  -4  -1  -3 2267.22   47.30
   4  -1   3 2298.57   47.26
   4   1   3 2250.65   47.25
  -4  -1  -4  155.44    4.78
   4  -1   4  149.09    3.82
   4   1   4  150.44    4.09
  -4  -1  -4  146.04    4.82
  -4  -1  -4  149.76    4.26
   4  -1   4  151.43    4.86
   4   1   4  148.05    4.97
  -4  -1  -5  157.85    5.14
  -4  -1  -5  160.54    5.34
  -4  -1  -5  162.91    4.57
   4  -1   5  160.05    5.39
   4   1   5  149.04    5.25
  -4  -1  -6    9.76    3.06
  -4  -1  -6   11.28    2.33
   4  -1   6   17.89    3.33
  -4  -1  -7   18.26    3.59
  -4  -1  -7   16.80    2.54
   4   1   8   13.31    4.46
   4   1   9  201.52    7.74
  -4  -2  14  246.22    8.44
  -4   2  14  231.54    7.70
  -4  -2  13   67.75    5.34
  -4   2  13   68.92    5.98
  -4  -2  13   70.28    5.94
  -4   2  13   63.56    4.68
  -4   2  12   84.48    5.82
  -4  -2  12   86.67    5.78
  -4  -2  12   88.62    5.19
   4   2 -12   79.53    3.18
  -4   2  12   91.22    4.54
  -4   2  11    4.03    4.21
  -4  -2  11    5.96    4.21
  -4  -2  11    8.91    3.87
  -4   2  11    3.18    3.25
   4   2 -11    2.89    2.14
   4  -2 -10    3.86    3.35
  -4   2  10    5.19    2.73
  -4   2  10    4.87    3.78
  -4  -2  10    5.02    3.83
  -4   2   9   40.25    2.81
   4  -2  -9   41.81    3.36
  -4  -2   9   36.45    3.68
   4  -2  -8 2147.54   43.07
  -4   2   8 2062.03   42.63
  -4  -2   8 2058.46   43.39
   4  -2  -7   98.86    3.54
  -4   2   7   96.16    2.92
   4  -2  -6  124.42    3.82
  -4   2   6  129.96    3.17
  -4   2   5  179.26    3.91
  -4  -2   5  178.78    4.80
   4   2  -4  498.83   11.01
  -4  -2   4  516.39   11.10
   4   2  -3   14.00    1.41
   4  -2  -2 3884.61   79.15
   4   2  -2 3847.65   79.36
   4  -2  -2 3942.00   78.83
   4   2  -2 3982.27   79.10
  -4   2   1  364.38    7.93
   4   2  -1  359.72    8.19
  -4  -2   1  364.74    8.20
   4  -2  -1  358.34    7.82
   4   2  -1  378.57    7.86
   4  -2   0   28.48    1.56
  -4  -2   0   25.47    1.66
  -4   2   0   26.17    1.63
   4   2   0   25.49    1.27
  -4  -2   0   24.20    1.30
   4   2   1    2.60    1.55
  -4  -2  -1    0.88    1.36
  -4  -2  -1    1.45    1.04
   4   2   1    1.34    1.63
  -4   2  -1    3.13    1.55
   4  -2   1    4.68    1.59
   4   2   2    0.21    1.57
   4  -2   2    0.99    1.20
  -4  -2  -2   -1.30    1.61
  -4  -2  -2   -0.03    1.12
  -4   2  -2    1.50    1.65
   4   2   2    1.39    1.87
  -4  -2  -2    1.80    1.97
   4  -2   2   -0.15    1.87
   4  -2   3    3.67    1.31
  -4  -2  -3    6.37    1.94
   4   2   3    1.79    2.25
  -4  -2  -3    7.68    2.12
  -4  -2  -3    6.08    1.50
   4   2   3    7.94    1.81
   4  -2   3    4.88    2.12
  -4  -2  -3    4.36    2.44
  -4  -2  -4 1413.68   28.90
   4  -2   4 1334.96   28.09
  -4  -2  -4 1424.71   28.75
   4  -2   4 1398.66   29.15
  -4  -2  -4 1406.47   29.12
   4   2   4 1348.14   29.10
  -4  -2  -5  314.33    8.14
  -4  -2  -5  307.80    8.45
  -4  -2  -5  338.94    7.89
   4  -2   5  310.91    8.54
  -4  -2  -6  207.14    6.33
  -4  -2  -6  204.89    6.75
  -4  -2  -6  217.02    5.95
   4  -2   6  206.63    6.80
  -4  -2  -7   72.52    4.28
  -4   2  -7   66.73    4.34
  -4  -2  -7   71.00    3.69
   4   2   7   61.58    4.51
   4  -2   7   67.13    4.90
  -4  -2  -8   47.90    3.38
   4   2   8   44.76    4.68
   4   2   9   21.83    5.13
  -4   3  14    0.08    4.31
  -4  -3  14   -5.73    5.32
  -4   3  13   78.07    4.92
  -4  -3  13   84.25    5.81
  -4   3  13   86.98    6.26
  -4  -3  13   78.15    6.25
  -4  -3  12   12.10    4.65
  -4   3  12    9.43    4.88
  -4  -3  12   19.89    4.92
  -4   3  12   15.80    3.61
  -4   3  11   61.52    3.75
   4   3 -11   55.49    2.70
  -4   3  11   57.65    4.89
  -4  -3  11   61.00    4.94
   4  -3 -10   25.65    3.55
   4   3 -10   30.33    3.65
   4   3 -10   29.62    2.36
  -4   3  10   33.06    4.10
  -4  -3  10   30.51    4.07
  -4   3  10   35.77    3.01
   4  -3  -9  123.96    4.67
   4   3  -9  127.24    4.67
  -4   3   9  125.29    4.00
   4   3  -9  123.05    3.87
  -4  -3   9  125.34    5.17
  -4   3   9  122.46    5.13
   4  -3  -8   18.89    2.74
   4   3  -8   13.63    2.73
  -4   3   8   17.09    2.04
   4   3  -8   11.93    2.03
  -4   3   8   14.35    2.99
  -4  -3   8   17.45    3.17
   4  -3  -7  958.60   19.82
   4   3  -7  950.00   19.82
  -4   3   7  931.08   19.20
   4   3  -7  886.48   19.57
  -4  -3   7  931.64   20.08
  -4   3   7  929.35   20.05
   4  -3  -6  156.98    4.37
   4   3  -6  143.95    4.33
  -4   3   6  154.15    3.54
  -4   3   6  152.38    4.60
  -4  -3   6  156.59    4.60
   4   3  -6  150.10    4.21
   4   3  -5    9.90    1.71
  -4   3   5    7.43    1.90
  -4  -3   5    5.49    1.91
   4   3  -4    8.78    1.63
  -4   3   4    8.41    1.67
  -4  -3   4    7.42    1.67
   4   3  -3  957.14   20.07
   4   3  -2  607.07   13.32
   4  -3  -2  615.59   12.72
   4   3  -2  642.05   13.16
  -4   3   1 1673.39   34.23
   4   3  -1 1664.61   34.47
  -4  -3   1 1674.40   34.47
   4  -3  -1 1678.42   34.07
   4   3  -1 1679.61   34.20
  -4  -3   1 1706.49   34.21
   4  -3  -1 1671.85   33.76
  -4  -3   0    9.07    1.26
  -4  -3   0   10.28    1.64
   4   3   0   11.25    1.16
  -4   3   0    9.65    1.57
   4  -3   0   10.60    1.36
  -4  -3  -1   75.19    4.48
  -4  -3  -1   79.40    4.32
  -4   3  -1   86.41    4.31
  -4  -3  -1   87.56    4.16
   4  -3   1   84.18    4.35
  -4  -3  -2  278.63    6.77
  -4  -3  -2  268.24    7.03
  -4  -3  -2  272.32    6.67
  -4   3  -2  280.82    6.73
  -4  -3  -2  274.39    6.41
  -4   3  -2  293.19    6.80
   4   3   2  280.61    6.79
   4  -3   2  296.70    6.98
   4  -3   3 2489.17   51.19
  -4  -3  -3 2549.88   51.76
   4   3   3 2462.28   51.96
  -4  -3  -3 2506.65   52.02
   4  -3   3 2555.64   52.02
  -4  -3  -3 2560.27   51.47
  -4   3  -3 2573.41   51.81
   4   3   3 2564.52   51.72
  -4  -3  -3 2516.99   51.75
  -4   3  -3 2551.25   51.79
  -4  -3  -4   19.84    2.53
   4  -3   4   11.65    1.34
  -4  -3  -4   14.29    1.99
  -4  -3  -4   13.47    3.01
   4  -3   4   12.81    3.05
  -4  -3  -4   11.43    2.53
  -4   3  -4   11.98    2.61
  -4  -3  -5   17.98    2.77
  -4  -3  -5   13.05    2.90
  -4   3  -5   16.14    2.92
  -4  -3  -5   12.60    2.29
   4  -3   5    9.60    3.15
   4  -3   5   12.71    1.23
  -4  -3  -5   11.91    3.35
  -4   3  -6  201.88    6.24
  -4  -3  -6  199.35    6.14
   4  -3   6  187.99    6.73
  -4  -3  -6  199.94    6.02
  -4  -3  -6  200.29    6.66
   4   3   7    2.10    4.19
  -4  -3  -7   -0.08    3.45
  -4   3  -7    2.33    3.60
  -4  -3  -7    7.93    3.21
  -4  -3  -7    3.25    3.75
   4  -3   7    2.65    4.26
  -4  -3  -8  166.15    5.74
   4  -3   8  150.11    6.84
   4   3   8  160.91    6.74
   4   3   9  356.33   10.56
  -4   4  13    9.84    4.07
  -4   4  13   18.38    5.52
  -4  -4  13   13.50    5.36
  -4  -4  13    4.55    5.20
  -4   4  12   12.30    4.93
  -4  -4  12   12.62    4.87
  -4   4  12   10.34    3.61
  -4   4  11    3.55    3.12
   4   4 -11   -0.32    1.94
  -4  -4  11    3.57    4.30
  -4   4  11    2.15    4.09
   4  -4 -10   44.49    3.75
  -4   4  10   39.91    4.28
  -4   4  10   41.26    3.09
  -4  -4  10   44.41    4.25
   4   4 -10   29.34    2.39
   4   4 -10   37.26    3.66
  -4   4   9  176.17    4.88
   4  -4  -9  173.50    5.51
   4   4  -9  171.10    5.55
  -4   4   9  163.89    5.93
  -4  -4   9  173.51    6.08
   4   4  -9  170.14    4.67
   4  -4  -8 1130.39   23.41
   4   4  -8 1102.07   23.38
  -4   4   8 1102.33   22.78
   4   4  -8 1086.12   22.99
  -4   4   8 1084.18   23.62
  -4  -4   8 1090.11   23.69
   4  -4  -7   68.35    3.16
   4   4  -7   70.65    3.19
   4   4  -7   58.45    2.70
  -4   4   7   65.24    3.39
  -4  -4   7   65.84    3.44
   4   4  -6  100.32    3.39
  -4   4   6  100.49    3.69
  -4  -4   6  105.99    3.74
   4   4  -5   31.28    2.11
  -4   4   5   35.13    2.40
  -4  -4   5   35.51    2.41
   4   4  -4  230.66    4.81
   4   4  -4  227.87    5.72
  -4   4   4  230.45    5.62
  -4  -4   4  234.61    5.69
   4   4  -3  386.84    8.83
  -4  -4   3  391.71    8.77
   4   4  -2 2320.80   46.81
   4  -4  -2 2288.86   46.41
   4   4  -2 2336.27   46.99
   4  -4  -2 2282.98   46.37
  -4  -4   1   37.19    2.17
  -4  -4   1   41.29    1.93
   4  -4  -1   38.19    1.31
   4   4  -1   40.23    1.91
   4  -4  -1   39.18    1.71
   4   4  -1   39.67    2.25
  -4  -4   0   16.49    1.52
  -4  -4   0   15.41    1.97
  -4  -4   0   13.47    1.88
  -4   4   0   14.96    1.75
   4   4   0   17.42    1.50
   4  -4   0   15.97    1.61
  -4  -4  -1  121.37    4.15
  -4  -4  -1  129.68    3.97
  -4   4  -1  131.51    3.87
  -4  -4  -1  130.49    3.58
  -4   4  -1  130.90    2.97
   4  -4   1  129.98    3.86
   4   4   2  443.28   10.14
   4  -4   2  449.65   10.21
  -4  -4  -2  441.23    9.92
  -4   4  -2  459.82    9.99
  -4  -4  -2  438.77   10.31
  -4  -4  -2  431.51   10.08
  -4   4  -2  458.50   10.06
  -4  -4  -2  432.48    9.77
  -4   4  -2  437.18    9.29
  -4   4  -3  153.38    4.54
  -4  -4  -3  159.05    4.55
  -4  -4  -3  144.16    4.91
  -4  -4  -3  141.32    4.57
  -4  -4  -3  148.16    4.19
  -4   4  -3  150.85    4.52
   4  -4   3  143.09    4.87
  -4  -4  -4 1303.48   27.18
  -4   4  -4 1324.72   27.21
  -4  -4  -4 1311.38   27.57
   4  -4   4 1222.09   26.28
  -4  -4  -4 1318.57   27.27
  -4  -4  -4 1328.26   27.00
  -4   4  -4 1361.48   27.31
   4  -4   4 1314.08   27.64
  -4  -4  -5  234.16    6.41
  -4   4  -5  234.90    6.47
  -4  -4  -5  245.40    6.96
  -4  -4  -5  237.76    6.40
  -4  -4  -5  228.61    5.98
  -4   4  -5  231.45    6.54
   4  -4   5  224.64    6.85
  -4  -4  -6  119.72    4.94
  -4   4  -6  136.41    5.05
  -4  -4  -6  135.56    5.04
   4   4   6  120.59    5.49
   4  -4   6  121.26    5.54
  -4  -4  -6  131.07    4.54
  -4  -4  -6  129.62    5.59
  -4  -4  -7    4.51    3.64
  -4   4  -7    3.94    3.64
   4   4   7    4.23    3.78
  -4  -4  -7    1.30    4.17
   4  -4   7    0.89    4.35
  -4  -4  -7    0.08    3.57
  -4  -4  -7    3.19    3.03
   4   4   8   84.51    5.60
   4  -4   8   78.35    5.89
  -4  -4  -8   84.43    4.57
  -4  -4  -8   85.67    4.93
   4  -4   9   25.03    5.73
   4   4   9   38.78    5.48
  -4   5  13  272.26    8.13
  -4  -5  13  300.56    9.61
  -4   5  12   68.23    5.63
  -4  -5  12   52.29    5.42
  -4   5  12   59.13    4.08
  -4   5  11    0.72    3.16
   4   5 -11    3.22    1.76
  -4   5  11   -1.63    4.38
  -4  -5  11    1.58    4.30
   4  -5 -10    2.08    3.42
   4   5 -10    4.12    3.54
   4   5 -10    1.81    2.00
  -4   5  10    6.91    3.92
  -4  -5  10    7.45    4.00
   4   5  -9  488.65   11.33
   4  -5  -9  494.49   11.34
  -4  -5   9  463.23   11.73
  -4   5   9  469.48   11.66
   4   5  -9  463.92   10.55
   4   5  -8    4.22    2.65
   4  -5  -8    6.02    2.73
   4   5  -8    0.60    2.06
  -4   5   8    4.46    3.11
  -4  -5   8    3.34    3.11
   4   5  -7 1313.03   27.64
   4  -5  -7 1320.23   27.65
  -4   5   7 1296.76   27.81
  -4  -5   7 1334.42   27.88
   4   5  -7 1334.42   27.51
   4   5  -6  562.78   12.32
   4   5  -6  559.03   11.76
  -4   5   6  552.05   12.43
  -4  -5   6  556.73   12.52
  -4  -5   5   30.38    2.33
  -4   5   5   27.84    2.29
   4   5  -5   24.88    2.13
   4   5  -5   27.77    1.33
   4   5  -4  116.74    3.71
  -4  -5   4  122.62    3.59
  -4   5   4  112.34    3.49
  -4  -5   4  118.77    3.56
  -4  -5   3  120.14    3.56
  -4   5   3  128.68    3.54
  -4  -5   3  141.02    3.94
   4  -5  -3  132.60    3.41
   4   5  -3  129.30    3.91
   4  -5  -2  181.65    4.12
  -4  -5   2  172.41    3.73
   4   5  -2  175.25    4.77
   4  -5  -1 1260.66   27.42
   4   5  -1 1301.55   27.28
  -4  -5   1 1347.34   27.30
   4  -5  -1 1330.32   26.84
   4   5  -1 1333.07   27.54
  -4  -5   0  615.38   13.15
  -4  -5   0  581.63   13.30
  -4   5   0  602.67   13.20
   4   5   0  600.06   13.15
   4  -5   0  620.41   13.36
  -4   5   0  623.33   12.58
   4   5   0  591.09   13.39
  -4  -5  -1  107.50    3.76
  -4  -5  -1   95.44    3.55
  -4   5  -1  103.40    3.45
  -4   5  -1   94.55    2.53
   4   5   1   96.81    3.15
  -4  -5  -1   99.61    3.20
  -4  -5  -2  191.75    5.04
  -4   5  -2  195.48    5.11
  -4  -5  -2  187.44    5.60
  -4  -5  -2  184.49    5.35
  -4   5  -2  192.36    5.27
  -4  -5  -2  187.78    5.01
  -4   5  -2  186.95    4.40
   4  -5   3 1063.28   22.99
  -4  -5  -3 1087.40   22.57
  -4   5  -3 1097.18   22.58
  -4  -5  -3 1068.26   23.00
  -4   5  -3 1089.37   22.75
  -4  -5  -3 1071.41   22.48
  -4  -5  -3 1056.53   22.82
  -4   5  -3 1033.48   21.99
   4  -5   4    7.84    1.33
  -4  -5  -4    7.77    2.80
  -4  -5  -4    7.00    2.67
  -4   5  -4    8.14    2.67
  -4  -5  -4    8.67    2.28
   4  -5   4    6.57    3.17
  -4  -5  -4    9.79    3.07
  -4  -5  -5  172.02    5.48
  -4  -5  -5  180.34    5.37
  -4   5  -5  180.77    5.41
  -4  -5  -5  185.84    5.98
  -4  -5  -5  178.51    5.02
   4  -5   5  181.03    6.00
  -4  -5  -6  286.77    7.93
  -4  -5  -6  288.07    7.78
  -4   5  -6  274.07    7.73
  -4  -5  -6  274.27    8.29
  -4  -5  -6  279.51    7.51
   4  -5   6  268.86    8.37
  -4  -5  -7  115.86    5.19
  -4  -5  -7  120.90    5.22
  -4   5  -7  113.53    5.22
   4  -5   7  113.96    5.93
  -4  -5  -7  102.20    4.74
   4   5   7   99.97    5.71
  -4  -5  -8   21.89    4.17
   4  -5   8   14.69    5.01
   4   5   8   14.62    4.68
   4  -5   9   53.54    5.86
   4   5   9   56.86    5.68
  -4   6  12  138.07    6.71
  -4  -6  12  142.62    6.87
  -4   6  11   40.47    4.73
  -4  -6  11   39.35    4.87
   4   6 -10    5.45    2.14
   4  -6 -10    7.22    3.54
   4   6 -10    5.21    3.45
  -4  -6  10    8.34    4.08
  -4   6  10    5.85    3.93
  -4   6   9  102.72    4.89
  -4  -6   9  100.07    4.89
   4   6  -9  105.07    3.63
   4   6  -9  104.55    4.46
   4  -6  -9  114.43    4.57
  -4  -6   8 1048.56   23.26
  -4   6   8 1054.81   23.19
   4   6  -8 1099.07   22.51
   4   6  -8 1058.26   22.59
   4   6  -8 1085.72   22.95
   4  -6  -8 1088.39   22.96
  -4  -6   7   66.30    3.56
  -4   6   7   58.22    3.39
   4   6  -7   57.48    2.47
   4   6  -7   57.99    2.91
   4   6  -6   60.13    2.20
  -4  -6   6   56.67    3.15
  -4   6   6   61.87    3.06
   4   6  -6   55.20    2.89
   4   6  -5   51.97    1.73
   4  -6  -5   48.91    1.54
  -4  -6   5   52.12    2.73
  -4   6   5   56.55    2.71
   4   6  -5   45.14    2.64
   4   6  -4  113.23    3.73
  -4   6   4  104.92    3.38
  -4  -6   4  110.41    3.47
  -4  -6   4  118.67    3.70
   4  -6  -4  115.43    3.38
   4  -6  -4  108.85    2.69
  -4  -6   3  304.96    7.03
  -4   6   3  302.69    6.94
  -4  -6   3  315.61    7.39
   4  -6  -3  307.47    6.95
   4   6  -3  297.96    7.46
  -4  -6   2 1028.62   21.13
   4  -6  -2 1051.37   22.08
  -4  -6   2 1031.77   21.99
   4  -6  -2 1067.08   21.51
   4   6  -2 1041.60   22.10
   4  -6  -1  783.67   16.87
   4  -6  -1  794.84   16.23
  -4  -6   1  773.80   16.66
   4   6  -1  746.20   16.84
  -4  -6   0   37.96    2.31
  -4  -6   0   41.69    2.70
  -4   6   0   42.08    2.44
  -4   6   0   39.44    1.63
   4   6   0   40.72    2.36
   4  -6   0   38.09    2.71
   4   6   0   39.97    2.72
  -4  -6  -1    0.97    2.47
  -4  -6  -1    6.59    2.42
  -4   6  -1    2.28    2.05
   4  -6   1    2.41    2.27
   4   6   1    3.85    1.84
  -4  -6  -1    4.85    1.89
  -4   6  -1    4.73    1.24
  -4  -6  -2  239.46    6.72
  -4  -6  -2  238.17    6.07
  -4   6  -2  252.58    6.12
  -4   6  -2  236.55    5.53
  -4  -6  -2  243.85    6.26
  -4  -6  -2  239.55    6.50
  -4  -6  -3  636.82   14.30
  -4  -6  -3  634.27   13.91
  -4   6  -3  650.59   13.91
  -4  -6  -3  629.78   14.42
  -4  -6  -3  628.81   13.93
  -4   6  -3  616.46   13.39
   4  -6   4 1007.81   22.47
  -4  -6  -4 1035.33   22.28
  -4  -6  -4 1045.50   21.91
  -4   6  -4 1064.83   21.91
  -4  -6  -4 1037.74   22.45
  -4  -6  -4  999.34   21.83
  -4   6  -4  995.92   21.37
  -4  -6  -5  176.34    5.25
  -4   6  -5  177.53    5.20
  -4  -6  -5  177.31    5.54
  -4  -6  -5  167.09    5.79
  -4  -6  -5  164.67    5.07
   4  -6   5  171.84    6.06
  -4  -6  -6   10.36    3.84
  -4  -6  -6    2.83    2.91
  -4  -6  -6    5.18    3.53
  -4   6  -6    1.44    3.38
   4  -6   6    4.52    4.16
  -4  -6  -6    3.87    4.04
  -4  -6  -7   21.19    4.22
  -4  -6  -7   19.87    3.61
  -4  -6  -7   20.00    4.03
  -4   6  -7   21.99    3.98
   4  -6   7   20.74    4.89
   4  -6   8   40.49    5.35
  -4  -6  -8   28.90    4.63
  -4   7  12   51.39    5.40
  -4  -7  12   41.57    5.59
   4   7 -12   51.79    4.20
  -4   7  11    5.67    4.46
  -4  -7  11    2.78    4.73
   4   7 -11   10.26    3.39
   4   7 -10   69.35    4.39
   4  -7 -10   64.40    4.33
   4   7 -10   66.55    3.71
  -4   7  10   63.45    4.79
  -4  -7  10   62.16    4.69
   4   7  -9   17.37    3.38
   4  -7  -9   12.50    3.31
   4   7  -9   11.40    2.66
  -4   7   9   11.23    3.73
  -4  -7   9   10.93    3.83
  -4  -7   8  125.66    5.12
  -4   7   8  124.98    4.98
   4  -7  -8  134.85    4.68
   4   7  -8  142.32    4.76
   4   7  -8  133.64    4.12
   4   7  -8  134.30    4.36
   4   7  -7  134.13    3.81
  -4  -7   7  127.62    4.75
   4   7  -7  129.82    4.28
  -4   7   7  127.80    4.64
  -4   7   6   10.29    2.51
  -4  -7   6   10.47    2.56
   4   7  -6   12.05    1.62
   4   7  -6    9.36    2.72
   4   7  -6   10.46    2.36
   4  -7  -6   11.39    1.39
  -4  -7   5   25.59    2.39
  -4  -7   5   20.28    2.35
  -4   7   5   24.62    2.40
   4   7  -5   21.66    2.78
   4  -7  -5   21.94    1.38
   4  -7  -5   21.79    2.16
   4   7  -5   21.83    2.55
  -4  -7   4  643.65   13.43
  -4   7   4  595.58   13.02
  -4  -7   4  608.76   13.11
   4   7  -4  590.89   13.62
   4  -7  -4  594.94   13.16
   4   7  -4  608.56   13.53
  -4   7   3  467.37   10.18
  -4  -7   3  473.30   10.27
   4  -7  -3  453.79   10.87
  -4  -7   3  488.92   10.70
   4  -7  -3  463.75   10.31
   4   7  -3  463.08   10.80
   4  -7  -2    6.41    1.64
   4  -7  -2    6.99    2.49
  -4  -7   2    5.29    2.22
  -4  -7   2    6.22    1.15
   4   7  -2    5.10    2.27
   4  -7  -1  393.80    9.28
  -4  -7   1  390.48    9.00
   4  -7  -1  384.11    8.52
   4   7  -1  367.14    9.20
  -4  -7   0  422.72   10.05
  -4   7   0  426.56    9.22
   4  -7   0  431.00   10.04
   4   7   0  404.84    9.77
  -4  -7   0  442.06    9.87
  -4   7  -1   -3.79    1.93
  -4  -7  -1   -0.44    1.86
  -4  -7  -1    0.68    2.38
  -4  -7  -1    1.14    2.78
   4  -7   1    1.96    2.59
   4   7   1    1.75    2.20
  -4  -7  -1    3.28    2.18
  -4   7  -1    1.69    1.45
  -4  -7  -2  611.78   14.02
  -4  -7  -2  602.33   13.23
  -4   7  -2  624.46   13.22
  -4   7  -2  605.45   12.88
  -4  -7  -2  584.77   13.40
  -4  -7  -2  596.96   13.71
  -4  -7  -3  521.55   12.69
  -4  -7  -3  543.55   12.02
  -4   7  -3  546.77   12.03
  -4  -7  -3  516.15   12.13
  -4   7  -3  540.01   11.60
  -4  -7  -3  531.83   12.55
  -4  -7  -4   -2.12    3.48
  -4  -7  -4    0.33    3.23
  -4  -7  -4   -2.63    2.83
  -4   7  -4    2.78    2.85
  -4   7  -4   -1.16    1.96
  -4  -7  -4    1.44    2.64
   4  -7   5  169.79    6.22
  -4  -7  -5  167.26    5.69
  -4  -7  -5  176.13    5.33
  -4   7  -5  170.65    5.17
  -4  -7  -5  168.02    6.00
  -4   7  -5  179.41    5.71
  -4  -7  -5  163.90    5.23
  -4   7  -5  157.83    4.48
  -4  -7  -6   32.53    4.26
  -4  -7  -6   35.82    3.53
   4  -7   6   32.49    4.81
  -4  -7  -6   32.72    4.68
  -4  -7  -6   40.33    3.88
  -4   7  -6   35.87    3.88
  -4  -7  -7  114.32    5.40
   4  -7   7  122.66    6.16
  -4  -7  -7  109.62    5.68
   4  -7   8  254.66    9.26
  -4   8  12   43.43    5.55
  -4  -8  12   53.23    5.74
   4   8 -11   22.00    3.62
  -4   8  11   25.68    4.79
  -4  -8  11   25.13    4.89
   4  -8 -10   -1.61    3.77
   4   8 -10    4.05    3.75
  -4   8  10    6.90    4.20
   4   8 -10    3.21    3.11
  -4  -8  10    3.17    4.26
   4   8  -9   98.21    3.88
   4   8  -9   94.17    4.44
  -4   8   9   93.93    4.74
  -4  -8   9   86.09    4.81
   4   8  -8  162.15    4.57
  -4   8   8  143.47    5.34
  -4  -8   8  148.69    5.50
   4  -8  -7   25.73    1.93
  -4   8   7   32.65    3.25
  -4  -8   7   33.56    3.35
   4   8  -7   31.30    2.29
   4  -8  -7   32.30    2.89
   4   8  -7   25.72    3.33
   4  -8  -6   68.66    2.44
   4   8  -6   74.04    3.99
   4  -8  -6   73.98    3.40
  -4   8   6   75.96    3.44
  -4  -8   6   73.93    3.51
  -4  -8   5  246.36    6.20
  -4   8   5  223.55    5.91
  -4  -8   5  238.45    6.06
   4   8  -5  235.14    6.61
   4  -8  -5  227.69    5.37
   4  -8  -5  233.57    6.17
   4   8  -5  233.58    6.40
  -4  -8   4  244.46    6.41
  -4   8   4  240.99    5.83
  -4  -8   4  242.54    5.96
   4   8  -4  231.92    6.58
   4  -8  -4  239.01    6.12
   4   8  -4  241.74    6.52
   4  -8  -3  417.97    9.77
  -4   8   3  390.08    8.78
  -4  -8   3  405.71    8.91
   4  -8  -3  403.74    9.12
  -4  -8   3  389.93    8.53
  -4  -8   3  421.89    9.55
  -4  -8   2 1016.90   20.97
   4  -8  -2 1009.56   20.51
  -4  -8   2  948.23   20.08
   4  -8  -2  967.10   21.16
  -4  -8   2  978.30   20.26
  -4   8   2  969.70   20.16
  -4  -8   1  840.93   18.02
   4  -8  -1  834.65   17.58
   4  -8  -1  812.81   18.22
  -4   8   0    2.70    1.59
   4  -8   0    4.74    2.59
  -4  -8   0    6.93    2.55
  -4   8  -1   42.23    2.35
  -4  -8  -1   42.33    2.40
  -4  -8  -1   39.65    3.25
  -4  -8  -1   36.25    3.52
  -4   8  -1   37.66    2.12
   4   8   1   36.01    2.78
   4  -8   1   39.21    3.25
  -4  -8  -1   39.62    2.93
  -4  -8  -2    3.09    3.38
  -4  -8  -2    5.56    2.69
  -4  -8  -2    4.43    2.26
  -4   8  -2    6.41    2.27
  -4   8  -2    6.19    1.85
  -4  -8  -2    2.10    2.61
  -4  -8  -3   93.09    4.89
  -4  -8  -3   94.35    4.48
  -4   8  -3   94.25    4.24
  -4  -8  -3   96.82    3.81
  -4   8  -3   99.57    3.82
  -4  -8  -3   93.90    4.02
  -4   8  -3   98.74    3.29
  -4  -8  -4  183.43    5.51
  -4   8  -4  187.13    5.45
  -4  -8  -4  179.26    6.39
  -4  -8  -4  171.89    6.09
  -4   8  -4  182.09    5.95
  -4  -8  -4  181.73    5.75
  -4   8  -4  173.86    4.96
   4  -8   5  440.00    9.75
  -4  -8  -5  474.90   11.79
  -4  -8  -5  491.70   11.20
  -4   8  -5  489.23   11.14
  -4  -8  -5  482.78   12.10
  -4   8  -5  497.64   11.69
  -4  -8  -5  480.79   11.38
  -4   8  -5  474.14   10.66
  -4  -8  -6    2.90    4.07
   4  -8   6    1.75    4.57
  -4  -8  -6    9.70    3.71
  -4   8  -6    9.97    3.66
  -4   8  -6    9.65    2.81
  -4   8  -7   11.61    3.11
   4  -8   7   12.12    5.11
  -4   8  -8   93.76    4.66
  -4   9  12   47.11    5.54
  -4  -9  12   57.06    5.78
   4   9 -11   45.90    4.06
  -4   9  11   38.06    4.99
  -4  -9  11   44.97    5.24
   4   9 -10   68.01    3.86
  -4   9  10   55.75    4.76
  -4  -9  10   60.32    4.97
   4   9  -9   94.43    3.85
  -4   9   9   92.80    4.80
  -4  -9   9   85.96    4.89
   4   9  -9   83.11    5.05
   4  -9  -8   36.94    2.41
  -4   9   8   47.81    3.82
  -4  -9   8   38.11    3.76
   4   9  -8   43.02    2.80
   4  -9  -8   36.02    3.41
   4   9  -8   43.23    3.99
   4  -9  -7  137.59    3.95
  -4   9   7  144.10    4.89
  -4  -9   7  150.86    5.09
   4   9  -7  157.92    4.17
   4  -9  -7  140.05    5.00
   4   9  -7  144.40    5.50
  -4  -9   6 1007.77   20.58
  -4  -9   6  974.03   20.62
  -4   9   6  996.26   20.52
   4  -9  -6  930.75   19.95
   4  -9  -6  948.67   20.80
   4   9  -6  950.14   21.21
   4   9  -5  384.59    9.74
   4  -9  -5  378.22    8.57
   4  -9  -5  380.25    9.24
  -4   9   5  396.26    8.91
  -4  -9   5  383.46    9.00
  -4  -9   5  402.97    9.35
  -4   9   4  333.53    7.64
  -4  -9   4  334.90    7.74
   4   9  -4  327.11    8.63
   4  -9  -4  330.27    8.14
  -4  -9   4  344.67    8.34
  -4   9   3  333.58    7.41
  -4  -9   3  325.09    7.50
   4  -9  -3  344.69    8.66
  -4  -9   3  343.90    8.37
  -4  -9   3  317.85    7.30
   4  -9  -3  342.65    8.01
   4   9  -3  332.43    8.43
  -4   9   2   14.90    1.69
  -4  -9   2   19.15    1.91
  -4  -9   2   15.44    2.92
   4  -9  -2   15.79    3.02
  -4  -9   2   14.41    1.73
   4  -9  -2   18.34    2.26
   4  -9  -1  681.18   15.51
  -4  -9   1  671.36   15.21
   4  -9  -1  683.15   14.81
  -4  -9   1  704.49   15.44
  -4  -9   0  419.48    9.51
  -4   9   0  447.81    9.49
   4  -9   0  438.91   10.61
  -4   9   0  435.64    9.72
  -4  -9   0  435.46   10.42
  -4   9  -1    2.28    1.92
  -4  -9  -1   -0.80    2.02
  -4  -9  -1    1.45    3.09
   4  -9   1    0.75    3.06
   4   9   1   -0.49    2.53
  -4  -9  -1    0.42    2.75
  -4   9  -1    0.97    1.88
  -4  -9  -2  522.10   11.45
  -4   9  -2  520.56   11.37
  -4  -9  -2  506.45   12.62
  -4  -9  -2  493.69   12.25
  -4   9  -2  520.08   11.97
  -4   9  -2  519.85   11.36
  -4  -9  -2  506.74   12.04
  -4  -9  -3  103.79    3.95
  -4   9  -3   99.96    3.85
  -4   9  -3  107.66    4.42
  -4  -9  -3  106.60    5.26
  -4  -9  -3  104.97    4.97
  -4   9  -3  101.88    3.65
  -4  -9  -3  103.25    4.48
  -4   9  -4  138.09    4.71
  -4  -9  -4  134.38    4.69
  -4   9  -4  134.84    5.22
  -4  -9  -4  116.98    5.38
  -4  -9  -4  133.89    5.21
  -4   9  -4  132.32    4.24
  -4  -9  -4  127.79    5.86
  -4  -9  -5   48.08    3.88
  -4   9  -5   45.67    3.74
  -4   9  -5   46.91    3.16
   4  -9   5   45.86    2.05
  -4  -9  -6  308.10    8.13
  -4   9  -6  291.87    7.92
  -4   9  -6  263.24    7.36
   4  -9   6  271.40    9.12
  -4   9  -7   18.11    3.34
   4  -9   7   24.49    5.45
  -4  10  12   35.84    5.38
  -4  10  11    0.18    4.47
  -4 -10  11   -0.31    4.74
  -4  10  10   43.36    4.57
  -4 -10  10   38.73    4.68
   4  10 -10   43.50    4.84
   4  10 -10   45.60    3.63
  -4  10   9  211.80    6.86
  -4 -10   9  224.71    7.16
   4  10  -9  204.44    7.50
  -4 -10   8   11.27    3.50
   4  10  -8   12.86    2.56
  -4  10   8   11.98    3.43
   4  10  -8   14.58    3.98
   4 -10  -7  102.26    3.38
  -4  10   7  104.45    4.18
  -4 -10   7  101.91    4.31
   4 -10  -7   96.97    4.53
   4  10  -7  110.28    5.15
  -4 -10   6  269.73    6.91
   4 -10  -6  246.00    6.13
  -4  10   6  258.34    6.57
  -4 -10   6  261.24    6.72
   4 -10  -6  254.50    7.15
   4  10  -6  261.63    7.68
  -4 -10   5   41.45    3.37
  -4  10   5   34.93    2.56
  -4 -10   5   36.95    2.80
   4 -10  -5   31.36    2.37
   4 -10  -5   37.62    3.15
   4  10  -5   36.59    3.63
   4 -10  -4   49.35    4.05
   4 -10  -4   48.96    3.08
   4  10  -4   36.90    3.59
  -4 -10   4   46.26    3.43
  -4  10   4   42.11    2.32
  -4 -10   4   34.88    2.45
  -4  10   3  566.34   11.97
  -4 -10   3  553.74   12.08
   4  10  -3  573.01   13.33
   4 -10  -3  564.87   12.75
   4 -10  -3  589.60   13.40
  -4 -10   3  560.54   12.10
  -4 -10   3  593.30   13.11
  -4  10   2  131.23    3.41
  -4 -10   2  130.79    3.59
  -4 -10   2  132.87    3.81
   4 -10  -2  128.70    5.23
  -4 -10   2  135.26    4.88
   4  10  -2  134.51    4.84
   4 -10  -2  139.48    4.42
  -4  10   1   20.73    1.68
  -4 -10   1   21.51    2.15
  -4  10   1   22.02    1.70
  -4 -10   1   17.04    1.82
   4 -10  -1   25.79    3.45
   4 -10  -1   22.46    2.54
  -4 -10   1   25.14    3.04
  -4 -10   1   22.41    3.41
  -4 -10   0  466.92   10.16
  -4  10   0  466.64   10.11
  -4  10   0  476.75   10.60
   4 -10   0  471.25   11.52
  -4 -10   0  485.59   11.30
  -4  10  -1   87.17    3.05
  -4 -10  -1   90.69    3.13
  -4 -10  -1   77.46    4.39
   4 -10   1   87.80    4.50
  -4  10  -1   87.53    3.35
  -4 -10  -1   93.45    4.20
  -4 -10  -2   77.92    4.53
  -4 -10  -2   71.52    4.56
  -4 -10  -2   75.42    3.11
  -4  10  -2   70.98    3.05
  -4  10  -2   69.67    3.14
  -4 -10  -2   70.56    3.94
  -4 -10  -3  277.68    8.24
  -4  10  -3  276.95    7.56
  -4  10  -3  266.38    6.78
  -4 -10  -3  268.96    7.55
  -4  10  -3  263.91    6.78
  -4 -10  -3  271.57    6.86
  -4  10  -4  165.50    5.11
  -4 -10  -4  178.71    5.41
  -4  10  -4  175.02    5.40
  -4 -10  -5  315.81    8.15
  -4  10  -5  320.45    8.07
   4 -10   5  297.97    6.85
  -4  10  -5  295.63    7.73
  -4  10  -6   27.92    3.38
  -4 -10  -6   34.19    3.94
  -4  10  -6   31.95    3.92
  -4  11  11   61.68    5.10
  -4  11  10   55.17    4.65
  -4  11   9   58.43    4.19
  -4 -11   9   61.21    4.57
   4  11  -9   59.87    4.86
  -4 -11   8    5.46    3.52
  -4  11   8    7.02    3.29
   4  11  -8    9.25    4.17
  -4  11   7  101.25    4.03
  -4 -11   7   99.18    4.21
   4  11  -7  104.80    5.26
  -4 -11   6  401.94    9.12
  -4  11   6  357.78    8.33
  -4 -11   6  363.85    8.53
   4 -11  -6  326.26    8.19
   4 -11  -6  353.23    9.23
   4  11  -6  379.66    9.73
  -4  11   5   19.48    2.20
  -4 -11   5   22.52    2.48
   4 -11  -5   20.99    2.50
  -4 -11   5   25.81    3.34
   4 -11  -5   22.27    3.14
   4  11  -5   23.07    3.51
  -4  11   4  172.22    4.27
  -4 -11   4  168.23    4.48
   4 -11  -4  179.12    6.27
   4  11  -4  170.85    5.95
   4 -11  -4  167.26    5.46
  -4 -11   4  180.87    5.75
  -4 -11   3    0.31    1.73
  -4  11   3    3.39    1.46
   4  11  -3    3.91    3.14
   4 -11  -3   -0.53    2.80
   4 -11  -3    3.44    3.69
  -4 -11   3    0.97    2.03
  -4 -11   3   -2.13    3.23
  -4 -11   2   60.21    4.05
  -4  11   2   54.22    1.86
  -4 -11   2   51.32    2.07
  -4  11   2   57.35    1.83
  -4 -11   2   53.20    2.72
   4 -11  -2   54.27    4.29
   4  11  -2   55.73    3.74
   4 -11  -2   51.58    3.37
  -4 -11   1  172.57    4.16
  -4  11   1  167.88    4.00
  -4 -11   1  171.47    4.83
   4 -11  -1  185.75    6.24
  -4 -11   1  187.77    6.10
  -4 -11   1  181.71    5.92
   4 -11  -1  186.67    5.33
  -4 -11   1  168.45    4.11
  -4  11   1  180.99    4.00
  -4 -11   0   70.23    4.41
  -4 -11   0   69.34    2.44
  -4  11   0   69.77    2.34
  -4 -11   0   70.81    3.92
  -4  11   0   72.01    3.30
   4 -11   0   67.48    4.42
  -4 -11  -1   95.01    3.12
  -4  11  -1   99.41    3.07
   4 -11   1   95.70    4.86
  -4  11  -1   98.77    3.76
  -4 -11  -1  104.92    4.73
  -4  11  -2  203.98    5.64
  -4 -11  -2  200.08    5.25
  -4  11  -2  204.84    5.20
  -4 -11  -2  186.24    6.84
  -4  11  -3  190.29    5.35
  -4 -11  -3  195.58    5.39
  -4  11  -3  195.71    5.58
  -4 -11  -4   65.39    3.58
  -4  11  -4   68.64    3.64
  -4  11  -4   61.03    3.48
   4 -11   4   61.48    3.07
   4 -11   5   15.64    2.14
  -4  11  -5   14.19    3.13
  -4  11  -5   16.82    3.34
  -4  11  -6   80.94    4.10
  -4  11  -6   86.08    4.56
  -4  12   9  120.93    5.00
   4  12  -8   64.19    5.08
  -4  12   8   70.55    3.77
  -4  12   7  104.64    3.93
   4  12  -7  108.88    5.39
  -4 -12   7  106.41    4.56
  -4 -12   6  151.17    4.55
  -4  12   6  149.31    4.27
  -4 -12   6  162.49    5.53
   4  12  -6  158.45    6.16
   4 -12  -5    9.56    2.69
   4 -12  -5    9.87    4.54
  -4 -12   5    4.56    3.52
  -4  12   5    4.94    1.80
  -4 -12   5    9.00    2.15
   4 -12  -5    5.17    3.33
   4  12  -5    5.51    3.42
   4 -12  -4   62.00    4.93
  -4 -12   4   70.86    4.25
  -4 -12   4   61.66    2.27
  -4  12   4   53.32    1.78
   4  12  -4   66.42    4.40
   4 -12  -4   60.43    3.87
  -4 -12   3  167.23    5.53
   4  12  -3  158.87    5.53
  -4 -12   3  150.66    4.17
   4 -12  -3  158.01    5.12
   4 -12  -3  159.59    6.12
  -4 -12   2   -4.43    3.72
   4 -12  -2    0.62    3.00
   4  12  -2   -0.62    3.23
   4 -12  -2   -1.02    3.96
  -4 -12   2   -2.55    2.43
   4 -12  -1  689.21   15.95
  -4 -12   1  642.10   14.60
   4  12  -1  681.57   15.61
   4 -12  -1  702.36   15.23
  -4 -12   0  202.71    4.51
  -4 -12   0  206.43    4.53
   4 -12   1   36.73    4.27
  -4  12  -1   36.77    3.04
  -4 -12  -1   30.45    1.99
  -4  12  -1   36.70    1.92
  -4  12  -2  122.89    4.43
  -4  12  -2  118.63    3.57
  -4  12  -3   43.51    3.30
  -4  12  -3   44.91    2.80
  -4  12  -4   12.06    2.93
   4 -12   4   17.83    2.78
  -4  12  -4   12.03    3.11
  -4  12  -5  117.58    4.63
  -4 -13   7   -2.75    3.53
   4  13  -7    0.44    4.26
  -4 -13   6   64.76    4.25
  -4  13   6   53.24    2.35
   4  13  -6   56.33    4.65
   4  13  -5  350.81    9.81
  -4 -13   5  353.42    9.22
   4 -13  -5  323.42   10.16
   4 -13  -4  254.85    8.54
   4  13  -4  268.11    8.06
   4 -13  -3   27.96    3.65
   4  13  -3   30.07    4.00
  -4 -13   3   22.78    2.84
   4 -13  -3   22.01    4.68
   4  13  -2    3.09    3.73
   4 -13  -2    4.32    3.41
   4 -13  -2    2.98    4.30
  -4 -13   2    0.98    2.60
  -4 -13   1    7.77    2.79
   4  13  -1   11.84    3.75
   4 -13  -1    9.33    4.28
   4  13   0  141.94    5.70
   4 -13   0  150.87    6.26
  -4 -13   0  132.94    4.67
  -4  13  -1  331.13    8.39
   4 -13   1  326.63    9.51
  -4  13  -2  205.45    5.83
  -4  13  -2  186.38    4.48
  -4  13  -3   14.44    3.24
   4 -13   3   16.77    3.17
  -4  13  -4    1.14    3.10
   4 -14  -5    1.54    5.30
   4  14  -4  182.87    6.77
   4 -14  -4  183.70    7.59
   4  14  -3  118.07    5.61
   4 -14  -3  128.63    6.42
  -4 -14   2    2.64    2.89
   4 -14  -2    0.24    4.67
   4  14  -2    2.23    3.66
   4  14  -1  197.84    6.81
   4 -14  -1  204.58    7.33
   4  14   0  141.65    5.92
   4 -14   0  147.89    6.57
  -4 -14   0  136.39    4.98
   4 -14   1    3.77    4.59
  -4 -14  -1    2.00    3.40
  -4  14  -2   40.38    3.63
  -4  14  -3   58.50    4.00
   4 -15  -1   77.59    5.90
  -5   0  14   34.33    4.70
  -5   0  13   -3.94    4.18
  -5   0  13   -6.28    5.16
  -5   0  12  142.69    6.60
  -5   0  12  127.61    5.25
  -5   0  11    2.59    3.11
  -5   0  11   -1.07    4.33
   5   0 -10   47.55    3.61
  -5   0  10   44.95    3.14
  -5   0  10   41.11    4.19
   5   0  -9    4.43    2.81
  -5   0   9   -2.14    3.44
   5   0  -8   71.12    3.43
  -5   0   8   81.26    4.05
  -5   0   7    3.07    2.58
  -5   0   6   50.00    2.96
  -5   0   5   -1.03    2.00
   5   0  -3   -0.66    0.99
  -5   0   3   -0.36    1.16
   5   0  -2   73.22    2.10
  -5   0   2   71.99    2.06
  -5   0   2   71.96    2.32
   5   0  -1   -0.63    0.67
   5   0  -1    0.46    1.33
  -5   0   1    0.05    1.14
  -5   0   1    0.04    1.40
  -5   0   0   35.93    2.13
   5   0   0   39.65    2.04
  -5   0   0   35.12    1.75
   5   0   0   37.06    2.02
   5   0   1   -1.34    1.78
  -5   0  -1    0.43    0.85
  -5   0  -1    0.89    1.84
   5   0   1    0.30    1.54
  -5   0  -2 2649.76   53.96
   5   0   2 2738.71   54.43
   5   0   2 2663.82   54.76
   5   0   3    1.29    1.74
  -5   0  -3    2.47    2.47
   5   0   3   -3.16    2.58
   5   0   4   14.49    1.99
  -5   0  -4   12.01    2.77
   5   0   4   13.93    3.08
  -5   0  -5    6.76    2.98
   5   0   5   -3.29    3.02
  -5   0  -6   -2.25    3.48
   5   0   6   -4.42    3.80
   5   0   7   -0.62    4.03
  -5  -1  15  103.41    6.09
  -5  -1  14    7.40    4.79
  -5   1  14    9.35    4.11
  -5   1  13    1.22    3.78
  -5  -1  13    6.59    4.32
  -5  -1  13    6.17    5.14
  -5  -1  12   17.42    4.05
  -5   1  12   18.33    3.54
  -5  -1  12   23.47    4.93
  -5   1  11  118.40    4.64
  -5  -1  11  117.96    4.96
  -5  -1  10   36.71    4.14
  -5   1  10   32.39    2.93
   5  -1 -10   37.88    3.58
   5  -1  -9  457.37   10.63
  -5   1   9  431.07   10.03
  -5  -1   9  449.21   11.01
  -5   1   8  127.51    3.80
  -5  -1   8  130.23    4.81
  -5  -1   7  151.52    4.93
  -5  -1   6  126.55    4.18
  -5  -1   5 1872.62   38.56
   5   1  -3 3463.81   70.01
   5  -1  -3 3474.33   70.28
  -5   1   3 3510.03   70.09
  -5  -1   2   42.53    2.02
  -5   1   2   45.62    1.74
   5   1  -2   46.03    2.21
   5  -1  -2   47.46    1.83
   5   1  -2   47.66    1.64
  -5  -1   2   45.09    1.46
   5  -1  -1 1524.23   31.03
  -5  -1   1 1494.19   31.16
  -5   1   1 1501.52   31.05
  -5   1   1 1540.57   30.98
  -5  -1   1 1505.68   30.80
   5   1  -1 1520.93   30.73
   5   1   0   63.00    2.58
  -5  -1   0   63.97    1.88
   5   1   0   64.75    2.60
  -5  -1   0   60.92    2.64
   5  -1   0   68.34    2.47
  -5   1   0   65.45    2.36
  -5   1   0   66.61    2.60
   5   1   1 2018.93   40.22
   5  -1   1 1998.23   40.11
  -5  -1  -1 1973.28   39.70
  -5   1  -1 1879.77   39.43
   5  -1   1 1996.98   40.30
   5   1   1 2025.11   40.36
  -5   1  -1 2099.37   40.15
  -5   1  -1 2018.25   40.36
   5   1   2   -0.09    1.85
   5  -1   2   -1.82    1.64
  -5  -1  -2    0.54    1.21
  -5   1  -2    1.15    0.88
   5   1   2    0.66    2.14
   5  -1   2    0.17    2.22
  -5   1  -2   -0.30    2.39
   5  -1   3 1119.82   23.22
   5  -1   3 1123.62   23.85
   5   1   3 1123.61   23.90
  -5  -1  -3 1166.28   23.75
  -5  -1  -3 1078.83   23.03
   5   1   3 1132.31   23.39
   5  -1   4    3.05    1.73
  -5  -1  -4    8.20    2.83
  -5  -1  -4    3.50    1.67
   5   1   4    2.83    2.80
   5  -1   4    5.43    2.95
  -5  -1  -4    2.04    2.83
   5   1   4    3.95    1.98
   5  -1   5  158.00    5.50
   5   1   5  158.08    5.66
  -5  -1  -5  156.39    5.33
   5  -1   5  159.08    4.23
  -5  -1  -5  163.95    5.85
  -5  -1  -6   81.93    4.56
   5  -1   6   78.22    4.81
   5   1   6   76.05    4.71
   5  -1   7  399.77   10.84
   5   1   9   38.14    5.65
  -5  -2  15   -1.79    5.30
  -5  -2  14   17.36    5.08
  -5   2  14   14.34    4.12
  -5  -2  13    6.18    4.47
  -5   2  13    2.70    3.68
  -5   2  13    2.00    5.31
  -5  -2  13   -1.01    5.19
  -5   2  12   -2.06    3.22
  -5   2  12    0.23    4.67
  -5  -2  12    0.93    4.73
  -5  -2  12    4.71    4.27
   5   2 -12    0.19    2.44
  -5   2  11  285.03    7.45
  -5   2  11  296.80    8.91
   5   2 -11  275.75    7.12
   5  -2 -10  720.48   15.82
  -5   2  10  697.29   15.18
  -5   2  10  677.92   16.29
  -5  -2  10  698.31   16.33
  -5  -2   9  158.72    5.62
  -5   2   9  158.00    4.43
   5  -2  -9  151.02    5.13
  -5  -2   8   38.72    3.43
  -5   2   8   39.99    2.12
   5  -2  -8   40.20    2.94
  -5  -2   7    0.34    2.66
  -5   2   7   -1.29    1.35
  -5  -2   6   53.31    2.94
  -5   2   6   43.68    1.51
   5   2  -5  271.54    6.71
  -5  -2   5  280.28    6.82
   5   2  -4 4153.14   84.28
   5   2  -4 4163.26   83.49
   5  -2  -3  117.65    3.34
  -5   2   3  124.66    2.88
   5   2  -3  118.88    3.70
   5  -2  -2  692.03   14.49
   5   2  -2  685.72   15.03
  -5  -2   2  712.36   14.27
   5  -2  -2  706.69   14.83
   5   2  -2  707.50   14.65
  -5   2   2  678.64   14.53
   5   2  -1  270.71    5.78
  -5  -2   1  253.44    6.26
   5  -2  -1  264.39    5.89
  -5   2   1  247.60    5.96
   5  -2  -1  269.71    6.06
  -5  -2   1  244.58    5.60
  -5   2   1  260.51    6.01
   5  -2   0   67.44    2.49
  -5  -2   0   62.12    2.70
  -5   2   0   64.84    2.54
   5   2   0   66.03    2.07
   5  -2   1  178.28    4.81
   5   2   1  173.95    4.99
  -5  -2  -1  177.21    4.26
  -5   2  -1  175.27    4.77
  -5  -2  -1  183.86    4.84
   5   2   1  177.35    4.80
   5  -2   2 2227.28   45.60
   5   2   2 2201.95   45.70
   5   2   2 2149.70   45.43
  -5  -2  -2 2195.78   45.03
  -5   2  -2 2259.40   45.45
  -5  -2  -2 2279.46   45.49
   5  -2   2 2219.96   45.17
   5  -2   3  152.72    4.01
  -5  -2  -3  152.82    4.55
   5  -2   3  142.25    4.84
   5   2   3  150.93    5.02
  -5  -2  -3  153.50    4.99
  -5  -2  -3  159.17    4.76
  -5  -2  -3  143.24    3.98
   5   2   3  145.94    4.43
  -5  -2  -4   20.24    2.56
   5   2   4   20.55    3.31
  -5  -2  -4   21.30    2.92
  -5  -2  -4   19.32    1.99
   5  -2   4   15.28    3.08
   5  -2   4   22.39    1.82
   5   2   4   19.50    2.34
  -5  -2  -4   19.96    3.38
  -5  -2  -5   -2.53    2.71
   5   2   5    1.23    3.36
  -5  -2  -5   -0.84    2.16
  -5  -2  -5    0.44    3.35
   5  -2   5    0.57    1.62
   5  -2   5   -0.61    3.37
  -5  -2  -5   -0.75    3.05
  -5  -2  -6    2.18    2.86
  -5  -2  -6    3.48    3.51
  -5   2  -6   -5.31    3.67
  -5  -2  -6    2.82    2.56
  -5  -2  -6    3.81    4.01
   5  -2   6    1.56    3.89
  -5  -2  -7   37.16    3.38
   5  -2   7   50.98    4.62
   5  -2   8  609.00   15.18
   5   2   8  602.17   15.20
   5   2   9   29.17    5.44
  -5  -3  14    1.29    5.04
  -5  -3  13   17.14    4.77
  -5   3  13    9.72    5.28
  -5  -3  13   18.38    5.35
  -5   3  13   12.79    3.57
   5   3 -12   42.72    2.82
  -5   3  12   41.26    5.25
  -5  -3  12   41.33    5.23
  -5   3  12   42.61    3.55
  -5   3  11  255.79    6.68
   5   3 -11  250.22    6.51
  -5   3  11  264.11    8.19
  -5  -3  11  249.75    8.17
   5   3 -10   11.49    3.35
   5  -3 -10    5.55    3.30
  -5   3  10    7.18    2.42
   5   3 -10    8.22    2.49
  -5   3  10    8.09    3.95
  -5  -3  10    3.80    3.96
   5   3  -9  640.41   14.11
   5  -3  -9  653.23   14.12
  -5   3   9  626.38   13.30
  -5   3   9  624.46   14.49
  -5  -3   9  620.74   14.55
   5  -3  -8  124.90    4.35
   5   3  -8  115.19    4.32
  -5   3   8  123.72    3.33
  -5   3   8  127.31    4.72
  -5  -3   8  122.74    4.80
   5   3  -8  119.26    3.95
  -5   3   7   52.49    1.69
   5   3  -7   48.81    2.77
  -5   3   7   53.00    3.30
  -5  -3   7   48.63    3.24
   5   3  -6  363.06    8.54
  -5   3   6  368.23    8.72
  -5  -3   6  360.94    8.73
   5   3  -5 1009.37   21.32
  -5   3   5  990.51   21.26
  -5  -3   5 1022.79   21.33
  -5  -3   4    3.76    1.81
  -5   3   4    0.22    1.76
   5   3  -4    1.15    1.68
   5  -3  -3  619.59   13.35
   5   3  -3  624.68   13.30
   5   3  -3  619.74   13.56
   5  -3  -2    4.30    1.05
   5   3  -2    1.53    1.74
  -5  -3   2    4.69    0.60
   5  -3  -2    2.72    1.60
   5   3  -2    5.60    1.36
  -5   3   1  823.23   17.03
  -5  -3   1  818.13   17.28
   5   3  -1  791.36   17.30
   5  -3  -1  789.76   17.12
   5   3  -1  822.87   16.90
   5  -3  -1  805.80   16.87
   5  -3   0   98.63    3.12
  -5  -3   0   99.95    3.33
  -5   3   0   92.43    3.18
   5   3   0   97.26    2.86
  -5  -3   0  102.51    2.94
   5  -3   1 1316.41   27.51
  -5  -3  -1 1337.86   27.60
  -5   3  -1 1330.54   27.53
  -5  -3  -1 1324.93   27.17
   5   3   1 1294.70   27.60
  -5  -3  -2   40.40    3.08
   5  -3   2   47.89    2.93
   5   3   2   41.81    2.69
  -5  -3  -2   45.67    2.16
  -5   3  -2   46.14    2.74
   5  -3   2   48.04    2.18
  -5  -3  -2   47.11    2.79
   5  -3   3  523.18   11.36
  -5  -3  -3  553.88   12.07
  -5  -3  -3  529.68   12.34
   5   3   3  492.79   12.19
   5  -3   3  530.59   12.20
  -5  -3  -3  523.88   11.99
  -5   3  -3  558.07   12.09
  -5  -3  -3  510.96   11.48
  -5   3  -3  543.99   12.04
   5   3   3  519.81   11.92
   5  -3   4  186.28    5.89
   5   3   4  171.29    5.73
  -5  -3  -4  179.56    6.00
  -5  -3  -4  183.89    5.57
  -5   3  -4  184.82    5.60
  -5   3  -4  185.65    5.58
  -5  -3  -4  179.11    4.91
   5  -3   4  172.38    4.45
  -5  -3  -4  188.33    5.48
  -5  -3  -5  205.91    5.95
   5  -3   5  188.43    6.36
  -5  -3  -5  185.65    5.28
  -5  -3  -5  190.75    6.29
   5  -3   5  178.35    4.45
  -5   3  -5  195.93    6.02
  -5  -3  -5  181.38    5.96
  -5  -3  -6    3.36    3.35
  -5  -3  -6    2.49    3.53
  -5   3  -6    2.11    3.62
  -5  -3  -6    4.19    2.65
  -5  -3  -6    6.54    4.17
   5  -3   6    2.83    3.74
  -5  -3  -7  365.50    9.13
  -5  -3  -7  360.67    9.33
   5   3   7  340.27   10.00
   5  -3   7  369.09   10.39
   5   3   8    0.46    4.87
  -5  -3  -8    3.17    3.55
   5  -3   8    4.40    4.78
  -5  -4  14    1.14    5.40
  -5  -4  13   13.79    4.99
  -5   4  13    7.94    5.31
  -5  -4  13    6.62    5.37
  -5   4  13    6.74    3.61
  -5   4  12   58.42    5.40
  -5  -4  12   61.40    5.62
  -5   4  12   56.57    3.78
  -5   4  11    7.94    2.85
   5   4 -11   -0.91    2.39
  -5   4  11    4.40    4.45
  -5  -4  11   -2.26    4.52
  -5   4  10  791.88   17.18
   5   4 -10  835.47   18.05
   5  -4 -10  838.65   18.06
   5   4 -10  782.68   17.38
  -5   4  10  832.23   18.56
  -5  -4  10  813.49   18.55
   5   4  -9  244.68    6.91
   5  -4  -9  254.60    6.93
  -5   4   9  240.49    5.90
  -5   4   9  256.14    7.50
  -5  -4   9  256.91    7.47
   5   4  -9  254.10    6.50
  -5   4   8  195.00    5.97
  -5  -4   8  193.61    6.09
   5   4  -8  191.69    5.40
  -5   4   7   -2.89    2.67
  -5  -4   7   -1.23    2.73
   5   4  -7    0.73    2.20
  -5   4   6    2.71    2.38
  -5  -4   6   -0.97    2.48
   5   4  -6    1.64    2.09
   5   4  -5  222.56    4.72
  -5   4   5  237.20    5.90
  -5  -4   5  232.74    5.93
   5   4  -5  243.63    5.97
   5   4  -4 2831.06   57.77
  -5  -4   4 2825.37   57.63
  -5   4   4 2831.58   57.55
   5  -4  -3  736.91   15.64
   5  -4  -3  721.74   14.83
   5   4  -3  741.15   15.60
   5   4  -3  742.01   15.83
   5  -4  -2   51.52    1.81
   5   4  -2   58.08    2.71
   5  -4  -2   53.30    1.61
   5   4  -2   52.60    2.31
   5   4  -1    2.98    1.85
  -5  -4   1    7.96    1.92
  -5   4   1    2.44    1.62
   5   4  -1    2.39    1.48
  -5  -4   1    3.30    1.55
   5  -4  -1    2.50    0.68
   5  -4  -1    4.56    1.49
   5  -4   0  348.39    8.11
  -5  -4   0  354.05    8.37
  -5   4   0  353.01    8.19
   5   4   0  357.06    7.98
  -5  -4   0  356.17    8.01
  -5  -4  -1   93.70    2.98
   5  -4   1   96.49    3.42
  -5  -4  -1   90.38    3.53
  -5   4  -1  100.94    3.43
  -5   4  -1   87.73    2.02
   5   4   1   87.44    3.50
  -5  -4  -2 2446.71   50.32
  -5   4  -2 2559.80   50.39
  -5  -4  -2 2485.88   50.67
   5  -4   2 2531.21   50.56
  -5  -4  -2 2490.60   50.51
  -5   4  -2 2480.81   50.44
  -5   4  -2 2394.57   49.48
  -5  -4  -2 2493.39   50.10
   5   4   2 2421.74   50.49
  -5  -4  -3  572.14   12.87
   5  -4   3  534.11   12.04
  -5  -4  -3  543.32   12.73
  -5   4  -3  604.40   12.86
  -5  -4  -3  573.53   13.15
   5  -4   3  563.12   13.01
  -5  -4  -3  577.98   12.41
  -5   4  -3  595.75   12.90
   5   4   3  547.97   12.73
  -5  -4  -4    2.32    3.31
   5  -4   4   -1.43    3.36
   5  -4   4    3.10    1.53
  -5  -4  -4    6.98    2.90
  -5  -4  -4    0.21    2.88
  -5   4  -4    4.33    2.98
  -5   4  -4    4.92    2.86
  -5  -4  -4    1.84    2.17
  -5  -4  -5   48.61    3.74
  -5  -4  -5   48.58    3.71
  -5   4  -5   44.30    3.82
   5  -4   5   43.96    4.04
  -5  -4  -5   51.06    4.40
  -5   4  -5   52.54    3.78
  -5  -4  -5   39.86    2.96
   5  -4   5   39.13    1.81
  -5  -4  -6   16.55    3.59
  -5   4  -6   14.58    3.79
  -5  -4  -6   14.71    3.71
  -5  -4  -6   13.12    3.01
  -5  -4  -6   14.69    4.37
   5  -4   6   16.94    4.40
   5  -4   7   19.71    4.79
   5   4   7   21.12    4.73
  -5  -4  -7   17.39    3.96
  -5  -4  -7   14.08    3.36
   5   4   8  365.71   10.92
   5  -4   8  387.38   11.20
  -5   5  13   30.65    5.52
  -5   5  12    3.49    4.87
  -5  -5  12    4.81    4.90
   5   5 -11  128.05    4.26
  -5   5  11  143.24    6.11
  -5  -5  11  137.69    6.25
   5   5 -10    5.78    2.50
  -5  -5  10    6.67    4.06
  -5   5  10    9.97    4.08
   5   5 -10    7.45    3.46
   5  -5 -10   10.17    3.51
   5   5  -9  386.05    9.29
  -5   5   9  384.38   10.14
  -5  -5   9  389.23   10.20
   5   5  -9  403.72    9.75
   5  -5  -9  409.64    9.78
   5   5  -8   81.04    3.45
  -5  -5   8   82.34    4.30
   5   5  -7   67.13    3.24
  -5   5   7   64.19    3.53
  -5  -5   7   67.54    3.62
   5   5  -6  667.89   14.72
  -5   5   6  650.97   14.65
  -5  -5   6  674.86   14.77
   5   5  -6  669.21   13.74
   5   5  -5  240.04    6.22
  -5   5   5  231.80    5.98
  -5  -5   5  233.31    6.08
  -5  -5   4   10.53    1.98
  -5   5   4    9.88    1.98
   5   5  -4    9.21    2.18
   5   5  -4    7.37    2.10
   5   5  -3  909.80   19.38
  -5  -5   3  922.05   19.43
   5  -5  -3  905.95   18.83
   5   5  -3  894.18   19.52
   5  -5  -3  915.81   18.56
   5   5  -2 1133.58   23.51
   5  -5  -2 1129.40   22.95
   5  -5  -2 1121.79   23.04
   5   5  -2 1096.32   23.77
  -5  -5   1    5.25    2.27
   5   5  -1    4.68    2.23
  -5  -5   1    2.57    1.77
   5  -5  -1    3.16    0.96
   5   5  -1    1.84    1.70
   5  -5  -1    4.48    1.61
  -5  -5   0 1018.31   20.64
  -5  -5   0  959.17   20.90
  -5   5   0  977.17   20.67
   5   5   0  957.10   20.58
   5  -5   0  983.78   20.63
  -5  -5  -1  896.99   18.64
  -5  -5  -1  866.82   19.15
  -5  -5  -1  876.64   19.03
  -5   5  -1  891.36   18.87
  -5   5  -1  873.40   17.88
   5  -5   1  880.18   18.85
   5  -5   2    4.53    2.57
   5   5   2    7.68    2.41
  -5   5  -2    7.20    2.42
  -5  -5  -2    5.47    2.33
  -5  -5  -2    7.45    2.99
  -5  -5  -2    4.31    2.49
  -5   5  -2    7.37    2.43
  -5  -5  -2    4.79    2.08
  -5   5  -2    2.70    1.09
   5  -5   3  403.40    9.82
  -5  -5  -3  405.84    9.44
  -5   5  -3  414.70    9.48
  -5  -5  -3  400.60    9.99
  -5  -5  -3  395.30    9.63
  -5   5  -3  398.19    9.58
  -5  -5  -3  387.55    9.14
  -5   5  -3  372.30    8.44
   5  -5   4  102.63    4.93
  -5  -5  -4  110.98    4.91
  -5  -5  -4  103.49    4.37
  -5   5  -4  107.70    4.45
  -5   5  -4  110.61    4.45
  -5  -5  -4  102.70    3.91
   5  -5   4  100.00    3.05
  -5  -5  -4  102.09    4.61
  -5  -5  -5   46.19    4.02
  -5  -5  -5   45.64    4.21
  -5  -5  -5   43.83    3.71
  -5   5  -5   41.94    3.79
  -5  -5  -5   41.96    3.11
  -5   5  -5   44.43    3.73
   5  -5   5   36.11    1.72
   5  -5   5   41.88    4.29
   5  -5   6  108.30    5.75
  -5  -5  -6  111.01    5.06
  -5   5  -6  101.55    5.03
  -5  -5  -6  107.96    4.37
  -5  -5  -6  113.28    5.27
  -5  -5  -7  125.52    5.07
   5  -5   7  121.73    6.47
  -5  -5  -7  121.64    5.73
   5  -5   8   -1.43    5.03
  -5   6  12    5.91    5.01
  -5  -6  12    4.11    5.12
  -5   6  11  240.96    7.76
  -5  -6  11  244.76    7.91
  -5  -6  10  103.60    5.47
  -5   6  10  110.65    5.48
   5   6 -10  100.70    3.87
   5   6 -10  107.06    4.84
   5  -6 -10  113.35    4.87
  -5  -6   9   82.99    4.71
  -5   6   9   78.97    4.60
   5   6  -9   80.71    3.22
   5   6  -9   81.29    3.65
  -5   6   8    3.93    3.26
  -5  -6   8    6.19    3.40
   5   6  -8    5.46    1.87
   5   6  -8    5.65    2.54
   5   6  -7  151.99    3.81
   5   6  -7  155.02    4.81
  -5   6   7  150.22    4.95
  -5  -6   7  143.27    5.08
   5   6  -6   62.83    1.93
  -5  -6   6   62.41    3.41
  -5   6   6   66.59    3.27
   5   6  -6   69.03    3.31
  -5  -6   5  917.19   19.64
  -5   6   5  903.55   19.49
   5   6  -5  944.22   19.85
  -5   6   4 1479.85   27.70
  -5  -6   4 1477.70   27.81
   5  -6  -4 1475.16   27.54
   5   6  -4 1480.71   28.19
  -5  -6   4 1537.17   27.98
   5   6  -3 1555.39   33.08
   5  -6  -3 1591.06   32.57
  -5  -6   3 1655.29   33.15
   5   6  -3 1571.13   33.27
   5   6  -2   33.64    2.74
   5  -6  -2   33.73    1.72
   5   6  -2   31.27    2.39
   5   6  -1    2.70    2.29
  -5  -6   1    0.99    2.18
  -5  -6   1    2.00    1.99
   5  -6  -1    2.85    1.23
   5   6  -1    1.89    1.89
  -5  -6   0   81.32    3.89
  -5  -6   0   90.14    3.77
  -5   6   0   90.35    3.38
   5  -6   0   82.26    3.67
   5   6   0   85.78    3.28
   5   6   0   89.90    3.68
   5  -6   0   88.58    3.42
  -5  -6  -1  964.68   20.59
  -5  -6  -1  963.59   21.18
  -5  -6  -1  951.49   20.89
  -5   6  -1  983.14   20.73
  -5   6  -1  968.81   19.84
   5  -6   1  990.47   20.82
  -5  -6  -2  561.27   12.38
  -5   6  -2  575.35   12.43
  -5  -6  -2  541.95   12.98
  -5  -6  -2  536.18   12.68
  -5   6  -2  559.87   12.58
   5  -6   2  558.32   12.79
  -5  -6  -2  528.98   12.28
  -5   6  -2  551.13   11.58
  -5  -6  -3  338.87    8.49
  -5   6  -3  357.32    8.56
  -5  -6  -3  342.42    9.17
  -5   6  -3  369.10    8.88
  -5   6  -3  335.46    7.60
  -5  -6  -3  336.09    8.34
   5  -6   3  345.46    9.04
  -5  -6  -3  348.36    8.85
   5  -6   4   40.15    3.91
  -5  -6  -4   34.74    4.02
   5  -6   4   31.51    1.95
  -5  -6  -4   29.44    3.78
  -5  -6  -4   40.76    3.45
  -5   6  -4   35.17    3.47
  -5   6  -4   36.99    3.63
  -5  -6  -4   35.80    3.06
  -5   6  -4   36.54    2.17
  -5  -6  -5    3.88    3.38
  -5   6  -5    0.31    3.40
  -5  -6  -5    1.95    2.93
  -5  -6  -5    5.87    4.29
   5  -6   5    6.88    4.10
  -5  -6  -5   -3.79    3.57
   5  -6   5   -0.02    1.32
  -5   6  -6    1.84    3.74
  -5  -6  -6    6.73    3.78
  -5  -6  -6    2.73    4.07
   5  -6   6    1.94    4.44
  -5  -6  -6    1.45    3.09
  -5  -6  -7    7.87    4.62
   5  -6   7   14.43    5.30
   5  -6   8   78.71    6.45
   5   7 -12   56.75    4.09
  -5  -7  12   61.62    5.67
  -5   7  12   50.14    5.50
   5   7 -11   52.74    3.69
  -5  -7  11   51.86    5.10
  -5   7  11   41.89    4.99
   5   7 -10   12.69    2.75
   5   7 -10   12.30    2.67
  -5   7  10    9.55    4.21
  -5  -7  10   12.13    4.43
  -5   7   9  158.51    5.93
  -5  -7   9  153.73    6.05
   5   7  -9  165.76    4.61
   5   7  -9  152.68    4.99
   5   7  -8  327.47    7.38
   5   7  -8  318.77    8.06
  -5   7   8  310.52    8.36
  -5  -7   8  313.35    8.57
   5   7  -7   82.73    2.66
  -5  -7   7   78.91    4.01
   5   7  -7   89.28    3.81
  -5   7   6  671.09   14.96
  -5  -7   6  684.07   15.14
   5   7  -6  695.93   15.25
  -5   7   5  776.38   16.65
  -5  -7   5  778.18   16.75
   5  -7  -5  747.58   16.57
  -5  -7   5  791.30   16.82
   5   7  -5  787.50   17.09
  -5   7   4  507.87   11.17
  -5  -7   4  477.90   11.25
  -5  -7   4  520.92   11.56
   5  -7  -4  511.15   11.15
   5   7  -4  514.48   11.74
   5   7  -3 1186.93   26.49
  -5  -7   3 1240.03   26.13
  -5   7   3 1247.75   26.05
   5  -7  -3 1262.59   26.04
   5   7  -3 1285.53   26.79
   5   7  -2 1195.37   24.17
   5  -7  -2 1190.72   23.53
   5   7  -2 1138.16   24.35
  -5  -7   2 1109.46   23.07
   5  -7  -2 1101.34   24.28
   5  -7  -1    2.67    1.52
  -5  -7   1    5.90    2.31
   5   7  -1    5.66    2.10
   5  -7  -1    2.79    2.60
   5   7  -1    5.34    2.54
  -5  -7   0  937.31   19.81
  -5  -7   0  932.75   20.01
   5  -7   0  895.98   20.02
   5   7   0  929.76   19.78
   5   7   0  913.53   20.09
  -5   7  -1  733.83   15.52
  -5  -7  -1  699.53   16.28
  -5  -7  -1  686.50   15.96
  -5   7  -1  711.85   15.76
   5   7   1  711.84   15.70
  -5   7  -1  727.32   14.94
  -5  -7  -1  723.55   15.76
   5  -7   2    6.98    3.06
  -5  -7  -2    5.37    2.83
  -5  -7  -2   -0.11    2.58
  -5   7  -2    2.23    2.54
  -5  -7  -2    2.97    3.41
  -5   7  -2    2.12    2.84
  -5  -7  -2    2.16    2.55
  -5   7  -2    4.97    1.45
  -5  -7  -3  223.27    6.84
  -5  -7  -3  238.18    6.39
  -5   7  -3  238.18    6.40
  -5  -7  -3  224.92    7.13
  -5   7  -3  216.35    5.36
  -5  -7  -3  230.02    6.37
   5  -7   3  226.69    6.96
   5  -7   4  203.31    6.86
  -5  -7  -4  210.20    6.10
  -5   7  -4  209.51    6.10
  -5  -7  -4  201.60    6.50
  -5  -7  -4  204.42    6.87
  -5  -7  -4  200.19    5.98
  -5   7  -4  188.57    5.09
  -5   7  -5   23.67    2.44
  -5  -7  -5   24.95    3.39
   5  -7   5   20.09    4.49
   5  -7   5   18.30    1.52
  -5  -7  -5   23.00    4.12
  -5  -7  -5   25.44    3.72
  -5   7  -5   26.59    3.68
  -5  -7  -6   77.39    5.06
  -5   7  -6   77.35    4.67
  -5  -7  -6   77.30    4.79
   5  -7   6   80.27    5.54
  -5   7  -6   71.39    3.41
   5  -7   7  209.11    7.95
  -5   7  -7  184.36    5.68
  -5   8  12    0.22    5.08
  -5  -8  12    0.59    5.18
   5   8 -11   86.63    4.08
  -5   8  11   89.07    5.49
  -5  -8  11   81.44    5.82
   5   8 -10  187.19    5.32
  -5   8  10  177.01    6.60
  -5  -8  10  177.24    6.89
   5   8  -9  265.68    6.35
  -5  -8   9  251.49    7.77
  -5   8   9  258.51    7.49
   5   8  -8  215.05    5.23
  -5  -8   8  202.88    6.61
  -5   8   8  204.57    6.37
   5   8  -8  206.61    6.15
  -5  -8   7   -0.42    3.07
  -5   8   7    4.84    2.98
   5   8  -7    6.16    3.17
   5  -8  -7   -0.60    2.57
   5   8  -7    2.85    2.86
  -5   8   6   85.01    3.55
  -5  -8   6   84.37    3.69
   5  -8  -6   82.76    3.38
   5   8  -6   89.23    3.94
   5   8  -5  102.72    4.15
  -5   8   5   93.19    3.49
  -5  -8   5   94.70    3.67
   5  -8  -5   85.17    2.37
   5  -8  -5   97.03    3.54
  -5  -8   5   95.93    3.85
  -5   8   4 1398.03   29.45
  -5  -8   4 1395.58   29.58
   5  -8  -4 1371.28   30.21
   5  -8  -4 1427.70   29.60
   5   8  -4 1438.06   30.24
  -5   8   3  688.16   14.97
   5  -8  -3  691.62   15.94
  -5  -8   3  685.54   15.09
  -5  -8   3  732.59   15.69
   5  -8  -3  722.36   15.12
   5   8  -3  722.31   15.96
   5   8  -2    7.62    2.63
   5  -8  -2    9.17    1.88
  -5  -8   2    6.21    1.28
   5  -8  -2    8.15    3.02
  -5  -8   2    7.97    2.76
   5   8  -2    9.84    2.76
   5  -8  -1   16.70    1.92
   5   8  -1   17.17    2.65
  -5  -8   1   22.48    2.79
   5  -8  -1   16.35    2.95
  -5  -8   0   19.09    2.75
   5  -8   0   22.43    3.08
   5   8   0   21.61    2.78
  -5  -8   0   20.63    3.09
  -5  -8  -1  593.95   13.99
  -5  -8  -1  608.37   13.40
  -5   8  -1  617.23   13.38
  -5  -8  -1  594.55   14.37
   5   8   1  605.23   13.72
  -5   8  -1  611.26   12.94
  -5  -8  -1  631.81   13.81
  -5  -8  -2  503.11   12.30
  -5  -8  -2  512.72   11.66
  -5   8  -2  515.42   11.62
  -5  -8  -2  507.52   12.66
  -5   8  -2  517.92   11.05
  -5  -8  -2  509.04   11.92
  -5  -8  -3  271.30    7.23
  -5   8  -3  286.98    7.22
  -5  -8  -3  259.20    8.16
  -5  -8  -3  264.52    7.82
   5  -8   3  272.10    7.96
  -5  -8  -3  267.55    7.33
  -5   8  -3  270.33    6.41
  -5  -8  -4   88.00    4.24
  -5   8  -4   80.17    4.08
  -5  -8  -4   84.91    4.86
  -5  -8  -4   81.82    5.20
   5  -8   4   77.26    5.03
  -5  -8  -4   80.57    4.24
  -5   8  -4   74.59    3.05
   5  -8   5   12.76    1.62
   5  -8   5   16.25    4.49
  -5   8  -5   15.04    2.51
  -5  -8  -5   10.82    3.72
  -5   8  -5   20.26    3.75
  -5  -8  -6  176.45    6.26
  -5   8  -6  176.05    6.21
  -5   8  -6  157.45    5.00
   5  -8   6  163.25    6.95
   5  -8   7   52.30    5.87
  -5   9  12   92.87    6.00
  -5  -9  12   82.31    6.17
  -5   9  11   10.57    4.75
  -5  -9  11   11.49    4.94
   5   9 -10    7.31    2.80
  -5   9  10    5.67    4.26
  -5  -9  10    9.70    4.40
  -5   9   9  159.87    5.98
  -5  -9   9  167.66    6.28
   5   9  -9  159.11    6.34
   5   9  -9  172.09    4.74
  -5   9   8  343.07    8.73
  -5  -9   8  343.71    8.94
   5   9  -8  324.07    9.08
   5  -9  -8  320.58    8.58
   5   9  -7    3.24    3.39
   5  -9  -7    8.10    2.95
  -5   9   7    4.07    3.06
  -5  -9   7    8.38    3.34
  -5   9   6  549.04   11.47
  -5  -9   6  537.34   11.63
   5   9  -6  552.83   12.31
   5  -9  -6  526.78   11.67
  -5  -9   6  547.68   11.69
   5   9  -5  215.93    6.39
  -5   9   5  212.67    5.58
  -5  -9   5  202.42    5.77
   5  -9  -5  206.91    4.90
   5  -9  -5  209.03    5.81
  -5  -9   5  228.43    6.22
  -5   9   4   24.22    2.35
   5  -9  -4   32.00    3.66
  -5  -9   4   27.85    3.21
   5  -9  -4   28.68    2.61
  -5  -9   4   29.28    2.65
   5  -9  -3    2.09    3.21
  -5   9   3    1.78    1.98
  -5  -9   3    0.78    2.27
  -5  -9   3    3.83    2.96
  -5  -9   3    3.03    1.32
   5  -9  -3    1.39    2.14
   5  -9  -2  263.70    7.28
  -5  -9   2  257.82    7.06
   5  -9  -2  260.42    6.30
   5   9  -1    3.38    2.75
   5  -9  -1    1.91    2.10
  -5  -9   1    2.95    2.77
   5  -9  -1    0.42    3.24
  -5   9   0  877.62   18.23
   5  -9   0  834.76   19.12
   5   9   0  855.18   18.92
  -5  -9   0  869.28   18.91
  -5  -9  -1   35.23    3.51
  -5  -9  -1   41.06    2.87
  -5   9  -1   37.72    2.79
  -5  -9  -1   30.52    4.13
   5  -9   1   34.01    3.57
   5   9   1   34.17    3.23
  -5   9  -1   34.14    2.22
  -5  -9  -1   30.61    3.26
  -5  -9  -2   27.87    3.87
  -5  -9  -2   25.99    2.90
  -5   9  -2   30.09    2.88
  -5  -9  -2   30.69    4.09
  -5   9  -2   26.96    2.14
  -5  -9  -2   27.51    3.41
  -5  -9  -3   26.24    4.01
  -5  -9  -3   32.38    4.49
  -5   9  -3   30.20    2.33
  -5  -9  -3   24.00    3.45
  -5  -9  -3   35.21    3.31
  -5   9  -3   30.48    3.33
  -5  -9  -4  303.44    8.01
  -5   9  -4  298.31    7.87
   5  -9   4  301.33    8.82
  -5   9  -4  289.33    7.14
  -5  -9  -5   85.58    4.55
  -5   9  -5   78.66    4.49
   5  -9   5   76.65    5.62
  -5   9  -5   75.69    3.27
  -5   9  -6  121.89    4.35
   5  -9   6  126.48    6.75
  -5  10  12   28.10    5.15
  -5 -10  12   31.05    5.74
  -5  10  11   77.21    5.42
  -5 -10  11   77.00    5.77
  -5  10  10   64.45    4.88
  -5 -10  10   66.75    5.13
   5  10 -10   58.59    5.09
  -5  10   9  178.76    6.16
  -5 -10   9  175.93    6.42
   5  10  -9  183.57    6.77
  -5  10   8  172.90    5.65
  -5 -10   8  161.57    5.87
   5  10  -8  155.20    6.21
   5 -10  -7    0.38    3.05
   5  10  -7    1.21    3.80
   5 -10  -7    2.17    1.56
  -5 -10   7    2.77    3.27
  -5  10   7    1.66    3.11
   5  10  -6  144.03    5.52
   5 -10  -6  129.49    3.51
  -5  10   6  137.39    4.53
  -5 -10   6  143.37    4.81
   5 -10  -6  128.09    4.76
  -5 -10   6  147.34    4.98
   5  10  -5  380.32    9.71
  -5  10   5  368.30    8.61
  -5 -10   5  369.74    8.80
   5 -10  -5  357.21    8.15
   5 -10  -5  365.36    9.05
   5 -10  -4   34.63    3.90
   5 -10  -4   32.19    2.92
  -5 -10   4   32.81    3.43
  -5 -10   4   29.31    2.62
  -5  10   4   25.37    2.38
  -5  10   3  229.04    5.59
  -5 -10   3  226.44    5.82
   5 -10  -3  232.03    7.29
   5 -10  -3  245.75    6.18
  -5 -10   3  220.63    5.29
  -5 -10   3  249.43    6.89
  -5 -10   2   75.43    2.71
  -5  10   2   73.98    2.82
   5 -10  -2   78.57    4.52
  -5 -10   2   78.59    3.11
   5 -10  -2   84.29    3.49
  -5 -10   2   82.23    4.30
  -5 -10   1    5.38    1.94
   5 -10  -1    8.08    3.56
   5 -10  -1    2.97    2.36
  -5 -10   1    5.52    3.11
   5  10  -1    6.12    2.91
  -5 -10   1    7.13    3.21
  -5 -10   0  519.55   11.44
  -5  10   0  534.44   11.40
   5 -10   0  520.46   12.66
   5  10   0  510.61   12.27
  -5 -10   0  505.19   12.27
  -5 -10  -1  111.07    3.89
  -5  10  -1  110.00    3.81
  -5 -10  -1  110.46    5.52
  -5  10  -1  112.16    3.59
   5 -10   1  108.24    5.14
  -5 -10  -1  123.35    4.94
  -5 -10  -1  109.09    4.90
  -5  10  -2   11.11    2.25
  -5 -10  -2   11.74    3.34
  -5 -10  -2    8.18    2.74
  -5  10  -2    8.40    2.79
  -5  10  -3  599.69   13.22
  -5 -10  -3  607.29   13.67
  -5  10  -3  615.33   13.60
  -5  10  -4  134.15    4.31
  -5  10  -4  141.59    5.15
  -5 -10  -4  142.85    5.14
   5 -10   5    1.40    4.98
   5 -10   5    0.97    1.82
  -5  10  -5    2.35    2.58
  -5 -10  -5   10.22    3.70
  -5  10  -5   -3.36    3.67
   5 -10   6   60.99    5.82
  -5  11  11   58.26    5.08
  -5  11  10   -1.82    4.20
  -5  11   9  149.07    5.70
  -5 -11   9  154.04    6.03
   5  11  -9  157.05    6.33
  -5  11   8  247.46    7.04
  -5 -11   8  254.21    7.29
   5  11  -8  254.34    7.94
  -5  11   7  104.44    4.22
  -5 -11   7  108.83    4.52
   5  11  -7  103.98    5.22
  -5 -11   6  254.21    6.80
  -5  11   6  258.09    6.53
   5 -11  -6  236.68    5.87
   5 -11  -6  251.08    7.17
   5  11  -6  261.01    7.72
  -5  11   5   23.77    2.57
  -5 -11   5   23.80    2.83
   5 -11  -5   22.26    2.26
   5 -11  -5   26.21    4.51
  -5 -11   5   23.99    3.57
   5 -11  -5   21.52    3.16
   5  11  -5   26.26    3.76
   5 -11  -4    1.97    3.91
  -5 -11   4    2.64    3.37
  -5 -11   4   -0.61    2.34
  -5  11   4    1.51    2.07
   5 -11  -4   -0.99    2.82
   5  11  -4   -4.26    3.54
  -5  11   3  181.76    4.53
  -5 -11   3  176.07    4.75
  -5 -11   3  186.82    6.11
   5 -11  -3  190.90    6.71
  -5 -11   3  169.02    4.46
   5 -11  -3  172.84    5.45
   5 -11  -2  564.20   13.32
  -5 -11   2  525.78   11.66
  -5 -11   2  555.30   13.01
   5 -11  -2  563.96   12.36
  -5  11   2  535.47   11.49
  -5 -11   2  535.04   11.67
  -5 -11   1  392.62    9.40
   5 -11  -1  458.97   11.14
  -5 -11   1  407.75    9.38
  -5  11   1  429.65    9.25
  -5 -11   1  422.35    9.36
  -5  11   1  446.08    9.32
  -5 -11   1  436.80   10.61
  -5 -11   1  436.30   10.76
   5  11   0  379.31    9.72
   5 -11   0  387.83   10.09
  -5 -11   0  367.84    8.49
  -5  11   0  379.12    8.46
  -5  11  -1  328.13    7.76
   5 -11   1  310.71    9.08
  -5 -11  -1  327.00    7.68
  -5  11  -1  322.21    7.62
  -5  11  -2   93.14    3.62
  -5 -11  -2   94.98    3.80
  -5  11  -2   96.11    3.77
  -5  11  -3   29.40    2.81
  -5 -11  -3   27.50    3.18
  -5  11  -3   27.56    3.15
  -5  11  -4  150.98    4.79
  -5  11  -4  165.66    5.40
  -5  11  -5   72.39    4.25
   5 -11   5   63.68    5.77
  -5  12   9   31.12    3.91
  -5  12   8  107.39    4.54
   5  12  -8  117.41    5.88
  -5  12   7   -0.14    2.85
   5  12  -7   -0.33    4.13
   5 -12  -6   -0.33    4.80
  -5 -12   6    4.22    3.60
   5  12  -6    5.59    3.53
  -5  12   6   -0.92    2.46
  -5 -12   6    0.39    2.79
  -5 -12   5  416.87    9.98
   5 -12  -5  400.50   10.78
  -5  12   5  352.94    8.43
  -5 -12   5  389.81    8.70
   5  12  -5  384.10   10.20
   5 -12  -5  357.00    9.52
   5 -12  -4    0.33    4.49
  -5 -12   4   -0.09    3.69
   5  12  -4    2.22    3.58
   5 -12  -4    1.54    3.16
  -5 -12   4    2.21    2.20
  -5  12   4    1.06    1.91
   5 -12  -3  353.54    9.68
   5 -12  -3  363.89    8.66
  -5 -12   3  318.97    7.60
  -5  12   3  337.46    7.29
  -5 -12   3  329.41    7.51
  -5 -12   2  139.66    4.10
   5 -12  -2  146.81    6.25
  -5 -12   2  133.10    3.62
  -5  12   2  141.42    3.52
   5 -12  -2  144.83    4.97
  -5 -12   2  143.75    3.79
  -5  12   2  137.13    3.51
  -5 -12   1   16.72    2.04
  -5  12   1   15.52    1.76
  -5  12   1   12.56    1.77
  -5 -12   1   14.41    1.92
  -5 -12   1    9.79    2.42
   5 -12  -1   17.29    4.31
  -5  12   0  203.16    4.95
   5 -12   0  203.02    7.18
   5  12   0  208.62    6.64
  -5  12  -1  494.03   10.77
   5 -12   1  496.17   12.56
  -5  12  -2    4.87    2.58
  -5  12  -2    0.11    2.61
  -5  12  -3  274.88    7.09
  -5  12  -3  282.93    7.14
  -5  13   6  126.50    3.69
   5  13  -6  123.00    5.85
   5 -13  -6  130.69    6.80
  -5  13   5   35.03    1.95
   5  13  -5   34.57    4.28
   5 -13  -5   40.95    5.29
   5 -13  -4   -0.80    3.48
   5  13  -4    2.79    3.71
   5 -13  -4    4.60    4.78
   5  13  -3   24.97    4.07
   5 -13  -3   31.72    3.76
   5 -13  -3   26.42    5.05
   5 -13  -2  251.94    7.20
   5 -13  -2  265.24    8.50
  -5 -13   2  242.23    6.27
   5 -13  -1  238.06    7.84
  -5 -13   1  211.02    5.84
  -5  13   0  139.94    3.34
  -5  13   0  145.28    3.38
  -5  13  -2   -0.35    2.79
   5 -14  -4   19.48    5.24
   5  14  -3  150.29    6.33
   5 -14  -3  164.25    7.23
   5  14  -2  167.14    6.71
   5 -14  -2  190.68    7.51
   5 -14  -1    2.37    5.14
   5 -14   0  177.16    7.20
  -6   0  14    1.91    4.15
  -6   0  13   -2.70    3.84
  -6   0  13   -4.74    5.31
  -6   0  12  677.79   16.19
  -6   0  12  645.37   14.86
  -6   0  11    0.37    2.97
  -6   0  11   -0.11    4.34
  -6   0  10   48.04    4.40
  -6   0   9   -2.53    3.42
  -6   0   8   75.98    4.04
  -6   0   7   -2.27    2.66
  -6   0   6 2677.25   54.90
  -6   0   5    1.72    2.22
   6   0  -4    0.86    1.24
  -6   0   4    0.51    1.36
   6   0  -3    2.47    1.23
  -6   0   3   -0.24    1.44
  -6   0   2  138.02    3.37
  -6   0   2  131.15    3.70
   6   0  -2  129.02    3.14
   6   0  -1    2.25    1.73
   6   0  -1    0.20    0.75
  -6   0   1    0.40    1.40
  -6   0   1    1.10    1.82
   6   0   0 1159.46   24.02
  -6   0   0 1120.29   24.05
  -6   0   0 1170.37   23.75
   6   0   0 1122.31   24.02
   6   0   1    0.10    1.92
  -6   0  -1    0.07    0.96
   6   0   1   -1.69    2.35
  -6   0  -1   -0.22    1.89
  -6   0  -1   -2.85    2.51
   6   0   2    8.62    2.58
  -6   0  -2    6.31    1.17
  -6   0  -2    5.79    2.76
   6   0   2    8.42    2.07
   6   0   3    0.89    2.06
   6   0   3    0.52    2.76
  -6   0  -3   -0.78    2.76
  -6   0  -3    1.36    1.40
  -6   0  -3   -0.70    3.01
  -6   0  -4   93.70    4.33
  -6   0  -4   80.51    2.79
   6   0   4   87.65    3.34
   6   0   4   85.24    4.26
  -6   0  -5   -1.43    3.33
  -6   0  -5   -0.08    2.02
   6   0   5   -0.14    2.24
   6   0   5    2.95    3.65
   6   0   6  404.82   10.86
   6   0   7   -0.89    4.39
   6   0   8   21.16    5.33
  -6  -1  14   -2.79    4.60
  -6   1  14   10.36    4.03
  -6  -1  13   72.71    6.08
  -6   1  13   72.49    4.34
  -6  -1  13   68.54    4.83
  -6  -1  12    0.48    4.90
  -6  -1  12    0.75    3.65
  -6   1  12    2.03    3.20
  -6  -1  11  723.11   16.79
  -6   1  11  691.89   15.39
  -6  -1  10    8.01    3.75
  -6   1  10    5.92    2.50
  -6  -1   9  357.86    9.49
  -6   1   9  357.72    8.19
  -6  -1   8    2.42    3.15
  -6  -1   7 1037.34   22.28
  -6  -1   6   13.91    2.61
  -6  -1   5 1405.14   29.35
   6   1  -4   24.94    1.30
   6  -1  -4   25.27    1.71
  -6   1   4   24.28    1.42
   6  -1  -3  308.57    6.88
   6   1  -3  291.56    7.27
  -6   1   3  304.75    6.73
  -6  -1   3  299.25    7.00
  -6   1   2   87.27    2.81
  -6  -1   2   81.80    3.03
   6  -1  -2   91.73    2.78
   6   1  -2   93.63    2.50
   6  -1  -2   84.09    2.16
  -6   1   2   96.85    2.74
  -6  -1   2   91.61    2.45
  -6   1   1  664.08   13.66
  -6  -1   1  631.92   13.45
   6   1  -1  636.35   13.27
  -6  -1   1  635.59   13.89
   6  -1  -1  644.46   13.73
  -6   1   1  634.76   13.81
  -6  -1   0   35.24    1.52
   6   1   0   34.60    2.48
  -6  -1   0   34.93    2.45
   6  -1   0   38.46    2.44
   6  -1   0   30.49    2.20
   6   1   0   38.51    2.50
  -6   1   0   37.58    2.17
  -6  -1   0   35.89    1.98
  -6   1   0   34.51    2.56
   6   1   1  680.75   13.82
   6  -1   1  688.61   13.76
  -6  -1  -1  656.42   13.08
  -6  -1  -1  668.85   14.07
   6   1   1  706.78   14.06
   6  -1   1  684.64   13.92
  -6   1  -1  682.76   13.73
  -6   1  -1  666.84   14.01
   6   1   2   31.81    3.12
   6  -1   2   31.34    2.91
  -6   1  -2   30.12    2.94
  -6  -1  -2   31.77    3.06
  -6  -1  -2   31.62    1.70
  -6   1  -2   33.39    1.29
  -6   1  -2   31.64    2.64
   6   1   2   31.85    2.45
   6  -1   2   33.73    2.39
   6  -1   3  124.23    3.71
  -6  -1  -3  122.01    4.49
   6  -1   3  119.63    4.47
   6   1   3  122.59    4.64
  -6  -1  -3  114.72    3.27
  -6   1  -3  111.00    2.99
   6   1   3  117.13    3.94
   6  -1   4    3.73    2.05
   6  -1   4    6.68    2.94
   6   1   4    6.07    3.13
  -6  -1  -4    6.01    3.05
  -6  -1  -4    6.72    1.86
   6   1   4    5.20    2.36
  -6  -1  -5  603.67   13.80
  -6  -1  -5  589.03   12.78
   6  -1   5  570.87   12.69
   6  -1   5  586.48   13.90
   6   1   5  576.13   13.94
  -6  -1  -6   12.48    2.57
   6  -1   6   12.81    3.98
   6   1   6   11.09    4.31
  -6  -1  -7   27.93    3.25
   6  -1   7   27.72    4.85
   6   1   7   30.05    4.97
   6  -1   8   13.07    4.96
  -6  -2  15   -0.99    4.99
  -6  -2  14   10.45    4.86
  -6   2  13   23.30    3.58
  -6  -2  13   23.59    4.62
  -6   2  13   25.01    5.44
  -6  -2  13   26.79    5.57
  -6   2  12  431.04   10.13
  -6   2  12  463.30   12.00
  -6  -2  12  469.65   12.05
  -6   2  11   -2.68    4.49
  -6  -2  11    4.81    4.50
   6   2 -11    1.88    2.73
  -6   2  11   -0.58    2.60
  -6   2  10  174.26    6.35
  -6  -2  10  186.80    6.49
  -6   2  10  169.87    4.83
  -6  -2   9  158.51    5.79
  -6   2   9  148.24    4.08
  -6  -2   8  104.47    4.57
  -6   2   8  100.74    2.89
  -6  -2   7  250.39    6.83
  -6   2   7  249.23    5.41
  -6  -2   6 2386.29   48.52
   6   2  -6 2326.74   48.39
  -6   2   6 2355.27   47.33
  -6  -2   5   12.61    2.44
   6   2  -5   15.30    1.03
   6   2  -5   16.10    2.23
  -6   2   5   11.94    0.79
   6  -2  -4   51.01    2.27
   6   2  -4   47.07    1.41
  -6   2   4   51.88    1.58
   6   2  -3   52.45    2.67
   6  -2  -3   55.66    2.36
   6   2  -3   53.57    2.16
  -6   2   3   52.94    1.91
   6   2  -2   31.16    1.68
   6  -2  -2   28.48    1.67
  -6  -2   2   28.07    2.23
   6   2  -2   25.81    2.22
   6  -2  -2   28.05    1.97
  -6   2   2   28.98    1.81
  -6  -2   2   27.59    1.31
   6  -2  -1  341.37    7.66
  -6  -2   1  318.66    7.96
  -6   2   1  338.98    7.65
  -6  -2   1  331.25    7.30
   6   2  -1  343.25    7.38
  -6   2   1  332.78    7.76
  -6  -2   0 2305.10   47.94
   6  -2   0 2308.63   47.71
   6   2   0 2328.55   47.90
  -6   2   0 2331.61   47.70
  -6  -2   0 2365.98   47.30
  -6   2   0 2337.04   47.83
   6  -2   1  180.49    5.14
  -6  -2  -1  172.99    5.41
  -6  -2  -1  180.83    4.41
  -6   2  -1  189.46    5.07
   6  -2   1  175.50    4.84
   6   2   1  176.87    5.10
   6  -2   2    6.42    2.42
   6   2   2    6.12    2.76
  -6  -2  -2    6.14    1.62
  -6   2  -2    5.58    0.75
  -6   2  -2    4.84    2.36
   6   2   2    9.71    2.35
   6  -2   2    6.66    2.03
   6   2   3    2.76    2.33
   6  -2   3    2.44    1.94
   6   2   3   -0.95    2.79
   6  -2   3   -0.52    2.97
  -6  -2  -3    5.02    2.82
  -6   2  -3    4.10    2.70
  -6  -2  -3    1.45    1.66
   6  -2   4  126.28    5.16
   6   2   4  122.57    5.25
  -6  -2  -4  134.74    4.98
  -6   2  -4  131.21    5.06
  -6  -2  -4  127.60    3.89
  -6   2  -4  136.10    4.95
   6   2   4  136.69    4.43
   6  -2   4  127.84    3.85
   6   2   5   22.86    4.06
   6  -2   5   18.28    3.96
  -6  -2  -5   21.39    3.68
  -6   2  -5   21.70    3.92
  -6  -2  -5   26.11    2.50
  -6  -2  -5   15.62    4.09
   6  -2   5   19.69    2.14
   6  -2   6  248.70    8.03
   6   2   6  262.20    8.23
  -6  -2  -6  252.76    6.71
   6  -2   7   10.22    4.59
  -6  -2  -7    9.15    3.10
   6  -2   8    1.38    5.14
  -6  -3  15    5.83    5.21
  -6  -3  14   -5.25    4.97
  -6  -3  13   38.55    4.87
  -6   3  13   45.77    5.73
  -6  -3  13   52.03    5.81
  -6   3  13   34.89    3.56
   6   3 -12    0.06    2.80
  -6   3  12    3.39    4.82
  -6  -3  12    5.05    5.10
  -6   3  12   -2.76    2.89
   6   3 -11  620.64   14.02
  -6   3  11  643.22   15.34
  -6  -3  11  661.40   15.42
  -6   3  11  614.81   13.64
  -6   3  10   70.89    2.81
  -6   3  10   63.03    4.80
   6   3 -10   68.30    3.56
  -6   3   9   82.35    2.62
  -6   3   9   81.67    4.57
  -6  -3   9   86.44    4.68
   6   3  -9   81.31    3.61
  -6   3   8   11.58    1.11
   6   3  -8   13.14    2.57
  -6   3   8    7.82    3.16
  -6  -3   8   14.14    3.36
   6   3  -7  475.95   11.18
  -6   3   7  485.19   11.36
  -6  -3   7  496.38   11.47
   6   3  -6   61.08    3.02
  -6   3   6   58.00    3.15
  -6  -3   6   57.57    3.29
  -6  -3   5 1075.75   22.29
  -6   3   5 1023.33   22.23
   6   3  -5 1050.36   22.34
   6  -3  -4  361.28    8.27
   6   3  -4  353.19    8.61
   6  -3  -3   91.16    3.15
   6   3  -3   87.48    3.33
   6   3  -3   83.50    2.88
   6  -3  -2   56.25    2.03
   6   3  -2   50.71    2.66
   6  -3  -2   51.87    1.32
   6  -3  -2   54.58    2.52
  -6  -3   2   46.93    2.67
   6   3  -2   51.39    2.09
  -6  -3   2   45.97    1.51
  -6   3   1 1415.47   29.22
   6  -3  -1 1395.13   29.34
   6   3  -1 1455.25   29.08
   6  -3  -1 1400.04   29.12
  -6  -3   1 1392.43   29.57
   6  -3   0   85.64    3.15
  -6  -3   0   72.34    3.52
   6   3   0   74.51    3.31
  -6  -3   0   82.04    3.37
  -6   3   0   84.23    3.15
   6   3   0   84.56    2.68
  -6  -3   0   85.28    2.71
   6  -3   1  966.21   20.90
  -6  -3  -1 1001.64   21.01
  -6   3  -1  977.88   20.91
  -6  -3  -1  991.65   20.46
   6   3   1  965.44   21.01
  -6  -3  -2   96.16    3.85
   6  -3   2   99.28    3.33
  -6  -3  -2   84.79    3.08
   6  -3   2   94.19    3.86
  -6   3  -2   93.62    3.77
   6   3   2   93.54    3.73
   6   3   3   51.15    3.14
   6  -3   3   45.79    2.46
  -6  -3  -3   47.08    3.20
  -6  -3  -3   51.98    3.44
  -6   3  -3   52.53    3.57
   6  -3   3   47.33    3.66
  -6   3  -3   45.10    3.31
  -6  -3  -3   49.05    2.51
   6   3   3   54.11    3.66
  -6  -3  -4   35.13    3.31
   6  -3   4   36.24    2.30
  -6  -3  -4   35.86    3.55
  -6   3  -4   34.53    3.70
   6  -3   4   39.51    3.86
   6   3   4   30.90    3.63
  -6  -3  -4   32.75    2.53
  -6   3  -4   37.82    3.41
   6   3   4   33.74    3.04
  -6  -3  -4   31.60    4.00
  -6  -3  -5  554.10   13.18
  -6  -3  -5  583.77   13.42
  -6   3  -5  597.07   13.52
   6   3   5  542.31   13.71
   6  -3   5  571.75   13.69
  -6  -3  -5  556.33   12.59
  -6   3  -5  629.06   13.54
   6  -3   5  538.49   12.07
  -6  -3  -5  553.61   13.81
  -6  -3  -6   -1.50    2.79
  -6  -3  -6    0.63    3.47
   6  -3   6   -1.18    4.15
  -6  -3  -7   17.43    3.33
   6  -3   7   13.02    4.86
   6   3   8   -5.34    5.08
  -6  -4  14    2.51    5.19
  -6   4  13   19.70    5.44
  -6  -4  13   12.26    5.41
  -6   4  13   10.03    3.16
  -6   4  12  423.89   11.40
  -6  -4  12  423.61   11.47
  -6   4  12  400.55    9.34
   6   4 -11  148.98    4.94
  -6  -4  11  170.84    6.66
  -6   4  11  170.15    6.66
  -6   4  11  148.38    4.40
   6   4 -10   21.87    2.91
  -6   4  10   19.57    4.22
  -6  -4  10   21.85    4.30
   6   4  -9    5.88    2.73
  -6   4   9    4.11    3.52
  -6  -4   9    2.24    3.69
   6   4  -8   60.17    3.36
  -6   4   8   59.96    3.88
  -6  -4   8   51.59    3.97
   6   4  -7  303.36    7.78
  -6   4   7  307.52    7.90
  -6  -4   7  314.72    8.07
   6   4  -6 1318.51   27.66
  -6   4   6 1307.27   27.54
  -6  -4   6 1305.58   27.64
  -6   4   5  170.80    4.99
  -6  -4   5  169.60    5.09
   6   4  -5  179.33    5.16
   6  -4  -4   20.31    2.27
   6   4  -4   20.52    2.12
   6   4  -4   24.07    2.42
   6  -4  -3    5.54    1.08
   6  -4  -3    6.83    2.13
   6   4  -3    5.88    1.77
   6   4  -3    5.88    2.27
   6  -4  -2    7.46    1.44
   6   4  -2    4.36    2.27
  -6  -4   2    7.25    2.31
  -6  -4   2    5.91    0.81
   6  -4  -2    3.17    2.05
   6  -4  -2    5.76    0.80
   6   4  -2    6.13    1.70
  -6   4   1  216.78    5.53
  -6  -4   1  223.24    5.90
   6  -4  -1  214.69    5.66
   6   4  -1  209.65    5.31
   6  -4  -1  216.01    5.30
  -6  -4   1  198.76    5.88
   6  -4   0 1725.06   35.79
  -6  -4   0 1732.85   36.09
  -6   4   0 1762.15   35.89
   6   4   0 1726.04   35.62
  -6  -4   0 1737.59   35.63
   6  -4   1  221.66    6.05
  -6  -4  -1  223.48    6.18
  -6   4  -1  227.97    6.11
   6   4   1  221.51    6.15
  -6  -4  -1  228.92    5.67
  -6   4  -2   58.94    3.47
   6  -4   2   67.15    3.60
  -6  -4  -2   67.89    3.55
  -6   4  -2   67.22    3.46
  -6  -4  -2   56.65    2.74
   6   4   2   67.20    3.43
   6   4   3   35.39    3.11
  -6  -4  -3   36.48    3.91
   6  -4   3   39.33    2.41
  -6  -4  -3   47.45    3.48
  -6  -4  -3   40.91    3.35
  -6   4  -3   45.57    3.49
   6  -4   3   41.81    3.63
  -6  -4  -3   42.60    2.60
  -6   4  -3   46.58    3.34
  -6   4  -3   38.29    1.56
   6  -4   4   29.85    3.79
  -6  -4  -4   26.44    3.93
   6  -4   4   20.16    2.03
  -6  -4  -4   29.90    3.63
  -6  -4  -4   25.41    3.51
  -6   4  -4   26.09    3.60
  -6   4  -4   28.59    3.52
  -6  -4  -4   22.05    2.60
  -6  -4  -5  142.69    5.45
  -6  -4  -5  145.09    6.03
   6  -4   5  133.89    5.80
  -6  -4  -5  136.93    5.41
  -6   4  -5  144.34    5.58
  -6  -4  -5  128.46    4.44
   6  -4   5  118.47    3.56
  -6  -4  -6  261.49    7.66
   6  -4   6  257.49    8.23
  -6  -4  -7  131.49    5.23
   6  -4   7  139.19    6.72
  -6  -4  -7  146.25    5.87
  -6   5  13   72.87    6.23
  -6   5  12    5.95    4.92
  -6  -5  12    2.53    5.05
   6   5 -11  294.01    7.77
  -6  -5  11  322.32    9.38
  -6   5  11  307.74    9.23
   6   5 -10   42.07    3.23
  -6   5  10   45.69    4.56
  -6  -5  10   46.36    4.67
   6   5  -9   71.51    3.67
  -6   5   9   76.03    4.54
  -6  -5   9   83.69    4.70
   6   5  -8  279.02    7.24
  -6   5   8  272.32    7.58
  -6  -5   8  269.59    7.71
  -6   5   7  337.78    8.39
  -6  -5   7  326.32    8.50
   6   5  -7  335.33    8.33
   6   5  -7  327.13    7.00
   6   5  -6   50.09    3.13
  -6   5   6   45.06    3.09
  -6  -5   6   46.30    3.23
  -6  -5   5  759.42   16.29
  -6   5   5  724.54   16.13
   6   5  -5  764.50   16.36
   6   5  -5  731.41   16.45
   6  -5  -4  374.63    8.86
   6   5  -4  360.74    8.68
   6   5  -4  368.54    8.99
   6  -5  -3    1.95    1.09
   6   5  -3    6.20    2.43
   6  -5  -3    2.01    2.21
   6  -5  -3    3.68    1.18
   6   5  -3    2.98    1.90
   6  -5  -2   69.03    2.48
   6  -5  -2   75.50    3.32
   6   5  -2   76.67    2.94
   6  -5  -2   66.54    1.98
   6   5  -2   67.17    3.38
  -6  -5   1  560.48   12.27
   6  -5  -1  551.68   12.09
  -6  -5   1  576.80   12.70
   6   5  -1  557.23   12.24
   6   5  -1  540.19   12.74
   6  -5   0  115.13    3.86
  -6  -5   0  100.83    4.13
  -6   5   0  108.71    3.84
   6   5   0  102.88    3.55
  -6  -5   0  117.81    3.66
   6  -5   1  211.85    5.83
  -6  -5  -1  207.45    6.12
  -6   5  -1  201.00    5.80
  -6  -5  -1  199.78    5.45
   6   5   1  206.65    6.04
   6   5   2  107.66    4.20
  -6  -5  -2  107.32    3.93
  -6   5  -2  114.32    4.13
  -6  -5  -2  105.11    4.50
   6  -5   2  108.68    4.23
  -6   5  -2  102.36    4.01
  -6  -5  -2  109.00    4.28
  -6  -5  -2  100.30    3.49
  -6  -5  -3   36.47    4.02
   6  -5   3   36.13    3.78
  -6   5  -3   30.53    3.45
  -6  -5  -3   35.91    3.44
   6  -5   3   30.64    2.26
  -6  -5  -3   34.95    3.64
  -6   5  -3   34.86    3.32
  -6  -5  -3   30.26    2.70
  -6   5  -3   26.08    1.46
  -6  -5  -4  205.39    6.26
  -6   5  -4  216.34    6.42
  -6  -5  -4  199.90    6.91
   6  -5   4  210.53    6.68
  -6  -5  -4  214.28    6.63
   6  -5   4  188.88    4.94
  -6   5  -4  229.50    6.51
  -6  -5  -4  201.08    5.60
  -6   5  -4  173.79    4.62
  -6  -5  -5  340.21    8.92
  -6  -5  -5  316.81    8.49
  -6   5  -5  329.28    8.59
   6  -5   5  309.87    9.02
  -6  -5  -5  298.87    7.81
   6  -5   5  284.87    6.76
   6  -5   6    6.29    4.66
  -6  -5  -6    3.88    3.17
  -6  -5  -6    8.20    4.28
  -6  -5  -7   34.22    4.89
   6  -5   7   42.58    5.47
  -6   6  12  237.20    8.30
  -6  -6  12  234.16    8.52
  -6   6  11   -0.21    4.57
  -6  -6  11    7.83    4.79
   6   6 -11    7.67    2.95
   6   6 -10   37.16    2.66
  -6  -6  10   39.16    4.70
  -6   6  10   48.62    4.67
   6   6 -10   40.86    3.39
   6   6  -9   73.82    2.77
  -6   6   9   73.23    4.54
  -6  -6   9   68.66    4.63
   6   6  -9   73.51    3.84
   6   6  -8   11.20    2.97
   6   6  -8   10.42    1.64
  -6   6   8   10.01    3.43
  -6  -6   8   14.08    3.60
   6   6  -7  345.32    8.09
  -6   6   7  329.29    7.92
  -6  -6   7  347.12    8.21
   6   6  -6 1404.85   29.44
   6   6  -6 1414.20   29.47
  -6   6   6 1378.47   29.11
  -6  -6   6 1368.20   29.26
   6   6  -5  411.01    9.77
   6   6  -5  417.18    9.96
  -6   6   5  398.67    9.49
  -6  -6   5  405.59    9.64
   6   6  -4  151.95    4.65
  -6  -6   4  149.39    4.80
   6  -6  -4  136.37    4.76
  -6  -6   4  142.24    4.53
  -6   6   4  150.96    4.41
   6  -6  -4  146.18    3.94
   6   6  -4  150.10    4.88
   6   6  -3  369.65    8.77
  -6  -6   3  364.81    8.97
   6  -6  -3  374.03    8.11
   6  -6  -3  365.50    7.91
   6   6  -3  364.59    9.13
   6  -6  -2   78.05    2.70
   6   6  -2   79.83    3.28
   6  -6  -2   77.94    2.35
  -6  -6   1  409.52    9.41
   6   6  -1  390.15    9.33
   6   6  -1  388.18    9.83
   6  -6  -1  402.84    9.17
  -6  -6   0 1035.30   21.84
  -6  -6   0 1049.93   22.29
  -6   6   0 1033.73   21.94
   6   6   0 1026.01   21.86
   6  -6   0 1015.36   21.87
  -6  -6  -1  176.51    6.12
  -6  -6  -1  191.42    5.76
  -6   6  -1  187.39    5.60
  -6  -6  -1  188.66    5.32
   6  -6   1  192.14    5.62
   6   6   1  179.07    5.73
   6   6   2    2.14    2.95
   6  -6   2    2.13    3.13
  -6  -6  -2    3.45    3.32
  -6  -6  -2   -0.16    3.18
  -6  -6  -2    1.10    2.81
  -6   6  -2    5.14    2.89
  -6   6  -2    0.95    2.67
  -6  -6  -2    2.54    2.46
  -6   6  -2    0.92    1.03
  -6  -6  -3   24.11    3.88
   6  -6   3   26.06    3.68
  -6  -6  -3   22.70    3.37
  -6   6  -3   22.14    3.46
  -6  -6  -3   22.71    3.58
  -6   6  -3   25.41    3.45
  -6  -6  -3   24.33    2.85
  -6   6  -3   22.94    1.48
   6  -6   4  179.64    6.26
  -6  -6  -4  162.20    6.42
  -6   6  -4  180.80    6.03
  -6  -6  -4  176.23    6.28
   6  -6   4  153.80    4.33
  -6   6  -4  147.75    4.04
  -6  -6  -4  157.05    5.12
  -6  -6  -4  171.85    5.81
  -6   6  -4  171.21    5.77
  -6  -6  -5   39.78    4.41
   6  -6   5   31.80    1.94
  -6  -6  -5   33.47    4.13
  -6   6  -5   38.56    4.30
  -6   6  -5   33.39    2.32
  -6  -6  -5   36.07    3.46
   6  -6   5   38.37    4.98
  -6  -6  -6  385.33   10.06
   6  -6   6  372.66   10.24
   6  -6   7  115.60    6.61
  -6   7  12   11.19    5.02
  -6  -7  12    3.23    5.48
  -6   7  11  127.97    6.09
  -6  -7  11  119.78    6.35
   6   7 -11  116.33    4.54
   6   7 -11  132.07    4.32
  -6   7  10  200.97    7.01
  -6  -7  10  187.23    7.17
   6   7 -10  208.42    5.33
   6   7 -10  191.20    5.99
   6   7  -9   13.18    3.17
   6   7  -9    9.12    2.01
  -6   7   9    9.88    3.90
  -6  -7   9   12.38    4.04
   6   7  -8   36.88    1.88
   6   7  -8   46.89    3.50
  -6  -7   8   39.58    4.03
  -6   7   8   41.45    3.83
   6   7  -7  470.97   11.23
  -6   7   7  450.95   10.96
  -6  -7   7  472.93   11.19
   6   7  -6   60.32    3.62
  -6   7   6   57.86    3.40
  -6  -7   6   52.79    3.53
   6   7  -5  303.74    7.69
  -6   7   5  277.75    7.18
  -6  -7   5  283.37    7.39
   6  -7  -5  288.34    6.94
   6   7  -5  300.03    7.82
   6   7  -4  988.34   21.08
   6  -7  -4  959.36   19.73
  -6  -7   4  973.75   20.69
  -6   7   4  946.45   20.54
   6  -7  -4 1007.04   20.39
   6   7  -4  956.14   21.17
  -6  -7   4 1017.96   21.05
   6  -7  -3   44.92    2.23
   6   7  -3   47.46    2.98
   6   7  -3   47.77    3.34
   6  -7  -3   46.14    2.04
  -6  -7   3   43.17    3.32
   6  -7  -2  738.38   15.37
   6   7  -2  718.01   16.07
   6  -7  -2  734.20   15.55
   6   7  -2  735.14   16.52
  -6  -7   1   51.52    3.18
  -6  -7   1   50.36    3.45
   6   7  -1   56.22    3.13
   6  -7  -1   53.75    2.88
   6   7  -1   55.53    3.48
  -6  -7   0    8.67    2.53
  -6  -7   0    8.27    3.36
  -6  -7   0   13.14    2.94
   6   7   0    8.87    2.42
   6  -7   0    6.74    2.64
  -6  -7  -1  289.50    8.20
  -6  -7  -1  283.97    7.97
  -6   7  -1  293.61    7.56
  -6  -7  -1  292.68    7.44
   6  -7   1  293.81    7.68
   6  -7   2  273.73    7.40
  -6  -7  -2  264.67    7.01
  -6   7  -2  270.22    7.03
  -6  -7  -2  250.68    7.76
  -6  -7  -2  256.05    7.46
  -6   7  -2  254.00    7.18
  -6   7  -2  250.55    5.64
  -6  -7  -2  249.92    6.89
   6  -7   3   -0.09    3.59
  -6  -7  -3   -1.21    3.70
  -6  -7  -3   -1.36    3.25
  -6   7  -3    1.70    3.26
  -6  -7  -3   -1.40    4.01
  -6   7  -3    2.30    3.23
  -6  -7  -3   -1.21    2.71
  -6   7  -3   -0.50    1.41
   6  -7   4  123.75    5.76
  -6   7  -4  121.32    5.13
  -6  -7  -4  125.63    5.07
   6  -7   4  110.14    3.54
  -6  -7  -4  126.21    5.65
  -6  -7  -4  116.87    4.71
  -6   7  -4  109.76    3.28
   6  -7   5  248.33    7.86
  -6  -7  -5  241.13    7.00
  -6   7  -5  237.44    7.02
  -6   7  -5  199.42    5.24
  -6  -7  -5  234.21    6.45
   6  -7   5  181.78    4.80
   6  -7   6   29.31    5.42
  -6   8  12   60.04    5.58
  -6  -8  12   58.40    6.00
  -6   8  11   48.96    5.19
  -6  -8  11   51.17    5.50
   6   8 -10  142.00    4.28
  -6   8  10  142.11    6.16
  -6  -8  10  147.56    6.48
   6   8 -10  141.67    5.07
   6   8  -9    9.63    1.99
   6   8  -9    7.88    3.27
  -6   8   9    8.71    3.96
  -6  -8   9    7.93    4.17
   6   8  -8   10.58    3.34
  -6   8   8   15.22    3.56
  -6  -8   8   19.41    3.97
   6  -8  -7  358.91    9.12
   6   8  -7  390.34    9.65
  -6  -8   7  377.27    9.54
  -6   8   7  381.89    9.33
   6  -8  -6  224.18    6.13
   6   8  -6  238.94    6.87
  -6   8   6  227.41    6.31
  -6  -8   6  239.04    6.61
  -6  -8   5   94.35    4.21
  -6   8   5   90.36    3.69
  -6  -8   5   93.40    3.90
   6   8  -5   95.21    4.27
   6  -8  -5   93.64    3.49
   6   8  -5   97.10    4.36
   6   8  -4   97.43    4.23
  -6   8   4   94.49    3.57
  -6  -8   4  102.76    3.90
   6  -8  -4   98.71    3.46
  -6  -8   4  109.43    4.41
   6  -8  -4   96.11    2.66
   6   8  -4  102.13    4.40
  -6  -8   3   22.97    3.14
   6   8  -3   16.55    2.69
   6  -8  -3   20.97    2.09
   6  -8  -3   22.59    1.96
   6   8  -3   22.10    3.36
   6  -8  -2   37.05    2.23
   6   8  -2   39.87    3.05
   6   8  -2   37.40    3.59
   6  -8  -2   41.27    2.53
  -6  -8   2   35.65    1.49
  -6  -8   1  738.60   16.07
   6   8  -1  724.12   16.03
   6  -8  -1  710.70   16.39
   6   8  -1  702.62   16.34
   6  -8  -1  724.14   15.70
  -6  -8   0  281.00    7.50
  -6  -8   0  272.42    8.07
  -6  -8   0  281.72    7.91
   6  -8   0  282.36    7.88
   6   8   0  282.72    7.44
   6  -8   0  299.03    7.46
  -6  -8  -1  298.93    7.64
  -6   8  -1  314.08    7.66
  -6  -8  -1  282.00    8.67
  -6  -8  -1  302.08    8.29
  -6   8  -1  309.53    7.89
  -6  -8  -1  301.69    7.83
   6  -8   1  289.54    7.97
   6  -8   2   56.90    4.23
  -6  -8  -2   62.97    3.72
  -6   8  -2   65.44    3.70
  -6  -8  -2   59.15    4.82
  -6   8  -2   55.07    3.78
  -6   8  -2   59.71    2.21
  -6  -8  -2   64.01    4.17
  -6  -8  -2   57.57    3.69
  -6  -8  -3   11.32    4.01
  -6  -8  -3   14.45    3.32
  -6   8  -3   10.86    3.43
  -6  -8  -3   16.34    3.19
  -6   8  -3    7.64    1.73
   6  -8   3    9.51    3.89
  -6  -8  -4   25.64    3.77
  -6   8  -4   26.22    3.93
   6  -8   4   29.72    4.54
  -6   8  -4   21.27    2.07
  -6  -8  -4   24.71    3.45
   6  -8   5   67.23    5.54
  -6  -8  -5   67.18    4.57
  -6   8  -5   75.90    4.74
   6  -8   6   97.78    6.49
  -6   9  12    7.73    5.09
  -6  -9  12   19.61    5.76
  -6  -9  11  144.79    6.87
  -6   9  11  140.46    6.45
  -6   9  10  235.81    7.63
  -6  -9  10  237.23    7.91
   6   9 -10  235.44    7.85
   6   9 -10  224.60    5.72
  -6  -9   9   82.74    5.15
  -6   9   9   78.37    4.79
   6   9  -9   85.94    4.43
   6   9  -9   88.41    5.26
   6   9  -8  133.76    5.22
  -6   9   8  129.01    5.17
  -6  -9   8  129.56    5.48
   6  -9  -8  113.10    4.76
   6   9  -7   71.33    4.25
  -6   9   7   59.58    3.77
  -6  -9   7   58.43    4.09
   6  -9  -7   57.37    3.54
   6   9  -6  131.02    5.23
   6  -9  -6  126.62    4.38
  -6   9   6  124.84    4.45
  -6  -9   6  126.19    4.77
  -6   9   5  236.86    5.91
  -6  -9   5  241.03    6.18
   6  -9  -5  203.00    4.66
   6   9  -5  250.42    6.94
   6  -9  -5  211.22    4.66
   6  -9  -5  221.49    5.91
  -6  -9   5  241.71    6.50
  -6   9   4  599.78   13.47
  -6  -9   4  595.95   13.66
  -6  -9   4  654.46   14.31
   6  -9  -4  614.78   13.57
   6   9  -4  626.81   14.31
   6   9  -4  641.78   14.59
   6  -9  -3   17.64    2.30
   6   9  -3   13.48    3.03
  -6  -9   3   13.70    2.60
  -6   9   3   14.53    2.35
  -6  -9   3   10.93    3.33
   6  -9  -3   11.58    3.58
   6   9  -3   14.30    3.16
   6  -9  -2  373.16    8.43
   6  -9  -2  386.47    9.72
  -6  -9   2  347.04    7.79
   6   9  -2  383.22    9.21
  -6  -9   2  377.19    9.46
   6   9  -2  382.68    9.67
   6   9  -1  372.40    9.51
   6  -9  -1  393.61   10.10
  -6  -9   1  385.51    9.61
  -6  -9   0   66.70    4.57
  -6  -9   0   65.42    3.76
   6   9   0   65.89    3.76
   6  -9   0   63.82    4.39
  -6  -9   0   61.27    4.16
  -6  -9  -1  312.09    8.93
  -6  -9  -1  330.29    9.40
   6  -9   1  328.82    8.72
  -6  -9  -1  339.69    8.69
  -6  -9  -1  328.92    8.23
  -6   9  -1  343.44    8.26
   6  -9   2  483.26   11.98
  -6   9  -2  479.37   10.45
  -6  -9  -2  489.04   11.71
  -6  -9  -2  481.12   11.36
  -6   9  -2  499.52   11.38
  -6   9  -3   55.04    3.94
  -6  -9  -3   52.61    3.95
   6  -9   3   56.60    4.71
  -6   9  -3   49.27    2.45
  -6  -9  -4  148.81    5.57
  -6   9  -4  152.47    5.56
  -6   9  -4  136.23    4.00
   6  -9   4  132.64    6.28
   6  -9   5  121.75    3.52
   6  -9   5  173.64    6.88
   6  -9   6   19.99    5.68
  -6 -10  12   -5.80    5.65
  -6  10  12    2.06    5.18
  -6  10  11   64.06    5.40
  -6 -10  11   74.39    5.85
  -6  10  10   97.19    5.44
  -6 -10  10  101.93    5.81
   6  10  -9   37.26    4.58
  -6  10   9   35.21    4.26
  -6 -10   9   33.91    4.47
  -6  10   8   86.14    4.54
  -6 -10   8   88.78    4.88
   6  10  -8   85.21    5.15
  -6  10   7  298.38    7.73
  -6 -10   7  296.82    7.95
   6 -10  -7  272.83    7.68
  -6  10   6   78.58    3.73
  -6 -10   6   68.04    3.98
   6 -10  -6   69.97    3.71
  -6 -10   6   73.97    4.16
  -6  10   5  247.27    6.35
  -6 -10   5  248.05    6.60
   6 -10  -5  234.86    5.44
   6 -10  -5  243.16    6.60
  -6 -10   5  258.83    7.15
   6 -10  -4   94.73    5.06
  -6 -10   4   88.84    4.63
  -6  10   4   84.98    3.47
  -6 -10   4   83.84    3.73
   6  10  -4   85.59    4.51
   6 -10  -4   93.70    3.71
  -6  10   3   16.08    2.43
  -6 -10   3   17.66    2.75
   6  10  -3   16.41    3.31
   6 -10  -3   19.66    2.69
   6 -10  -3   21.06    3.93
  -6 -10   3   15.42    3.45
   6 -10  -2  344.87    9.06
   6  10  -2  333.08    8.57
  -6 -10   2  335.47    8.88
   6 -10  -2  339.64    7.82
   6 -10  -1   82.70    4.78
   6  10  -1   86.70    4.46
   6  10   0  405.97   10.13
   6 -10   0  406.25   10.56
  -6 -10   0  400.61   10.25
  -6 -10   0  398.13    9.46
  -6  10   0  420.31    9.48
  -6 -10  -1  409.75   10.43
  -6 -10  -1  404.70    9.75
  -6  10  -1  425.35    9.76
  -6  10  -2   11.98    1.98
  -6 -10  -2   10.64    3.09
  -6  10  -2   11.79    3.14
   6 -10   2   11.71    3.91
  -6  10  -3    6.86    3.41
  -6 -10  -3   12.22    3.54
  -6  10  -3    7.98    2.08
   6 -10   3    3.67    4.26
  -6 -10  -4  101.89    4.87
  -6  10  -4  100.91    4.81
   6 -10   4   93.39    5.85
   6 -10   5   52.04    5.74
  -6  11  11   47.34    5.01
  -6  11  10   95.05    5.31
  -6  11   9   48.33    4.34
  -6 -11   9   56.16    4.78
   6  11  -8  129.44    5.78
  -6 -11   8  130.54    5.44
  -6  11   8  123.61    5.05
  -6  11   7   14.28    3.32
  -6 -11   7   19.72    3.58
   6  11  -7   13.89    4.19
  -6  11   6   46.94    3.36
  -6 -11   6   50.08    3.71
   6 -11  -6   45.09    5.08
   6 -11  -6   44.10    3.62
  -6 -11   6   44.89    4.03
  -6 -11   5   31.65    3.17
  -6  11   5   28.04    2.85
   6 -11  -5   27.30    2.00
   6 -11  -5   28.95    4.67
  -6 -11   5   32.87    3.92
   6 -11  -5   33.07    3.38
   6 -11  -4  292.85    8.90
  -6 -11   4  308.44    8.46
   6 -11  -4  302.52    7.73
  -6  11   4  286.63    7.12
  -6 -11   4  292.33    7.36
   6 -11  -3  178.81    6.75
   6 -11  -3  177.84    5.29
   6  11  -3  162.54    5.97
  -6  11   3  164.40    4.67
  -6 -11   3  162.48    4.92
   6  11  -2  261.92    7.56
   6 -11  -2  277.44    6.85
  -6 -11   2  241.19    6.45
   6 -11  -2  274.76    8.25
  -6  11   2  258.19    6.31
  -6 -11   2  255.62    6.00
  -6 -11   1   54.54    2.67
   6 -11  -1   63.78    4.90
   6  11  -1   65.81    4.36
  -6 -11   1   60.77    2.99
  -6  11   1   67.41    3.05
   6 -11   0    5.81    4.20
   6  11   0    1.91    3.44
  -6 -11   0    4.06    2.57
  -6  11   0    8.25    2.59
  -6 -11  -1   66.80    3.53
  -6  11  -1   65.93    3.48
  -6  11  -2   18.39    2.26
  -6  11  -2   14.28    3.18
  -6  11  -3    4.51    3.34
   6 -11   3    3.19    4.54
  -6  11  -4  233.98    6.84
   6 -11   4  206.66    8.07
  -6  12   9    1.47    3.77
  -6  12   8   93.77    4.39
   6 -12  -7  180.98    7.45
  -6  12   7  169.28    5.35
   6  12  -7  171.10    6.72
   6 -12  -6   -4.81    4.86
   6  12  -6    4.66    3.91
  -6  12   6    0.41    2.79
   6 -12  -5  154.62    6.66
   6 -12  -5  149.31    5.36
  -6  12   5  139.27    4.42
  -6 -12   5  143.97    4.83
   6 -12  -4  211.96    7.59
   6 -12  -4  212.72    6.19
  -6  12   4  190.06    5.17
  -6 -12   4  191.04    5.47
   6 -12  -3   72.49    4.08
  -6  12   3   72.92    2.99
  -6 -12   3   77.56    3.34
  -6  12   2   83.95    3.08
  -6 -12   2   83.78    3.44
  -6 -12   2   86.71    3.00
   6 -12  -2   86.30    5.53
  -6  12   2   88.02    3.10
   6  12  -2   87.04    4.75
   6 -12  -2   93.07    4.24
   6 -12  -1  156.36    6.51
   6  12  -1  155.98    5.90
  -6 -12   1  146.89    4.41
  -6  12   1  143.47    4.14
  -6 -12   1  137.00    4.23
  -6  12   1  156.65    4.25
  -6  12   0    0.70    2.41
   6 -12   0   -1.37    4.44
   6  12   0   -0.84    3.65
  -6  12  -1   45.38    3.17
  -6  12  -2   69.75    3.69
   6 -12   3    1.38    4.74
   6 -12   4   32.62    5.32
   6 -13  -5   53.62    5.60
  -6  13   5   45.22    2.63
   6 -13  -4  322.00    9.70
   6 -13  -4  308.59    8.17
   6 -13  -3  219.56    7.90
  -6  13   3  201.32    4.87
   6 -13  -3  213.41    6.51
   6  13  -2   85.04    5.03
  -6  13   2   79.46    2.72
   6 -13  -2   90.09    5.83
   6 -13  -1    5.93    4.68
   6  13  -1    9.86    3.91
  -6  13   1   10.33    2.02
   6 -13   0   29.14    5.27
   6  13   0   22.04    4.22
   6 -13   3   86.61    6.05
  -7   0  14  276.40    7.93
  -7   0  13   -3.75    3.70
  -7   0  13   -4.48    5.57
  -7   0  12  106.33    4.50
  -7   0  12  113.50    6.40
  -7   0  11   -0.66    2.76
  -7   0  11    3.47    4.29
  -7   0  10    4.03    3.96
  -7   0   9    0.97    3.54
  -7   0   8 1619.98   34.23
  -7   0   7   -1.52    2.95
  -7   0   6   93.00    3.90
   7   0  -5    0.03    1.47
  -7   0   5   -1.35    1.63
   7   0  -4  147.92    3.80
  -7   0   4  143.63    3.99
   7   0  -3    1.60    1.25
  -7   0   3   -0.50    1.83
  -7   0   2 4306.41   86.06
  -7   0   2 4201.42   86.41
   7   0  -2 4271.77   85.80
  -7   0   1   -2.33    2.35
   7   0  -1    1.10    2.09
  -7   0   1   -0.16    1.74
  -7   0   0  388.00    9.46
   7   0   0  390.15    9.32
  -7   0   0  401.83    9.02
   7   0   0  396.16    9.35
   7   0   1   -0.18    2.33
  -7   0  -1   -0.34    1.03
   7   0   1    0.73    2.48
  -7   0  -1   -1.92    2.19
  -7   0  -1   -2.43    2.75
   7   0   2   73.21    3.32
  -7   0  -2   62.71    2.08
   7   0   2   66.04    3.89
  -7   0  -2   72.25    3.35
  -7   0  -2   65.21    4.01
   7   0   3    0.11    2.50
   7   0   3    3.99    3.16
  -7   0  -3   -0.24    3.27
  -7   0  -3    1.34    1.48
  -7   0  -3    1.59    3.43
   7   0   4 1010.83   21.82
  -7   0  -4 1063.82   21.90
   7   0   4 1012.61   21.01
   7   0   5    1.81    4.00
  -7   0  -5   -1.32    2.01
   7   0   5    0.92    2.58
  -7   0  -6    8.30    2.46
   7   0   6   14.47    4.61
   7   0   7    5.20    5.15
  -7  -1  14   -1.43    4.20
  -7  -1  13  226.40    7.07
  -7   1  13  218.51    6.49
  -7  -1  12    6.72    4.97
  -7  -1  12   -2.36    3.49
  -7   1  12    6.11    2.94
  -7  -1  11    2.40    4.38
  -7   1  11    5.99    2.64
  -7  -1  10   33.05    4.33
  -7   1  10   30.29    2.50
  -7  -1   9   26.70    3.75
  -7  -1   8  153.95    5.47
  -7  -1   7 1088.79   23.44
  -7  -1   6    3.34    2.72
  -7   1   6    2.04    1.41
   7   1  -5  303.78    6.52
   7  -1  -5  292.20    6.83
  -7   1   5  284.30    6.52
   7  -1  -4   27.10    1.96
   7   1  -4   28.26    1.47
  -7   1   4   25.67    1.80
  -7  -1   4   26.04    2.13
   7   1  -4   23.28    2.53
  -7  -1   3 1333.42   27.61
  -7   1   3 1350.41   27.40
   7   1  -3 1257.30   27.91
   7  -1  -3 1340.71   27.42
   7   1  -3 1331.27   27.23
  -7   1   2   28.78    2.00
  -7  -1   2   31.42    1.75
  -7   1   2   32.16    2.36
  -7  -1   2   31.13    2.57
   7  -1  -2   26.81    1.09
   7   1  -2   30.90    1.62
  -7   1   1  801.49   16.66
  -7  -1   1  771.97   16.46
  -7  -1   1  761.78   16.99
   7  -1  -1  807.34   16.84
  -7   1   1  779.03   16.91
   7   1  -1  798.54   16.18
   7   1  -1  774.75   17.09
   7  -1  -1  750.84   17.00
   7  -1   0   11.37    2.36
  -7   1   0   13.38    2.69
  -7  -1   0   12.14    2.60
  -7  -1   0   12.91    1.98
  -7   1   0   12.05    2.07
   7  -1   0   11.56    2.36
   7   1   0   11.32    2.49
   7  -1   1  483.60   11.13
   7   1   1  488.70   11.25
  -7  -1  -1  476.25   10.35
   7   1   1  495.78   11.40
   7  -1   1  486.11   11.38
  -7  -1  -1  480.93   11.60
  -7  -1  -1  493.56   10.94
  -7   1  -1  521.36   11.17
  -7   1  -1  483.26   11.44
   7  -1   2   -0.06    2.19
   7   1   2    0.99    2.45
  -7   1  -2    0.69    0.97
  -7  -1  -2    2.30    1.48
   7  -1   2    0.29    2.78
   7   1   2    2.76    2.83
  -7   1  -2    0.36    2.45
  -7   1  -2   -0.24    3.18
  -7  -1  -2    0.25    3.12
   7  -1   3  871.74   18.36
  -7  -1  -3  927.29   19.09
   7  -1   3  900.34   19.06
   7   1   3  883.75   19.14
  -7   1  -3  799.28   17.54
  -7   1  -3  927.86   18.79
  -7  -1  -3  827.73   17.82
  -7  -1  -3  860.96   19.23
   7   1   3  899.08   18.56
   7   1   4    0.57    3.77
   7  -1   4    2.44    3.30
  -7  -1  -4    2.36    3.56
  -7   1  -4    1.02    1.58
  -7  -1  -4   -1.00    1.96
   7   1   4   -1.70    2.58
   7  -1   4   -1.45    2.45
  -7  -1  -5  188.90    5.03
   7   1   5  202.62    6.75
   7  -1   5  190.67    6.73
   7  -1   5  190.40    5.20
   7  -1   6    3.41    4.57
   7   1   6    7.50    4.56
  -7  -1  -6    5.13    2.57
   7  -1   7   46.99    5.24
   7   1   7   51.07    5.63
  -7  -2  14   66.23    5.19
  -7   2  13    5.94    5.47
  -7  -2  13   -2.38    5.47
  -7  -2  13    1.25    4.26
   7   2 -13   -1.59    3.24
  -7   2  13    3.75    3.06
   7   2 -12   21.68    3.35
  -7   2  12   21.06    5.14
  -7  -2  12   25.77    5.32
  -7   2  12   20.41    2.83
  -7   2  11   -5.27    4.56
  -7  -2  11   -0.99    4.44
   7   2 -11    2.03    3.09
  -7   2  11    5.98    2.33
  -7   2  10   18.55    4.02
  -7  -2  10   16.58    4.22
   7   2 -10   19.54    3.18
  -7   2  10   17.62    2.08
  -7   2   9   -0.23    1.59
  -7  -2   9   -1.62    3.62
   7   2  -8  259.00    6.97
  -7  -2   8  270.90    7.47
  -7   2   8  252.50    5.56
  -7  -2   7   61.85    3.68
   7   2  -7   60.00    3.29
  -7   2   7   58.44    1.55
  -7   2   7   52.92    1.52
   7   2  -6   43.37    1.66
  -7  -2   6   41.24    3.31
   7   2  -6   44.77    3.02
  -7   2   6   44.05    1.35
   7   2  -5    6.30    2.25
   7  -2  -5    9.32    1.97
   7   2  -5    8.00    1.06
  -7   2   5    7.24    1.14
   7  -2  -4   48.47    2.56
   7   2  -4   56.78    3.11
  -7   2   4   49.15    1.96
   7   2  -4   49.28    2.34
   7   2  -3   31.45    1.93
  -7  -2   3   30.81    2.53
   7   2  -3   29.76    2.74
   7  -2  -3   26.45    2.17
  -7   2   3   25.93    1.90
   7   2  -2 2163.07   42.89
  -7   2   2 2145.73   43.01
  -7  -2   2 2068.78   42.67
   7  -2  -2 2127.98   43.16
  -7   2   2 2088.35   43.08
   7  -2  -2 2117.06   43.01
  -7  -2   2 2042.20   43.36
   7   2  -1   11.70    1.46
  -7  -2   1   10.25    2.48
   7  -2  -1   11.12    2.11
  -7   2   1   11.42    2.09
  -7  -2   1   10.04    1.63
  -7   2   1   10.88    2.33
  -7  -2   0   49.24    3.28
   7  -2   0   53.09    2.92
   7   2   0   47.50    2.93
   7  -2   0   58.01    2.96
  -7   2   0   53.75    2.81
  -7  -2   0   50.02    2.40
  -7  -2   0   50.93    2.09
   7  -2   1    8.40    2.27
   7   2   1    9.54    2.52
  -7  -2  -1    9.01    1.58
   7  -2   1    7.95    2.62
  -7   2  -1    6.77    2.37
  -7  -2  -1    5.07    2.82
   7  -2   2   48.95    2.85
   7   2   2   47.93    3.74
  -7  -2  -2   47.66    2.28
  -7  -2  -2   50.51    3.94
   7  -2   2   53.54    3.49
  -7   2  -2   53.20    3.22
   7   2   2   45.50    3.11
   7   2   3   20.05    2.89
   7  -2   3   16.52    2.46
   7   2   3   19.79    3.54
   7  -2   3   21.36    3.45
  -7  -2  -3   22.48    3.54
  -7   2  -3   22.06    3.57
  -7   2  -3   19.27    3.24
  -7   2  -3   18.73    1.23
  -7  -2  -3   21.10    2.09
  -7  -2  -4  699.16   15.57
  -7   2  -4  740.99   15.69
   7  -2   4  679.34   15.61
   7   2   4  702.17   15.80
  -7  -2  -4  651.21   14.38
  -7   2  -4  611.20   13.86
  -7   2  -4  733.59   15.33
   7   2   4  706.75   15.02
   7  -2   4  676.71   14.51
   7  -2   5   23.48    4.30
   7   2   5   17.56    4.19
  -7  -2  -5   24.00    2.58
  -7   2  -5   25.47    1.99
   7  -2   5   24.41    2.51
  -7  -2  -6   13.75    2.92
   7  -2   6   11.10    4.44
   7   2   6   17.65    4.68
   7   2   7    2.43    5.17
   7  -2   7    3.51    4.88
  -7  -3  14   -6.55    4.70
  -7   3  13  202.51    8.23
  -7  -3  13  208.55    8.31
  -7   3  13  193.98    5.62
  -7   3  12    2.40    2.44
  -7   3  12    2.23    4.99
  -7  -3  12    3.28    5.15
   7   3 -12    1.31    3.15
  -7   3  11   60.87    2.66
  -7   3  11   54.61    5.08
   7   3 -11   61.16    3.85
  -7   3  10   63.15    2.24
   7   3 -10   61.99    3.86
  -7   3  10   66.92    4.89
  -7  -3  10   70.03    4.92
   7   3  -9  621.93   14.44
  -7   3   9  638.14   14.87
  -7  -3   9  653.52   15.05
   7   3  -8    0.29    2.70
  -7   3   8    3.64    3.23
  -7  -3   8    1.65    3.48
   7   3  -7  625.08   14.04
  -7   3   7  611.37   14.02
  -7  -3   7  613.93   14.11
   7   3  -6   27.49    1.08
  -7   3   6   27.31    2.98
  -7  -3   6   28.92    3.13
   7   3  -6   35.19    3.01
   7  -3  -5   32.79    2.47
   7   3  -5   37.20    2.96
   7  -3  -4  114.96    3.78
   7   3  -4  112.37    3.58
   7   3  -4  114.18    4.08
   7  -3  -3 1267.44   26.69
   7   3  -3 1272.01   26.47
  -7  -3   3 1270.90   26.87
   7   3  -3 1303.71   27.09
  -7  -3   2    4.49    2.48
   7  -3  -2    4.42    1.73
   7  -3  -2    3.45    2.20
  -7  -3   2    3.31    1.18
   7   3  -2    4.29    1.63
  -7   3   1  563.36   12.33
  -7  -3   1  541.81   11.81
   7   3  -1  583.25   12.03
  -7  -3   1  549.52   12.69
   7  -3  -1  556.86   12.27
  -7   3   0   77.82    3.30
   7   3   0   70.21    3.50
  -7  -3   0   75.95    2.72
   7  -3   0   73.71    3.24
  -7  -3   0   70.28    3.65
   7  -3   1  114.69    4.29
  -7  -3  -1  113.14    4.66
   7  -3   1  115.54    3.98
  -7   3  -1  124.16    4.26
  -7  -3  -1  119.93    3.55
   7   3   1  121.76    4.37
   7  -3   2  145.99    4.98
   7  -3   2  129.65    4.30
  -7   3  -2  139.51    4.73
  -7  -3  -2  133.90    3.95
   7   3   2  136.23    4.71
   7   3   3  561.22   10.89
   7  -3   3  552.15   10.20
  -7  -3  -3  580.39   11.21
  -7   3  -3  616.96   11.40
   7  -3   3  552.88   11.25
  -7   3  -3  623.75   11.21
  -7  -3  -3  578.80   10.16
   7   3   4    7.81    3.00
   7  -3   4    8.70    2.37
   7  -3   4    7.85    3.65
   7   3   4    5.57    3.93
  -7  -3  -4    6.61    3.64
  -7   3  -4    3.85    3.81
  -7   3  -4   10.54    3.49
  -7   3  -4    5.75    1.29
  -7  -3  -4    7.34    2.34
  -7  -3  -5  121.02    4.28
   7  -3   5  127.87    5.65
   7   3   5  133.04    5.84
   7  -3   5  119.78    3.84
   7  -3   6    7.14    4.71
   7   3   6    6.04    4.70
  -7  -3  -6    6.22    2.91
   7  -3   7   42.54    5.41
  -7   4  13   19.75    5.59
  -7  -4  13   33.21    5.93
  -7   4  12   56.46    5.65
  -7  -4  12   58.63    5.72
   7   4 -12   50.53    3.68
   7   4 -11   14.88    3.30
  -7   4  11   20.82    4.76
  -7  -4  11   10.04    4.79
   7   4 -10   20.80    3.29
  -7   4  10   30.78    4.29
  -7  -4  10   18.85    4.41
   7   4  -9  320.85    8.31
  -7   4   9  310.26    8.72
  -7  -4   9  321.98    8.92
   7   4  -8  915.81   20.04
  -7   4   8  931.73   20.14
  -7  -4   8  898.20   20.21
   7   4  -7  202.73    5.92
  -7   4   7  188.66    5.90
  -7  -4   7  194.82    6.07
   7   4  -6   60.58    3.50
  -7   4   6   54.96    3.38
  -7  -4   6   58.46    3.51
   7   4  -5   37.82    2.87
   7   4  -5   41.28    2.77
   7  -4  -5   40.17    2.82
  -7  -4   5   31.01    2.98
  -7   4   5   37.28    2.97
   7   4  -4    4.05    2.56
   7  -4  -4    3.32    2.42
   7   4  -4    4.26    2.03
   7  -4  -3  220.05    5.01
   7   4  -3  217.86    6.12
   7  -4  -3  213.25    5.90
   7  -4  -3  214.03    4.75
   7   4  -3  213.40    5.55
  -7  -4   2 1740.54   36.32
   7  -4  -2 1797.35   35.63
   7   4  -2 1783.62   36.47
   7  -4  -2 1815.74   36.18
   7   4  -2 1802.01   35.86
  -7  -4   2 1668.64   35.19
   7   4  -1  569.19   12.25
   7  -4  -1  544.92   12.29
  -7  -4   1  539.87   12.87
  -7  -4   0   15.82    2.06
  -7  -4   0   13.62    3.00
  -7  -4   0   14.69    2.93
   7   4   0   13.90    2.69
  -7   4   0   13.43    2.53
   7   4   0   14.41    1.92
   7  -4   0   12.88    2.44
   7  -4   1   43.37    3.11
  -7   4  -1   42.92    3.19
  -7  -4  -1   42.25    3.34
  -7  -4  -1   45.70    2.58
   7   4   1   43.43    3.22
   7  -4   2   13.58    3.23
  -7   4  -2   15.35    3.25
   7   4   2   14.40    2.96
   7  -4   2   12.99    2.31
  -7  -4  -2   15.29    3.33
  -7   4  -2   15.10    3.03
  -7  -4  -2   10.30    2.27
  -7  -4  -3  152.11    5.43
  -7   4  -3  153.52    5.54
   7  -4   3  140.29    5.49
   7  -4   3  134.87    4.32
  -7  -4  -3  150.03    5.36
  -7   4  -3  149.86    5.23
   7   4   3  135.63    5.10
  -7  -4  -3  135.59    4.43
   7  -4   4  628.43   13.82
  -7  -4  -4  589.53   13.44
  -7  -4  -4  577.80   12.54
  -7  -4  -4  621.98   13.53
   7  -4   4  588.11   12.30
   7  -4   5  141.71    6.16
  -7  -4  -5  124.17    4.54
   7  -4   5  121.95    3.84
  -7  -4  -5  143.62    5.71
   7  -4   6    8.91    4.57
  -7  -4  -6    1.81    3.06
  -7   5  12  186.93    7.36
  -7  -5  12  183.67    7.58
  -7   5  11    1.16    4.58
  -7  -5  11   11.34    4.93
   7   5 -11   -0.71    3.09
  -7  -5  10   40.82    4.66
  -7   5  10   39.68    4.61
   7   5 -10   36.73    3.44
  -7  -5   9   34.63    4.34
  -7   5   9   46.01    4.16
   7   5  -9   33.99    3.43
  -7   5   8    1.10    3.37
   7   5  -8    0.62    1.17
   7   5  -8    3.06    3.03
  -7   5   7  443.48   11.01
  -7  -5   7  458.52   11.15
  -7   5   6  181.83    5.50
  -7  -5   6  175.06    5.63
   7   5  -6  185.48    5.72
   7   5  -6  178.74    5.51
   7   5  -5   48.29    3.32
   7   5  -5   41.40    2.94
   7  -5  -5   52.13    3.25
  -7  -5   5   45.58    3.17
  -7   5   5   53.60    3.17
   7   5  -4  357.17    9.20
   7  -5  -4  380.14    9.09
   7  -5  -4  369.45    8.08
   7   5  -4  367.79    8.85
   7  -5  -3  598.17   12.57
   7   5  -3  602.59   13.81
   7  -5  -3  634.01   13.65
   7  -5  -3  586.73   12.46
   7   5  -3  608.73   13.24
  -7  -5   2  161.88    5.40
   7  -5  -2  178.08    4.36
  -7  -5   2  176.37    5.26
  -7  -5   2  152.94    3.67
   7   5  -2  176.97    4.75
   7  -5  -2  181.39    5.23
   7   5  -2  170.28    5.46
  -7   5   1  415.82    9.58
  -7  -5   1  413.19    9.91
   7   5  -1  416.44    9.40
   7  -5  -1  409.17    9.84
   7  -5  -1  413.68    9.36
  -7  -5   1  378.26   10.11
   7  -5   0  101.74    3.81
  -7  -5   0   98.05    4.23
  -7   5   0   97.34    3.92
   7   5   0   95.68    3.44
  -7  -5   0  102.06    3.52
   7  -5   1   33.21    3.13
  -7  -5  -1   26.94    3.40
  -7   5  -1   31.47    3.17
   7   5   1   31.97    3.22
  -7  -5  -1   31.88    2.66
  -7  -5  -2  195.20    6.05
  -7   5  -2  202.27    6.18
   7  -5   2  191.00    6.15
  -7  -5  -2  204.52    6.33
  -7   5  -2  198.36    6.12
   7   5   2  181.18    5.97
  -7  -5  -2  190.63    5.42
  -7  -5  -3  502.79   12.15
  -7   5  -3  544.86   12.34
  -7  -5  -3  486.11   12.69
   7  -5   3  519.21   12.41
  -7   5  -3  534.52   12.31
   7   5   3  510.23   12.19
   7  -5   3  477.64   11.27
  -7  -5  -3  507.40   12.35
  -7  -5  -3  492.51   11.46
  -7  -5  -4   33.56    4.21
   7  -5   4   32.98    2.53
  -7  -5  -4   36.85    4.07
  -7   5  -4   26.43    4.09
  -7  -5  -4   35.14    3.06
  -7   5  -4   24.32    1.48
   7  -5   4   35.71    4.33
   7  -5   5  117.18    5.81
  -7  -5  -5  114.94    5.62
  -7  -5  -5  105.76    4.30
   7  -5   5   98.68    3.31
  -7  -5  -6   53.05    3.96
  -7  -5  -6   64.60    5.18
   7  -5   6   56.05    5.50
  -7   6  12   66.75    5.84
  -7  -6  12   65.86    6.17
  -7   6  11   17.61    4.80
  -7  -6  11   12.06    5.06
   7   6 -11   17.20    3.37
   7   6 -11   19.43    2.56
  -7   6  10   -0.95    4.13
  -7  -6  10   -4.52    4.37
   7   6 -10    0.63    2.00
   7   6 -10    4.62    3.29
   7   6  -9   63.48    4.06
   7   6  -9   65.11    2.25
  -7   6   9   64.28    4.52
  -7  -6   9   58.26    4.61
  -7   6   8  509.73   12.11
  -7  -6   8  503.87   12.33
   7   6  -8  509.51   12.16
  -7   6   7  115.20    4.67
  -7  -6   7  119.69    4.85
   7   6  -7  122.85    4.80
  -7   6   6  167.06    5.28
  -7  -6   6  174.03    5.54
   7   6  -6  176.81    5.78
   7   6  -6  170.69    5.46
   7   6  -5   25.34    3.18
   7  -6  -5   23.95    2.01
   7   6  -5   20.12    2.93
  -7  -6   5   15.75    3.04
  -7   6   5   22.11    2.83
   7  -6  -5   23.24    3.14
   7   6  -4    3.41    2.69
   7  -6  -4    1.25    2.86
   7  -6  -4    0.86    1.55
   7   6  -4   -2.22    2.36
   7  -6  -3  135.21    3.50
   7  -6  -3  137.64    4.90
   7  -6  -3  131.78    3.44
   7   6  -3  132.06    4.38
   7   6  -3  138.17    5.00
   7  -6  -2 1461.45   27.68
   7  -6  -2 1484.68   28.22
   7   6  -2 1530.80   28.72
   7  -6  -2 1516.92   29.13
   7   6  -2 1486.96   29.28
  -7  -6   2 1490.62   29.08
   7  -6  -1  324.39    7.57
  -7  -6   1  284.67    8.47
  -7  -6   1  329.50    8.28
   7  -6  -1  310.20    8.13
   7   6  -1  321.74    7.69
   7   6  -1  296.84    8.33
   7  -6   0   50.18    3.26
  -7  -6   0   43.84    3.62
  -7   6   0   47.84    3.36
   7   6   0   44.32    2.80
  -7  -6   0   41.85    2.95
   7  -6   1   67.63    3.78
  -7  -6  -1   55.74    3.83
  -7   6  -1   66.57    3.74
   7   6   1   58.90    3.86
  -7  -6  -1   63.74    3.30
  -7  -6  -2   84.61    4.35
  -7   6  -2   98.33    4.57
  -7  -6  -2   77.18    4.99
   7  -6   2   95.51    4.54
  -7  -6  -2   87.94    4.73
  -7   6  -2   99.31    4.47
   7   6   2   87.26    4.52
  -7  -6  -2   90.57    3.84
   7  -6   3   59.92    4.44
  -7  -6  -3   57.22    4.15
  -7   6  -3   68.00    4.37
  -7  -6  -3   57.12    3.46
   7  -6   3   58.47    3.07
  -7  -6  -3   63.12    4.70
  -7  -6  -4  392.28    9.43
   7  -6   4  318.87    7.37
   7  -6   4  371.02    9.41
  -7  -6  -4  372.61    8.97
  -7   6  -4  376.02    9.02
  -7  -6  -4  341.00    8.19
  -7  -6  -5   84.88    4.34
   7  -6   5   82.63    2.97
   7  -6   6    1.59    4.90
  -7   7  12   18.17    5.25
  -7  -7  12   26.22    5.87
   7   7 -11    9.46    3.38
   7   7 -11   14.46    2.47
  -7   7  11   15.71    4.84
  -7  -7  11   11.60    5.17
   7   7 -10   94.79    3.10
   7   7 -10   98.97    4.61
  -7   7  10   98.92    5.51
  -7  -7  10   99.10    5.86
  -7   7   9  163.05    5.92
  -7  -7   9  171.14    6.37
   7   7  -9  180.56    5.72
   7   7  -8    5.42    3.32
   7   7  -8    1.12    3.56
  -7  -7   8    1.97    3.78
   7   7  -7  297.14    8.09
   7   7  -7  305.32    8.22
  -7   7   7  288.82    7.92
  -7  -7   7  303.60    8.15
  -7   7   6   93.71    4.20
  -7  -7   6  108.99    4.49
   7   7  -6  107.09    4.46
   7  -7  -6  104.49    4.65
   7  -7  -6  108.15    3.76
   7   7  -5    1.30    3.05
   7  -7  -5    0.92    3.16
  -7   7   5    0.82    2.56
  -7  -7   5   -0.06    2.89
   7  -7  -5   -1.91    2.02
   7   7  -5    2.97    2.83
   7   7  -4  448.27   10.83
   7  -7  -4  447.72    9.42
   7  -7  -4  476.80   11.16
   7  -7  -4  471.93   10.07
   7   7  -4  463.06   11.25
   7  -7  -3  645.31   13.70
   7  -7  -3  666.71   15.01
   7   7  -3  671.39   14.68
   7  -7  -3  650.39   13.74
   7   7  -3  635.10   15.02
  -7  -7   3  644.03   14.82
   7  -7  -2   20.39    1.60
   7   7  -2   20.08    2.76
   7  -7  -2   16.59    3.35
   7  -7  -2   19.78    2.24
   7   7  -2   19.57    3.27
   7  -7  -1   40.74    2.93
  -7  -7   1   35.41    3.65
   7   7  -1   38.29    2.97
   7   7  -1   39.71    3.73
   7  -7   0  273.72    7.16
  -7  -7   0  268.38    7.68
  -7   7   0  276.90    7.29
   7   7   0  260.05    7.05
  -7  -7   0  268.84    7.10
  -7  -7  -1   20.38    4.19
  -7  -7  -1   18.37    2.98
  -7   7  -1   21.76    3.21
   7   7   1   18.75    3.41
   7  -7   1   25.14    3.40
  -7  -7  -1   19.56    3.82
  -7  -7  -2  361.77   10.36
   7  -7   2  400.36   10.09
  -7  -7  -2  384.04    9.76
  -7   7  -2  405.37    9.81
  -7   7  -2  383.45    9.80
  -7  -7  -2  396.07   10.32
  -7  -7  -2  370.89    9.45
   7  -7   3  233.08    7.51
  -7  -7  -3  223.87    6.98
  -7   7  -3  235.91    7.11
  -7  -7  -3  222.44    6.59
  -7  -7  -3  232.61    7.57
  -7  -7  -4   24.13    4.15
   7  -7   4   19.39    2.47
   7  -7   4   21.90    4.63
  -7  -7  -4   18.66    3.35
   7  -7   5   19.73    5.06
   7  -7   5   13.23    2.04
   7  -7   6   40.96    5.77
  -7   8  12   35.54    5.40
  -7  -8  12   47.61    6.08
  -7   8  11    4.95    4.64
  -7  -8  11   -1.59    5.25
   7   8 -10    7.69    1.79
   7   8 -10    5.11    3.63
  -7   8  10   12.13    4.45
  -7  -8  10   16.24    4.72
   7   8  -9  101.71    4.84
  -7   8   9   91.89    5.08
  -7  -8   9   98.86    5.50
   7   8  -8   93.75    5.01
   7   8  -8  101.87    4.80
  -7  -8   8  100.06    5.08
  -7   8   8   94.32    4.77
   7   8  -7  342.56    9.46
  -7   8   7  354.07    9.09
  -7  -8   7  369.14    9.39
   7  -8  -7  362.28    8.85
   7   8  -7  376.12    9.62
   7   8  -6   77.19    4.34
   7  -8  -6   73.92    4.42
  -7   8   6   78.24    3.84
  -7  -8   6   76.65    4.22
   7  -8  -6   79.39    3.36
   7   8  -6   77.04    4.38
   7   8  -5   80.94    4.21
  -7   8   5   76.93    3.71
  -7  -8   5   76.15    3.93
   7  -8  -5   85.11    4.66
   7  -8  -5   79.34    3.33
   7   8  -5   84.50    4.39
   7   8  -4   67.28    3.82
   7  -8  -4   70.68    2.12
  -7  -8   4   72.85    4.13
  -7  -8   4   67.26    3.62
  -7   8   4   66.75    3.40
   7  -8  -4   64.80    4.16
   7  -8  -4   75.31    2.95
   7   8  -4   75.76    4.44
   7  -8  -3   78.73    2.81
  -7  -8   3   82.31    4.15
   7   8  -3   75.98    3.81
   7  -8  -3   81.72    2.92
   7   8  -3   80.14    4.27
   7  -8  -2  288.27    6.13
   7  -8  -2  302.34    6.61
   7   8  -2  288.96    7.23
   7   8  -2  285.83    7.85
   7  -8  -1  447.54   10.29
   7   8  -1  427.75   11.20
   7   8  -1  450.42   10.60
  -7  -8   1  434.27   11.00
   7  -8   0   64.04    3.71
  -7  -8   0   65.91    3.76
   7   8   0   66.54    3.61
  -7  -8   0   65.11    4.34
  -7  -8  -1    4.01    3.09
  -7   8  -1    2.10    3.13
  -7  -8  -1    5.49    4.13
  -7  -8  -1    1.99    3.74
   7  -8   1    1.77    3.39
  -7  -8  -1   -0.29    3.06
  -7  -8  -2  207.02    6.61
  -7  -8  -2  203.89    6.39
   7  -8   2  217.09    6.97
  -7  -8  -3  128.21    5.41
  -7   8  -3  142.20    5.48
  -7  -8  -3  126.65    5.06
   7  -8   3  124.72    5.91
   7  -8   4   74.48    3.25
   7  -8   4   95.65    5.76
   7  -8   5  136.52    6.84
  -7   9  12   98.23    6.20
  -7  -9  12  106.55    6.93
  -7   9  11   50.39    5.20
  -7  -9  11   47.84    5.70
  -7  -9  10   57.93    5.43
  -7   9  10   59.93    4.99
   7   9 -10   50.97    4.28
  -7   9   9   70.12    4.84
  -7  -9   9   76.31    5.27
   7   9  -9   78.41    4.73
   7  -9  -8    6.33    3.19
  -7   9   8    6.18    3.63
  -7  -9   8    3.51    4.10
   7   9  -8    9.78    3.81
  -7   9   7  132.74    5.04
  -7  -9   7  136.82    5.40
   7   9  -7  133.76    5.67
   7  -9  -7  131.72    4.78
   7   9  -7  141.96    5.66
  -7   9   6  264.04    7.32
  -7  -9   6  280.45    7.66
   7   9  -6  282.89    8.10
   7  -9  -6  275.09    8.23
   7  -9  -6  281.19    7.25
   7   9  -6  294.31    8.23
  -7  -9   5   71.00    4.25
   7   9  -5   69.72    4.20
  -7   9   5   66.14    3.54
  -7  -9   5   65.56    3.83
   7  -9  -5   70.82    3.41
   7   9  -5   69.27    4.51
   7  -9  -4  224.00    5.18
  -7  -9   4  217.34    6.85
  -7  -9   4  219.21    6.27
  -7   9   4  218.74    6.11
   7   9  -4  232.80    6.75
   7  -9  -4  228.21    5.89
   7   9  -4  240.51    7.23
   7  -9  -3  171.45    4.81
   7  -9  -3  177.18    4.65
   7   9  -3  175.32    6.28
   7   9  -3  172.79    5.64
  -7  -9   3  180.97    6.18
  -7  -9   2   11.45    1.26
   7  -9  -2   11.95    2.54
   7   9  -2   10.70    3.62
   7   9  -2   10.62    3.12
   7   9  -1  171.95    5.64
   7   9  -1  160.97    6.21
   7  -9  -1  174.07    5.28
   7   9   0  402.99   10.22
  -7  -9   0  417.31   10.28
   7  -9   0  422.93   10.20
  -7  -9  -1   41.68    3.59
  -7   9  -1   50.71    3.71
  -7  -9  -1   40.75    3.80
   7  -9   1   47.46    4.04
  -7  -9  -2  280.88    7.83
  -7   9  -2  292.36    7.87
   7  -9   2  274.93    8.32
  -7  -9  -3   74.38    4.53
  -7   9  -3   75.19    4.68
   7  -9   3   71.68    5.30
   7  -9   4    0.55    4.69
   7  -9   4   -0.95    2.52
   7  -9   5   37.52    5.70
  -7  10  12    7.89    5.06
  -7  10  11    0.76    4.70
  -7 -10  11   -2.86    5.24
  -7  10  10  110.85    5.70
  -7 -10  10  100.46    6.23
  -7  10   9  139.91    5.93
  -7 -10   9  139.87    6.20
   7  10  -9  143.04    5.76
  -7  10   8  114.95    5.10
  -7 -10   8  109.31    5.44
   7  10  -8  118.72    5.47
  -7  10   7  136.03    5.05
  -7 -10   7  134.95    5.45
   7 -10  -7  131.85    4.97
   7  10  -7  143.26    5.75
   7  10  -7  125.74    5.83
  -7  10   6   78.57    3.96
  -7 -10   6   81.35    4.37
   7  10  -6   84.74    4.95
   7 -10  -6   79.56    3.89
   7  10  -6   81.43    4.87
   7 -10  -5   11.96    2.85
   7  10  -5    8.67    3.56
  -7  10   5   10.60    2.89
  -7 -10   5    9.87    3.25
  -7 -10   5    9.17    3.63
   7  10  -5    5.21    3.71
   7  10  -4   81.33    4.49
   7 -10  -4   78.68    3.61
  -7  10   4   77.37    3.64
  -7 -10   4   80.10    3.98
  -7 -10   4   82.60    4.74
   7  10  -4   80.20    4.83
   7 -10  -4   75.32    2.73
  -7 -10   3  206.14    6.07
  -7  10   3  211.94    5.90
   7 -10  -3  230.56    5.89
   7  10  -3  227.96    6.85
   7 -10  -3  219.61    5.62
   7  10  -2  129.23    4.89
   7 -10  -2  125.92    4.00
   7 -10  -1  387.46    9.36
   7 -10  -1  380.61   10.31
   7  10  -1  373.45    9.81
  -7  10   0    5.80    3.00
  -7 -10   0    4.74    2.98
   7 -10   0    1.02    3.41
   7  10   0    9.95    3.23
  -7 -10  -1   37.30    3.63
  -7  10  -1   42.98    3.63
   7 -10   1   38.56    4.11
  -7 -10  -2    7.21    3.57
  -7  10  -2   12.19    3.48
   7 -10   2    6.86    4.25
  -7 -10  -3  114.04    5.10
  -7  10  -3  118.47    5.20
   7 -10   3  119.67    6.06
   7 -10   4    0.90    4.93
  -7  11  11    7.76    4.70
  -7  11  10   44.62    4.73
  -7 -11   9   36.07    4.84
  -7  11   9   28.42    4.27
  -7  11   8    3.66    3.63
  -7 -11   8    1.40    4.19
   7 -11  -7  107.66    4.79
  -7  11   7  115.38    4.76
  -7 -11   7  115.91    5.15
  -7 -11   6  163.34    5.71
  -7  11   6  166.12    5.32
   7 -11  -6  164.12    5.51
   7  11  -6  177.05    6.35
  -7  11   5   64.32    3.60
  -7 -11   5   65.01    4.01
   7  11  -5   72.49    4.72
   7 -11  -5   66.23    3.78
  -7  11   4  291.99    7.31
  -7 -11   4  287.61    7.62
   7 -11  -4  315.02    7.74
   7  11  -4  310.17    8.59
   7 -11  -4  287.86    6.84
  -7  11   3   90.58    3.73
  -7 -11   3   83.54    3.94
   7 -11  -3   96.05    5.60
   7 -11  -3   86.84    3.91
   7 -11  -3   91.29    3.57
   7  11  -3  100.66    4.83
   7  11  -2    8.89    3.54
  -7 -11   2   10.83    1.64
   7 -11  -2   10.13    4.55
   7 -11  -2   15.75    2.94
  -7  11   1   55.64    3.34
   7 -11  -1   55.56    5.03
   7  11  -1   61.40    4.27
   7 -11  -1   49.49    3.72
  -7 -11   1   48.11    2.46
  -7 -11   0  115.77    4.45
  -7  11   0  123.86    4.52
   7 -11   0  125.27    5.17
   7  11   0  116.48    5.11
   7 -11   1  119.63    5.47
  -7  11  -1  123.21    4.75
   7 -11   2  226.52    7.58
  -7  11  -2  232.13    6.79
   7 -11   3    4.08    4.86
  -7  11  -3    4.99    3.75
   7 -11   4   97.35    6.37
  -7  12   9   91.11    4.87
  -7  12   8   17.59    3.84
  -7  12   7  130.32    4.89
  -7  12   6   92.54    4.06
   7 -12  -6   82.32    4.52
   7 -12  -5    1.51    3.40
   7  12  -5    0.10    3.76
   7 -12  -5    0.24    4.92
  -7  12   5   -0.05    2.83
   7 -12  -4  139.93    6.71
   7 -12  -4  139.38    4.94
   7  12  -4  135.16    5.80
  -7  12   4  122.50    4.27
   7 -12  -3   70.13    3.94
   7  12  -3   71.41    4.71
  -7  12   3   68.69    3.30
   7 -12  -2   19.42    3.22
  -7  12   2   17.36    2.66
   7 -12  -2   16.31    5.01
   7  12  -2   20.64    4.04
  -7  12   2   16.06    2.70
   7  12  -1   95.72    4.90
   7 -12  -1   94.09    5.91
   7 -12  -1   87.53    4.53
  -7  12   1   92.72    3.85
   7 -12   0  147.79    5.87
  -7  12   0  157.20    4.96
   7 -12   1   19.65    4.36
   7 -12   2  261.66    8.35
   7 -12   3   17.43    5.00
   7 -13  -5   51.53    4.27
   7 -13  -4   45.57    3.99
   7  13  -3    6.03    4.13
   7 -13  -3   11.63    3.49
   7 -13  -3    6.74    5.22
   7  13  -2   -0.10    4.13
   7 -13   0   65.07    4.63
   7 -13   1  162.26    6.50
   7 -13   2  125.86    6.22
  -8   0  13   -2.84    3.38
  -8   0  13   -3.24    5.32
  -8   0  12   26.67    3.20
  -8   0  12   24.53    5.19
  -8   0  11   -0.33    4.62
  -8   0  10  678.77   15.98
  -8   0   9   -3.02    3.72
  -8   0   8    3.73    3.45
  -8   0   7    2.15    3.28
   8   0  -6    5.42    1.89
  -8   0   6    4.34    2.82
  -8   0   6    4.09    1.97
   8   0  -5    1.38    1.74
  -8   0   5    2.92    2.03
   8   0  -4 1524.90   31.54
  -8   0   4 1557.79   31.81
   8   0  -3    0.63    1.27
  -8   0   3   -1.02    2.24
  -8   0   2  288.71    6.55
   8   0  -2  277.72    6.03
  -8   0   2  281.66    7.17
   8   0  -2  264.22    7.33
   8   0  -1    1.55    2.35
  -8   0   1    0.05    2.00
  -8   0   1   -1.83    2.72
  -8   0   0  204.48    5.52
  -8   0   0  205.74    6.17
   8   0   0  208.01    6.01
   8   0   0  204.01    5.93
   8   0   1    1.19    3.01
  -8   0  -1   -0.90    3.32
  -8   0  -1    0.98    2.57
   8   0   1    4.30    2.73
   8   0   2  760.23   15.52
   8   0   2  736.64   15.89
  -8   0  -2  752.11   15.46
  -8   0  -2  744.96   16.15
  -8   0  -3   -0.98    3.70
   8   0   3    0.91    2.84
  -8   0  -3   -1.57    3.64
  -8   0  -3   -5.91    3.23
   8   0   3    3.87    3.87
  -8   0  -3   -0.47    1.55
   8   0   4    2.70    3.93
  -8   0  -4    3.90    1.79
  -8   0  -4    0.40    3.57
   8   0   4    2.72    2.95
   8   0   5    0.67    2.87
   8   0   5   -3.06    4.33
   8   0   6   14.86    5.11
  -8  -1  14    1.81    4.05
  -8  -1  13    5.02    3.64
  -8   1  13   -1.18    2.99
  -8  -1  13   10.35    5.43
  -8   1  12   24.28    2.82
  -8  -1  12   26.33    5.26
  -8   1  11  141.97    4.34
  -8  -1  11  167.90    6.69
  -8  -1  10   -0.50    4.16
  -8   1  10    1.47    2.03
  -8  -1   9  765.12   17.50
  -8  -1   8   83.99    4.37
   8   1  -7   25.65    1.89
  -8  -1   7   25.30    3.39
  -8   1   7   30.19    1.90
   8   1  -6  641.93   13.26
   8  -1  -6  621.30   13.57
  -8   1   6  639.00   13.25
   8  -1  -5 1267.17   25.42
   8   1  -5 1185.75   24.95
  -8   1   5 1243.32   25.15
  -8  -1   5 1226.04   25.47
   8   1  -5 1174.81   26.02
  -8  -1   4  107.73    3.78
  -8   1   4  112.20    3.49
   8  -1  -4  110.31    3.49
   8   1  -4  101.09    4.12
   8   1  -4  104.98    3.27
   8  -1  -3  886.71   18.42
   8   1  -3  901.06   18.69
  -8   1   3  927.02   19.10
  -8  -1   3  904.12   19.26
  -8  -1   2   11.81    2.67
  -8  -1   2   10.02    1.78
  -8   1   2    9.48    2.03
   8   1  -2   12.32    1.39
  -8   1   2   10.99    2.54
  -8  -1   1  210.08    6.11
   8  -1  -1  198.62    5.87
   8   1  -1  211.34    6.06
  -8   1   1  209.16    5.47
  -8  -1   1  204.53    5.30
   8  -1  -1  214.45    5.77
  -8   1   1  209.72    5.91
  -8  -1   0  119.81    4.76
   8  -1   0  120.74    4.39
   8  -1   0  120.68    4.42
   8   1   0  124.34    4.36
  -8   1   0  116.62    4.10
  -8  -1   0  114.48    3.89
  -8   1   0  111.06    4.52
   8  -1   1  340.72    8.44
   8   1   1  329.20    8.56
   8   1   1  335.39    8.77
   8  -1   1  348.70    8.70
  -8  -1  -1  345.37    9.01
  -8   1  -1  349.20    8.38
  -8  -1  -1  338.33    8.18
  -8   1  -1  326.35    8.87
   8  -1   2   68.63    3.48
   8   1   2   69.92    4.31
   8  -1   2   67.98    4.21
  -8  -1  -2   63.69    2.41
  -8   1  -2   75.13    3.88
  -8  -1  -2   70.17    3.68
  -8  -1  -2   66.73    4.60
   8   1   2   67.73    3.70
   8   1   3  474.54   10.43
  -8  -1  -3  463.65   11.33
   8  -1   3  466.41   10.21
  -8  -1  -3  498.90   11.17
  -8   1  -3  500.99   10.70
   8   1   3  472.69   11.17
   8  -1   3  477.72   11.04
   8   1   4    3.86    3.01
   8  -1   4   -0.53    2.64
   8   1   4    2.63    4.14
   8  -1   4    2.27    4.11
  -8   1  -4    0.62    1.57
  -8  -1  -4   -0.99    2.01
   8  -1   5    8.90    2.73
   8   1   5   11.72    3.13
   8   1   5   10.16    4.48
   8  -1   5   11.16    4.58
   8   1   6    5.91    4.96
   8  -1   6    6.27    4.86
  -8  -2  14    9.36    4.41
  -8   2  13    6.92    5.45
   8   2 -13    0.08    3.58
  -8   2  12   11.96    2.39
  -8   2  12   10.07    5.06
  -8  -2  12   12.58    5.13
   8   2 -12   10.05    3.51
  -8   2  11    2.20    1.94
  -8   2  11   -0.43    4.48
  -8  -2  11    4.57    4.73
   8   2 -11    2.54    3.48
  -8   2  10  969.58   20.19
  -8   2  10 1008.91   22.14
  -8  -2  10 1009.25   22.21
   8   2 -10 1026.48   21.67
  -8   2   9  195.01    6.29
  -8  -2   9  193.24    6.36
   8   2  -9  198.67    5.93
   8   2  -8   16.71    3.09
  -8  -2   8   21.79    3.55
   8   2  -7   67.42    2.25
  -8   2   7   64.13    1.64
   8   2  -7   67.43    3.71
  -8  -2   7   71.87    4.06
   8  -2  -6   72.54    3.09
   8   2  -6   74.33    2.19
  -8  -2   6   63.46    3.79
   8   2  -6   61.73    3.49
  -8   2   6   73.94    2.15
   8  -2  -5  305.69    7.27
   8   2  -5  288.00    7.84
  -8   2   5  294.34    6.62
  -8  -2   4 2106.08   43.61
   8   2  -4 2070.52   44.00
   8  -2  -4 2170.83   43.47
   8   2  -4 2048.41   43.26
  -8   2   4 2163.43   43.11
   8  -2  -3   27.09    1.21
   8   2  -3   28.42    2.00
  -8  -2   3   23.69    2.78
   8   2  -3   26.19    2.98
   8  -2  -3   25.86    2.45
  -8   2   3   31.88    2.38
  -8  -2   2   72.37    3.64
  -8   2   2   76.81    3.09
  -8  -2   2   74.36    2.57
   8   2  -2   80.47    2.66
  -8   2   2   78.84    3.33
  -8  -2   1    7.47    2.93
   8  -2  -1    5.16    2.35
   8   2  -1    6.99    2.74
  -8   2   1    8.29    2.33
   8   2  -1    6.80    1.52
  -8  -2   1    7.58    1.82
  -8   2   1    6.72    2.67
  -8   2   0   77.73    3.47
   8  -2   0   70.33    3.56
  -8  -2   0   70.81    4.09
  -8  -2   0   65.47    2.95
   8  -2   0   64.04    3.43
   8   2   0   74.13    3.67
   8   2   1    1.40    2.91
   8  -2   1    1.77    2.69
  -8  -2  -1    2.23    1.69
   8  -2   1    4.19    2.90
  -8  -2  -1    2.95    2.37
  -8   2  -1    2.71    2.67
  -8  -2  -1    5.51    3.51
   8  -2   2 1010.62   21.43
  -8  -2  -2  982.87   20.79
  -8  -2  -2  996.65   22.23
   8  -2   2  974.08   21.85
  -8   2  -2 1025.19   21.69
   8   2   2 1018.93   21.70
   8   2   3   96.49    4.38
  -8  -2  -3   88.67    5.23
   8  -2   3   97.27    3.97
  -8  -2  -3   96.54    4.91
  -8   2  -3   98.97    5.21
  -8   2  -3  100.32    4.57
  -8  -2  -3   84.97    3.20
   8   2   3   84.67    4.99
   8  -2   3   91.89    4.94
  -8   2  -4    2.22    1.34
  -8  -2  -4    2.19    2.22
   8  -2   4    3.26    2.65
   8   2   4    2.61    3.14
   8  -2   4    2.95    4.10
   8   2   4    3.90    3.87
   8  -2   5    1.48    2.64
   8  -2   5    3.46    4.40
   8   2   5    4.11    4.68
   8   2   6   36.78    5.56
   8  -2   6   44.49    5.39
  -8  -3  14    5.40    4.53
   8   3 -12   18.33    3.72
  -8   3  12   12.39    5.14
  -8  -3  12    9.22    5.38
   8   3 -11  217.18    6.90
  -8   3  11  227.77    7.84
  -8  -3  11  238.87    8.05
   8   3 -10   47.16    3.88
  -8   3  10   51.22    4.64
  -8  -3  10   52.58    4.90
   8   3  -9  368.38    9.65
  -8   3   9  375.02    9.88
  -8  -3   9  385.72   10.05
   8   3  -8  191.59    6.11
  -8   3   8  187.39    6.17
  -8  -3   8  185.43    6.27
   8   3  -7 1249.27   26.20
  -8   3   7 1193.83   26.08
  -8  -3   7 1216.19   26.15
   8   3  -7 1214.23   24.61
  -8  -3   6   24.36    3.26
  -8   3   6   26.04    3.17
   8  -3  -6   24.26    2.69
   8   3  -6   24.66    3.18
   8  -3  -5  676.49   14.66
   8   3  -5  653.74   14.47
   8   3  -5  651.15   15.03
  -8  -3   4   -1.25    2.66
   8  -3  -4   -1.33    2.40
   8   3  -4   -0.59    2.00
   8   3  -4   -1.02    2.78
  -8  -3   3  474.24   10.72
   8   3  -3  486.87   11.02
   8  -3  -3  489.14   10.51
   8   3  -3  481.97   10.12
  -8  -3   2  179.96    4.48
   8   3  -2  191.88    4.85
   8  -3  -2  193.80    5.04
  -8  -3   2  194.90    5.72
  -8   3   1   95.18    3.63
  -8  -3   1   98.13    3.06
   8   3  -1   99.11    3.14
   8  -3  -1   92.63    3.71
  -8  -3   1   88.98    4.13
   8   3  -1   96.31    4.15
   8  -3   0   26.46    2.93
   8   3   0   26.96    3.17
  -8  -3   0   21.14    2.25
  -8   3   0   28.82    2.88
  -8  -3   0   24.50    3.61
   8  -3   1  610.36   13.71
  -8  -3  -1  601.33   14.03
   8  -3   1  588.00   13.44
  -8   3  -1  609.93   13.64
  -8  -3  -1  590.03   12.86
   8   3   1  579.65   13.78
   8  -3   2    2.93    2.66
   8   3   2    6.30    3.10
  -8  -3  -2    3.36    2.14
   8  -3   2    7.04    3.39
  -8   3  -2    3.34    3.04
  -8  -3  -2    4.44    4.02
   8   3   3   59.93    4.00
   8  -3   3   63.32    3.40
  -8  -3  -3   69.40    4.68
  -8   3  -3   74.62    4.70
  -8   3  -3   64.41    4.25
  -8  -3  -3   66.14    3.06
   8  -3   3   68.63    4.52
  -8  -3  -4   19.88    2.59
   8  -3   4   18.35    2.79
   8   3   4   19.83    3.52
   8  -3   4   16.52    4.09
   8  -3   5   34.72    2.88
   8  -3   5   40.36    4.88
   8  -3   6   16.80    5.19
   8   4 -12   18.42    3.68
  -8   4  12   19.90    5.31
  -8  -4  12   14.52    5.45
   8   4 -11  168.81    5.97
  -8   4  11  187.30    7.08
  -8  -4  11  180.42    7.21
   8   4 -10  858.27   19.09
  -8   4  10  851.98   19.44
  -8  -4  10  855.08   19.62
  -8   4   9    4.19    3.83
  -8  -4   9    4.64    4.00
   8   4  -9    5.70    3.36
  -8   4   8    4.33    3.33
  -8  -4   8   -0.68    3.61
   8   4  -8    2.61    0.84
   8   4  -8    1.52    3.21
  -8   4   7   19.23    3.40
  -8  -4   7   16.71    3.49
   8   4  -7   17.35    3.32
  -8   4   6   80.30    4.01
   8  -4  -6   83.98    3.78
  -8  -4   6   83.57    4.18
   8   4  -6   83.76    3.76
   8   4  -6   80.23    4.07
   8  -4  -5  462.46   10.89
   8   4  -5  469.01   10.70
   8   4  -5  454.74   11.16
   8  -4  -4 1531.81   31.00
   8   4  -4 1453.87   30.62
   8   4  -4 1430.98   31.19
  -8  -4   3  220.97    6.32
   8  -4  -3  238.38    6.08
   8   4  -3  229.16    5.53
   8  -4  -3  227.72    5.10
   8   4  -3  223.11    6.39
  -8  -4   2    8.76    3.13
   8  -4  -2   13.28    2.16
   8  -4  -2    8.10    2.72
  -8  -4   2    8.32    1.35
   8   4  -2   11.52    2.11
  -8  -4   1   15.90    1.82
   8   4  -1   18.08    2.14
  -8   4   1   17.54    2.71
   8  -4  -1   16.96    2.41
  -8  -4   1   22.16    3.34
  -8   4   0   35.43    3.18
  -8  -4   0   34.62    2.50
   8   4   0   35.62    3.41
   8  -4   0   27.42    2.90
  -8  -4   0   33.71    3.68
   8  -4   1  440.58   10.48
  -8  -4  -1  415.57   10.98
  -8  -4  -1  431.06    9.78
   8   4   1  421.51   10.61
   8  -4   1  415.38   10.16
   8  -4   2  444.49   10.74
  -8  -4  -2  453.62   11.83
   8  -4   2  456.77   11.28
  -8  -4  -2  456.49   11.37
  -8   4  -2  503.04   11.63
  -8   4  -2  472.88   11.28
   8   4   2  460.36   11.36
  -8  -4  -2  460.53   10.48
   8  -4   3   48.76    3.19
   8  -4   3   59.59    4.53
  -8  -4  -3   52.78    4.40
  -8   4  -3   55.78    4.62
  -8  -4  -3   50.30    3.10
   8   4   3   53.78    3.99
  -8  -4  -4   12.21    2.78
   8  -4   4   11.47    2.64
   8  -4   5   -0.45    4.40
   8  -4   5    1.17    2.32
   8   5 -12   50.57    4.06
  -8   5  12   48.11    5.57
  -8  -5  12   52.40    5.79
   8   5 -11  187.86    6.20
  -8   5  11  197.88    7.39
  -8  -5  11  201.62    7.51
   8   5 -10   51.24    4.15
  -8   5  10   59.12    4.90
  -8  -5  10   55.74    5.06
   8   5  -9  500.65   10.58
  -8   5   9  473.05   10.69
  -8  -5   9  492.20   10.97
   8   5  -8   62.73    4.13
  -8   5   8   70.20    4.19
  -8  -5   8   62.13    4.42
   8   5  -7    5.06    3.19
  -8   5   7    7.96    3.23
  -8  -5   7    9.71    3.46
   8   5  -6  152.66    5.42
   8   5  -6  156.50    5.17
   8  -5  -6  161.91    5.27
  -8  -5   6  157.15    5.40
  -8   5   6  161.28    5.33
   8   5  -5  592.08   14.40
   8   5  -5  614.70   13.95
   8  -5  -4    2.50    1.33
   8  -5  -4   -0.07    2.91
   8   5  -4    2.06    2.45
   8   5  -4    4.37    2.90
   8  -5  -3  549.90   11.32
   8   5  -3  515.50   12.53
   8  -5  -3  558.30   12.35
   8   5  -3  540.93   11.94
   8  -5  -3  509.31   10.82
  -8  -5   3  547.84   12.61
  -8  -5   2  563.24   12.82
   8  -5  -2  584.33   11.84
   8  -5  -2  582.85   12.57
   8   5  -2  587.21   12.11
   8   5  -2  560.68   12.85
  -8  -5   1   12.69    1.76
   8   5  -1   19.59    2.43
   8  -5  -1   16.25    2.44
  -8  -5   1   19.07    3.41
  -8   5   1   18.62    2.75
   8  -5   0  340.12    8.46
  -8   5   0  350.21    8.55
  -8  -5   0  347.54    8.23
   8   5   0  348.31    9.03
  -8  -5  -1  262.37    8.10
   8  -5   1  263.66    7.45
  -8   5  -1  276.55    7.51
  -8  -5  -1  277.92    6.94
   8   5   1  270.89    7.67
  -8  -5  -1  275.32    7.81
   8   5   2    0.44    3.41
   8  -5   2   -1.15    3.45
   8  -5   2    3.68    2.72
  -8  -5  -2    6.91    3.57
  -8  -5  -2    6.34    3.60
  -8   5  -2    2.18    3.76
  -8   5  -2    2.89    3.43
  -8  -5  -2    6.02    2.69
  -8  -5  -3  144.53    4.77
   8  -5   3  142.70    4.71
  -8  -5  -3  146.92    5.99
   8   5   3  146.43    5.67
   8  -5   3  149.57    5.95
   8  -5   4   69.02    3.31
  -8  -5  -4   64.08    3.65
   8  -5   5    2.30    2.26
   8  -5   5   -3.65    4.89
  -8   6  12    7.39    5.15
  -8  -6  12   13.07    5.69
   8   6 -11   28.29    3.83
   8   6 -11   22.41    2.18
  -8   6  11   25.98    4.97
  -8  -6  11   26.31    5.22
  -8   6  10  213.04    7.20
  -8  -6  10  221.77    7.50
   8   6 -10  223.37    6.75
  -8   6   9  111.46    5.35
  -8  -6   9  123.66    5.71
   8   6  -9  127.81    5.17
  -8   6   8   66.99    4.35
  -8  -6   8   65.20    4.53
   8   6  -8   74.64    4.41
   8  -6  -7    7.90    3.26
  -8   6   7    5.76    3.40
  -8  -6   7    4.09    3.58
   8   6  -7    8.65    3.46
   8   6  -7    5.72    3.09
   8  -6  -6   21.97    3.39
  -8   6   6   17.13    3.33
  -8  -6   6   24.07    3.60
   8   6  -6   21.37    3.53
   8   6  -6   20.16    3.02
  -8  -6   5  178.25    5.74
  -8   6   5  180.72    5.63
   8  -6  -5  187.04    5.95
   8   6  -5  188.97    6.18
   8  -6  -5  177.18    4.65
   8   6  -5  180.41    5.58
   8   6  -4  481.85   11.48
   8  -6  -4  527.41   12.03
   8  -6  -4  494.30   10.64
   8   6  -4  492.91   12.13
   8  -6  -3  553.45   11.71
   8   6  -3  569.13   12.80
   8  -6  -3  573.70   12.06
   8  -6  -3  592.06   13.31
   8   6  -3  565.44   13.47
   8  -6  -2   58.34    2.77
  -8  -6   2   63.74    4.40
   8   6  -2   61.94    3.15
   8  -6  -2   56.97    3.81
   8   6  -2   55.04    3.84
  -8  -6   1   12.44    3.60
  -8  -6   1   10.67    3.35
   8   6  -1    7.81    2.53
   8  -6  -1   13.18    2.62
  -8   6   0   41.97    3.43
  -8  -6   0   34.56    3.03
   8   6   0   35.60    3.72
  -8  -6   0   40.77    3.68
  -8  -6   0   40.83    4.17
   8  -6   0   41.30    3.34
   8  -6   1  301.39    8.08
  -8  -6  -1  294.78    7.52
  -8   6  -1  301.92    8.05
   8   6   1  290.27    8.43
  -8  -6  -1  292.62    8.37
  -8  -6  -2  541.14   13.37
   8  -6   2  532.33   12.48
   8  -6   2  564.78   13.24
  -8  -6  -2  547.61   13.14
  -8   6  -2  565.77   13.25
  -8  -6  -2  564.34   12.59
   8   6   2  526.74   13.24
   8  -6   3  185.05    5.48
  -8  -6  -3  181.42    5.65
   8  -6   3  189.66    6.88
   8  -6   4    0.73    2.47
   8  -6   4    2.02    4.52
  -8  -6  -4    1.51    3.13
   8  -6   5    6.24    2.28
   8  -6   5    6.08    4.87
  -8   7  12   42.84    5.71
  -8  -7  12   43.35    6.17
   8   7 -11   38.06    4.11
  -8   7  11   41.39    5.18
  -8  -7  11   47.84    5.73
   8   7 -10   -1.34    3.70
  -8   7  10    2.00    4.28
  -8  -7  10   -0.11    4.63
   8   7  -9  248.99    7.79
   8   7  -9  240.60    7.50
  -8   7   9  238.88    7.51
  -8  -7   9  243.43    7.80
   8   7  -8  278.95    8.26
   8   7  -8  302.42    8.39
  -8   7   8  279.51    8.02
  -8  -7   8  295.17    8.43
   8  -7  -7    2.64    3.53
  -8   7   7    0.15    3.31
  -8  -7   7    4.10    3.66
   8   7  -7    3.79    3.38
   8   7  -7    2.47    3.54
   8   7  -6  449.40   10.95
   8  -7  -6  436.07   11.01
  -8   7   6  425.39   10.57
  -8  -7   6  443.76   10.76
   8  -7  -6  439.15   10.00
   8   7  -6  447.66   11.18
   8   7  -5  403.70    9.98
  -8  -7   5  391.87    9.85
  -8   7   5  391.43    9.72
   8  -7  -5  428.78   10.36
   8  -7  -5  402.88    9.06
   8   7  -5  393.63   10.40
   8   7  -4   34.95    3.70
   8  -7  -4   34.12    3.78
   8  -7  -4   29.80    2.08
   8   7  -4   31.01    3.12
   8  -7  -4   28.06    1.50
   8  -7  -3  138.58    3.59
   8  -7  -3  141.42    3.84
   8  -7  -3  150.12    5.55
   8   7  -3  142.13    4.86
   8   7  -3  145.32    5.49
  -8  -7   2  590.60   12.74
   8  -7  -2  606.01   11.23
  -8  -7   2  596.52   12.39
   8   7  -2  608.28   11.81
   8  -7  -2  599.04   12.36
   8   7  -2  584.32   12.59
  -8  -7   1   55.75    4.00
   8   7  -1   49.20    3.30
  -8  -7   1   44.45    4.32
   8  -7  -1   49.42    3.14
  -8   7   0  462.86   11.18
   8  -7   0  484.67   11.07
  -8  -7   0  452.54   11.60
  -8  -7   0  465.70   11.05
   8   7   1  229.43    7.27
  -8  -7  -1  225.83    6.56
   8  -7   1  245.11    6.98
  -8  -7  -2    1.03    3.73
  -8   7  -2    8.86    3.83
  -8  -7  -2    3.42    3.11
   8  -7   2   -0.88    3.90
   8  -7   3   78.49    3.73
  -8  -7  -3   83.74    4.27
   8  -7   4  136.23    6.41
   8  -7   4  120.34    4.21
   8  -7   5   -1.07    5.27
  -8   8  12   13.40    5.39
  -8  -8  12   21.82    6.05
  -8   8  11  108.07    5.90
  -8  -8  11  102.41    6.44
   8   8 -11   96.54    5.11
  -8   8  10  123.02    6.00
  -8  -8  10  129.97    6.63
   8   8 -10  129.91    5.63
   8   8 -10  129.78    6.17
  -8   8   9  179.01    6.68
  -8  -8   9  193.22    7.12
   8   8  -9  183.88    6.69
   8   8  -9  204.19    6.83
  -8   8   8  131.54    5.50
  -8  -8   8  146.68    5.99
   8   8  -8  144.84    5.88
   8  -8  -8  139.91    4.97
   8   8  -8  148.83    5.98
   8   8  -7    5.71    3.52
  -8   8   7    2.52    3.45
  -8  -8   7    1.38    3.67
   8  -8  -7    1.44    3.87
   8  -8  -7    0.60    2.60
   8   8  -7    3.00    3.75
   8   8  -6  117.25    5.01
   8  -8  -6  110.55    5.44
  -8   8   6  104.33    4.55
  -8  -8   6  105.33    4.94
   8  -8  -6  118.70    3.99
   8   8  -6  120.86    5.39
   8   8  -5  779.81   17.40
  -8   8   5  741.75   16.93
  -8  -8   5  738.06   17.08
   8  -8  -5  795.51   17.73
   8  -8  -5  787.53   16.52
   8   8  -5  797.46   17.85
   8  -8  -4  434.31   10.65
   8   8  -4  415.70   10.08
   8  -8  -4  410.56    9.03
   8   8  -4  426.30   10.71
   8  -8  -3  461.12   10.21
   8  -8  -3  475.45   10.32
   8  -8  -3  475.63   11.89
   8   8  -3  490.29   11.37
   8   8  -3  490.56   12.04
   8  -8  -2   31.77    2.63
  -8  -8   2   33.45    4.32
   8   8  -2   29.85    3.83
   8  -8  -2   25.49    3.99
   8   8  -2   32.67    3.25
  -8  -8   2   20.18    1.01
   8   8  -1   18.42    3.08
   8  -8  -1   20.41    3.92
   8   8  -1   26.83    3.83
   8  -8  -1   20.87    2.97
   8  -8   0   72.18    4.09
  -8  -8   0   71.07    4.06
   8  -8   1  100.81    4.80
  -8  -8  -1   91.73    4.68
  -8   8  -1   94.62    4.75
  -8  -8  -1   89.63    4.34
   8  -8   2  247.79    7.74
  -8  -8  -2  248.93    7.51
  -8   8  -2  251.28    7.57
  -8  -8  -2  242.85    7.17
   8  -8   3  148.54    6.32
   8  -8   3  127.83    4.64
   8  -8   4    0.31    2.65
   8  -8   4    4.90    4.90
  -8   9  12   11.89    5.35
  -8   9  11   -2.31    4.86
  -8  -9  11    5.55    5.25
   8   9 -10   13.37    4.31
   8   9 -10   18.70    4.69
  -8   9  10   12.78    4.72
  -8  -9  10    9.97    5.14
   8   9  -9   88.45    5.36
   8   9  -9   91.26    5.16
  -8   9   9   81.27    5.07
  -8  -9   9   83.50    5.59
  -8   9   8  298.82    8.55
  -8  -9   8  322.88    9.03
   8  -9  -8  313.17    9.23
   8   9  -8  331.86    9.29
   8  -9  -8  307.66    8.30
   8   9  -8  327.04    9.22
   8  -9  -7   13.34    4.43
  -8   9   7   11.51    3.61
  -8  -9   7   11.74    4.01
   8   9  -7   17.13    3.88
   8  -9  -7   16.86    3.06
   8   9  -7   15.84    4.35
   8   9  -6  150.54    5.75
   8  -9  -6  142.19    6.26
  -8   9   6  137.53    5.13
  -8  -9   6  136.93    5.44
   8  -9  -6  144.85    4.73
   8   9  -6  156.09    6.15
  -8  -9   5  114.03    4.87
  -8   9   5  122.89    4.70
   8  -9  -5  131.13    5.89
   8  -9  -5  124.84    4.17
   8   9  -5  115.39    5.08
   8   9  -5  129.03    5.74
   8  -9  -4   40.10    1.90
   8   9  -4   48.86    3.84
   8  -9  -4   41.14    2.76
  -8  -9   4   38.88    3.51
  -8   9   4   43.45    3.41
   8  -9  -4   46.13    4.49
   8   9  -4   47.07    4.22
   8  -9  -3  127.07    3.76
   8  -9  -3  115.49    3.65
   8  -9  -3  121.99    5.66
   8   9  -3  120.39    4.96
   8   9  -3  123.59    5.54
   8   9  -2  370.36    9.57
   8  -9  -2  383.30    8.93
   8   9  -2  380.87   10.35
   8   9  -1   45.42    3.71
   8   9  -1   52.73    4.39
   8  -9  -1   49.58    3.54
  -8  -9   0  171.65    6.05
   8  -9   0  188.36    6.00
  -8  -9  -1  142.02    5.50
  -8   9  -1  147.37    5.62
   8  -9   1  150.20    5.86
  -8  -9  -2    1.89    3.97
  -8   9  -2    2.43    3.92
   8  -9   2   -0.66    4.32
   8  -9   3   62.18    5.30
   8  -9   4   30.36    5.48
  -8 -10  11   55.75    6.06
  -8  10  11   48.38    5.50
  -8 -10  10   51.52    5.67
  -8  10  10   57.37    5.03
   8  10 -10   52.07    4.79
  -8  10   9  154.07    6.17
  -8 -10   9  159.64    6.67
   8  10  -9  162.95    6.95
   8  10  -9  169.67    6.62
   8  10  -8   55.52    4.87
   8 -10  -8   53.29    5.16
  -8 -10   8   49.17    4.83
  -8  10   8   55.20    4.44
   8 -10  -8   53.69    3.94
   8  10  -8   62.26    4.95
   8 -10  -7   11.66    4.63
  -8 -10   7    5.89    3.99
  -8  10   7    7.65    3.59
   8  10  -7    8.77    4.17
   8 -10  -7    5.78    3.06
   8  10  -7    7.05    4.29
   8 -10  -6   18.67    3.07
   8  10  -6   15.81    4.01
  -8  10   6   15.26    3.38
  -8 -10   6   20.11    3.86
   8 -10  -6   24.79    4.67
   8  10  -6   19.26    4.43
  -8  10   5  237.78    6.78
  -8 -10   5  243.16    7.11
   8 -10  -5  252.61    8.32
   8  10  -5  254.88    7.60
   8 -10  -5  246.02    6.60
   8  10  -5  264.29    8.18
   8 -10  -4   56.75    2.32
   8 -10  -4   63.00    3.27
  -8  10   4   53.48    3.62
  -8 -10   4   60.87    3.91
   8  10  -4   69.18    4.33
   8  10  -4   71.24    4.87
   8 -10  -3  237.66    5.96
   8 -10  -3  231.93    6.04
   8  10  -3  251.10    7.23
   8  10  -3  236.33    7.82
   8  10  -2   44.99    3.91
   8 -10  -2   55.85    3.37
   8  10  -1    6.08    3.41
   8 -10  -1    6.69    3.27
  -8 -10   0   59.23    4.01
  -8  10   0   62.91    3.99
   8 -10   0   69.30    4.45
  -8 -10  -1  153.80    5.54
  -8  10  -1  139.62    5.53
   8 -10   1  147.71    5.96
  -8  10  -2   74.45    4.69
   8 -10   2   64.46    5.17
   8 -10   3  101.45    6.08
  -8  11  11   -3.16    4.76
  -8  11  10    4.27    4.48
  -8  11   9  193.07    6.71
  -8  11   8  129.74    5.50
  -8 -11   8  133.25    6.03
   8  11  -7  113.25    5.64
   8 -11  -7  102.81    6.28
  -8  11   7   99.89    4.79
  -8 -11   7  109.59    5.21
   8 -11  -7   98.48    4.71
   8  11  -7  115.39    5.93
   8 -11  -6  149.28    6.89
  -8  11   6  144.12    5.24
  -8 -11   6  143.68    5.69
   8 -11  -6  150.62    5.36
   8  11  -6  158.03    6.20
   8  11  -6  168.23    6.63
   8 -11  -5   19.08    3.27
   8  11  -5   15.52    4.07
  -8  11   5   13.68    3.25
  -8 -11   5   16.04    3.63
   8 -11  -4   13.68    3.08
   8  11  -4   12.93    3.92
  -8  11   4    9.28    3.05
  -8 -11   4   11.18    3.46
   8  11  -3   75.76    4.70
  -8 -11   3   68.51    4.02
  -8  11   3   76.63    3.78
   8  11  -2  403.48   10.34
   8 -11  -2  386.97    9.43
   8  11  -1  103.65    5.11
  -8  11   1   94.00    4.44
   8 -11  -1  103.94    4.62
  -8  11   0  163.25    5.65
   8 -11   0  174.41    6.04
   8 -11   1   28.32    4.41
  -8  11  -1   21.37    3.77
   8 -11   2   21.81    4.88
   8 -11   3   11.58    5.11
  -8  12   8  101.94    4.97
  -8  12   7    1.49    3.59
   8 -12  -6   97.37    4.70
  -8  12   6   95.95    4.39
  -8  12   5  198.04    5.95
   8  12  -5  211.37    7.32
   8 -12  -5  217.44    6.39
   8 -12  -4    6.78    3.25
   8  12  -4    5.67    4.20
  -8  12   4    4.22    2.99
   8  12  -3  203.52    6.86
  -8  12   3  184.10    5.57
   8 -12  -2  112.19    6.41
   8  12  -2  120.10    5.62
  -8  12   2  110.88    4.39
   8  12  -1   12.24    3.92
   8 -12   1   38.11    4.74
   8 -12   2   10.79    4.80
  -9   0  13   -0.91    3.05
  -9   0  12  388.07    9.32
  -9   0  12  430.74   11.50
  -9   0  11    2.20    4.53
  -9   0  10  102.13    5.56
  -9   0   9    0.65    3.77
   9   0  -8    1.84    2.13
  -9   0   8    8.55    3.70
  -9   0   7   -0.08    3.31
  -9   0   7    0.21    2.21
   9   0  -7    1.21    2.12
  -9   0   6 1058.64   22.30
   9   0  -6 1067.73   22.19
   9   0  -5   -1.07    1.91
  -9   0   5   -2.10    2.33
   9   0  -4  128.54    3.57
  -9   0   4  138.00    4.43
   9   0  -3   -0.21    1.28
  -9   0   3   -2.40    2.76
  -9   0   2    6.88    2.92
   9   0  -2    4.84    2.88
  -9   0   2    9.31    2.22
  -9   0   1   -2.53    3.23
  -9   0   1   -0.80    2.41
   9   0  -1    2.64    2.95
  -9   0   0 1593.20   33.25
  -9   0   0 1613.01   33.86
   9   0   0 1583.02   33.65
  -9   0  -1    0.18    3.94
  -9   0  -1   -0.26    2.91
   9   0   1    3.62    3.09
   9   0   1    0.33    3.31
  -9   0  -2    7.45    4.25
  -9   0  -2    3.87    3.19
   9   0   2    2.10    3.12
   9   0   2    0.27    3.89
  -9   0  -3    2.47    3.51
   9   0   3    3.33    3.20
   9   0   3   -4.25    4.15
   9   0   4  174.38    5.69
   9   0   4  167.22    6.90
   9   0   5    1.59    3.16
   9   0   5   -2.08    4.85
   9   1 -13   16.89    4.26
  -9  -1  13   19.55    3.57
  -9   1  12    9.75    2.38
  -9  -1  12   15.10    5.20
  -9   1  11  446.35    9.87
  -9  -1  11  468.96   12.09
  -9  -1  10   42.43    4.61
  -9  -1   9   -0.66    3.83
  -9   1   9    7.37    1.96
   9   1  -8    0.33    1.95
   9  -1  -8    3.42    2.36
  -9  -1   8    0.09    3.53
  -9   1   8   -0.90    1.83
   9   1  -7  233.64    5.58
   9  -1  -7  227.54    5.97
  -9   1   7  237.10    5.54
   9  -1  -6   52.25    2.93
   9   1  -6   46.63    2.23
  -9   1   6   49.74    2.53
  -9  -1   6   50.69    3.08
   9   1  -6   52.80    3.81
  -9  -1   5  524.67   11.98
   9  -1  -5  525.92   11.73
   9   1  -5  501.90   12.54
   9   1  -5  522.84   11.69
  -9  -1   4  297.08    7.70
   9   1  -4  288.59    8.18
   9   1  -4  313.24    7.09
   9  -1  -4  296.81    6.77
   9   1  -3  303.69    6.65
  -9  -1   3  295.31    7.63
  -9   1   3  314.89    7.50
  -9   1   2  143.88    4.26
  -9  -1   2  143.35    4.03
   9  -1  -2  136.33    5.00
   9   1  -2  145.01    5.15
   9   1  -2  142.79    3.60
  -9  -1   2  136.68    5.01
  -9   1   2  141.12    4.92
  -9  -1   1  756.32   16.22
  -9   1   1  773.93   16.38
  -9   1   1  751.05   16.87
  -9  -1   1  754.63   16.98
   9  -1  -1  731.49   16.91
   9   1  -1  758.36   17.02
  -9   1   0  169.56    5.26
  -9  -1   0  168.57    4.97
  -9   1   0  166.11    5.87
   9  -1   0  174.58    5.60
   9   1   0  171.16    5.63
  -9  -1   0  168.31    6.05
   9  -1   0  168.93    5.58
  -9  -1  -1  248.52    7.70
   9  -1   1  257.87    7.35
  -9   1  -1  235.31    7.63
  -9   1  -1  255.03    6.93
  -9  -1  -1  249.37    6.73
   9   1   1  255.73    7.26
   9  -1   1  249.10    7.08
   9  -1   2  153.02    5.25
   9  -1   2  149.65    5.76
   9   1   2  139.48    5.77
  -9   1  -2  153.69    5.38
  -9  -1  -2  151.40    5.15
   9   1   2  147.11    5.37
  -9  -1  -2  145.98    6.22
   9  -1   3    3.85    4.15
   9   1   3   11.09    4.26
  -9  -1  -3    2.85    1.82
  -9  -1  -3    6.44    3.47
   9  -1   3    5.93    3.08
   9   1   3    3.34    3.26
   9   1   4   18.99    3.56
   9  -1   4   19.51    3.29
   9  -1   4   15.96    4.35
   9   1   4   14.93    4.75
   9  -1   5  186.02    5.75
   9   1   5  181.53    7.45
   9  -1   5  176.32    7.46
   9   2 -13   -0.60    3.93
  -9   2  12  389.16   10.16
  -9  -2  12  395.05   10.34
   9   2 -12  378.60    9.08
  -9   2  11    9.72    4.62
  -9  -2  11    4.68    4.74
   9   2 -11    3.59    3.63
  -9  -2  10   50.74    4.87
   9   2 -10   58.45    4.24
  -9   2  10   47.02    4.77
   9   2  -9    0.97    3.34
  -9   2   9   -0.18    3.85
  -9  -2   9    5.46    3.92
   9  -2  -8    1.00    2.59
  -9   2   8   -1.65    3.69
  -9  -2   8    6.21    3.65
   9   2  -8    1.07    1.73
   9   2  -8   -1.31    3.14
  -9  -2   7  183.11    6.21
   9  -2  -7  193.91    5.38
   9   2  -7  182.47    6.01
   9   2  -7  189.41    4.37
  -9   2   7  180.22    4.11
   9  -2  -6 1359.35   27.42
  -9   2   6 1305.80   26.66
  -9  -2   5  126.18    4.48
   9   2  -5  117.62    3.92
   9  -2  -5  124.98    4.17
  -9   2   5  117.21    3.60
   9   2  -5  119.98    4.96
   9   2  -4   43.83    3.46
  -9  -2   4   45.34    3.42
   9  -2  -4   45.98    2.91
  -9   2   4   44.98    2.74
   9   2  -4   42.44    2.46
   9   2  -3    5.34    1.81
  -9   2   3    8.83    2.57
  -9  -2   3    6.69    2.95
  -9  -2   2   16.21    3.23
  -9   2   2   16.08    3.03
  -9   2   2   19.45    2.47
  -9  -2   2   15.88    1.97
   9   2  -2   19.52    1.80
   9   2  -2   18.13    3.33
   9  -2  -1    1.97    2.78
  -9  -2   1   -1.30    3.24
  -9   2   1    3.26    2.59
  -9  -2   1    3.27    2.20
   9  -2  -1    2.39    2.93
   9   2  -1    4.42    3.12
  -9   2   0  845.13   17.91
  -9  -2   0  793.50   17.51
  -9  -2   0  806.19   18.47
   9  -2   0  816.74   18.04
   9   2   0  843.60   18.32
   9  -2   0  807.49   18.07
   9  -2   1   10.26    3.50
  -9  -2  -1   17.73    4.28
  -9  -2  -1   16.40    2.94
  -9   2  -1   12.91    3.16
   9  -2   1   14.61    3.22
   9   2   1   16.72    3.45
   9  -2   2   93.16    4.13
   9  -2   2   93.08    4.96
  -9  -2  -2   94.17    3.14
  -9   2  -2  103.32    4.63
  -9  -2  -2   91.88    4.31
   9   2   2   96.79    4.62
  -9  -2  -3   38.59    2.50
   9   2   3   42.75    3.85
   9  -2   3   33.37    3.28
   9  -2   3   41.63    4.69
   9   2   4    4.61    3.56
   9  -2   4    7.64    2.99
   9  -2   4    9.50    4.58
   9  -2   5  101.44    4.23
   9  -2   5  102.81    6.29
   9   3 -13   51.07    4.59
  -9   3  12    8.59    5.25
  -9  -3  12    2.58    5.23
   9   3 -12    9.96    3.89
  -9   3  11  245.27    8.35
  -9  -3  11  252.42    8.50
   9   3 -11  256.04    7.69
  -9   3  10   59.30    4.98
  -9  -3  10   57.92    5.05
   9   3 -10   52.37    4.30
   9   3  -9   39.42    1.97
  -9   3   9   42.78    4.29
  -9  -3   9   44.81    4.47
   9   3  -9   44.48    3.99
   9  -3  -8  158.97    5.14
   9   3  -8  159.37    3.63
  -9   3   8  157.07    5.85
  -9  -3   8  154.18    5.96
   9   3  -8  156.17    5.72
   9   3  -7   63.01    4.08
  -9   3   7   70.95    4.21
  -9  -3   7   70.38    4.25
   9  -3  -7   69.61    3.67
   9   3  -6    2.35    2.60
  -9  -3   6   -0.08    3.29
  -9   3   6    2.69    3.21
   9  -3  -6   -1.93    2.78
   9   3  -6   -1.45    3.25
   9  -3  -5 1717.79   35.21
  -9  -3   5 1733.34   35.42
   9   3  -5 1644.39   35.72
   9   3  -5 1660.33   34.97
  -9  -3   4   29.68    3.36
   9  -3  -4   24.83    2.86
   9   3  -4   25.53    3.42
   9   3  -4   23.33    2.37
   9   3  -3   34.93    2.33
  -9  -3   3   38.03    3.60
  -9  -3   2   65.94    2.58
   9  -3  -2   74.34    3.31
   9   3  -2   72.98    2.74
  -9  -3   2   73.80    4.14
  -9   3   1  627.90   13.46
  -9  -3   1  574.84   12.95
  -9  -3   1  586.82   14.07
   9  -3  -1  618.48   13.51
   9   3  -1  610.93   14.07
   9  -3   0    5.70    3.13
  -9  -3   0    4.57    3.73
  -9  -3   0    3.70    2.36
  -9   3   0    7.49    2.97
   9   3   0    6.62    3.37
   9  -3   0    4.46    3.04
  -9  -3  -1  101.18    5.39
   9  -3   1   88.23    4.49
   9   3   1   96.13    4.62
  -9   3  -1   90.29    4.35
  -9  -3  -1   87.34    3.80
   9  -3   1   95.59    4.32
   9  -3   2    4.44    3.71
  -9  -3  -2    7.71    2.23
  -9   3  -2    2.35    3.47
   9   3   2    1.96    3.30
   9  -3   2    9.00    3.03
  -9  -3  -3  165.61    4.78
   9  -3   3  155.28    5.29
   9   3   3  167.55    5.88
   9  -3   3  159.47    6.38
   9   3   4   66.88    4.41
   9  -3   4   75.58    3.74
   9  -3   4   79.25    5.46
   9  -3   5  227.18    6.29
   9  -3   5  238.72    8.24
   9   4 -12  155.22    6.00
  -9   4  12  156.18    7.18
  -9  -4  12  161.01    7.32
   9   4 -11   30.51    4.10
  -9   4  11   35.84    5.13
  -9  -4  11   37.51    5.32
   9   4 -10   28.37    3.94
  -9   4  10   20.47    4.52
  -9  -4  10   26.65    4.72
   9   4  -9   62.84    4.44
  -9   4   9   62.75    4.62
  -9  -4   9   62.62    4.83
   9   4  -8   43.61    4.00
  -9   4   8   46.03    4.16
   9  -4  -8   45.60    3.51
  -9  -4   8   41.99    4.34
   9  -4  -7   -0.66    2.96
  -9   4   7    1.29    3.44
  -9  -4   7    7.73    3.56
   9   4  -7   -0.65    3.20
  -9  -4   6  535.99   12.76
  -9   4   6  540.32   12.70
   9  -4  -6  563.67   12.59
   9   4  -6  526.95   12.91
   9   4  -6  529.15   12.41
   9  -4  -5  269.64    7.26
   9   4  -5  252.00    7.51
   9   4  -5  252.29    6.75
  -9  -4   4  231.77    6.83
   9  -4  -4  239.61    6.49
   9  -4  -4  212.36    4.81
   9   4  -4  215.28    6.80
   9   4  -4  219.72    5.85
  -9  -4   3    5.18    3.26
   9  -4  -3    3.10    2.90
   9   4  -3    7.71    3.29
   9   4  -3    4.47    2.16
   9   4  -2    7.52    2.12
  -9  -4   2    6.68    1.62
   9  -4  -2    5.39    2.37
  -9  -4   2    6.13    3.43
  -9   4   1   16.56    2.95
   9   4  -1   16.68    3.43
   9   4  -1   15.72    2.15
  -9  -4   1   12.13    2.02
  -9  -4   1   16.76    3.67
   9  -4  -1   13.29    2.88
  -9  -4   0  719.23   16.82
   9  -4   0  746.91   16.32
   9   4   0  733.61   16.71
  -9   4   0  777.54   16.35
  -9  -4   0  697.04   15.61
   9  -4   0  729.37   16.41
  -9  -4  -1   91.98    3.62
  -9   4  -1   92.17    4.48
   9  -4   1   90.32    4.21
   9   4   1   97.42    4.82
   9  -4   1   88.92    4.56
  -9  -4  -1   92.82    5.25
  -9  -4  -2   79.22    3.44
   9  -4   2   84.73    4.01
   9   4   2   79.68    4.60
   9  -4   2   85.60    4.79
  -9  -4  -3   10.60    2.70
   9  -4   3   13.03    4.12
   9  -4   3   13.60    3.02
   9   4   3   16.49    3.80
   9  -4   4   55.50    3.46
   9  -4   4   49.66    5.13
   9  -4   5    9.32    5.02
   9   5 -12   30.02    3.99
  -9   5  12   31.48    5.43
  -9  -5  12   34.89    5.89
  -9   5  11  208.42    7.40
  -9  -5  11  206.41    7.69
   9   5 -11  193.94    6.58
   9   5 -11  186.66    4.50
   9   5 -10   64.77    4.52
  -9   5  10   62.16    5.03
  -9  -5  10   64.88    5.34
   9   5  -9    5.66    3.74
  -9   5   9   -0.91    4.01
  -9  -5   9    0.10    4.22
   9   5  -8   49.94    4.30
   9  -5  -8   51.72    3.88
  -9   5   8   49.62    4.22
  -9  -5   8   45.31    4.42
   9   5  -7  264.08    7.41
   9   5  -7  253.35    7.70
  -9   5   7  261.81    7.57
  -9  -5   7  278.63    7.71
   9  -5  -7  261.98    7.36
   9   5  -6   57.54    3.56
   9   5  -6   57.08    4.07
  -9   5   6   50.92    3.84
   9  -5  -6   57.04    3.89
   9   5  -5  194.95    5.78
   9  -5  -5  192.68    4.80
   9   5  -5  190.71    6.47
  -9  -5   4   96.73    4.74
   9  -5  -4   93.08    4.40
   9  -5  -4   80.74    2.35
   9   5  -4   90.04    4.66
   9   5  -4   86.07    3.65
  -9  -5   3    9.06    3.64
   9  -5  -3    7.33    2.05
   9   5  -3    7.32    2.48
   9  -5  -3    5.26    3.18
   9   5  -3    7.12    3.30
   9   5  -2  271.56    6.54
   9  -5  -2  277.41    6.50
  -9  -5   2  260.62    7.57
  -9   5   1  585.35   12.56
   9   5  -1  545.11   13.18
   9   5  -1  571.15   12.17
   9  -5  -1  573.86   12.39
  -9  -5   1  546.22   13.24
  -9   5   0    0.57    3.21
  -9  -5   0    1.27    2.26
   9   5   0    3.96    3.43
  -9  -5   0   -2.65    3.81
   9  -5   0    1.23    3.04
   9   5   1    9.14    3.55
   9  -5   1    9.06    3.14
  -9  -5  -1    7.12    2.71
   9  -5   1    8.64    3.50
  -9  -5  -2   25.50    2.96
   9  -5   2   25.94    3.39
   9   5   2   23.49    3.97
   9  -5   2   21.79    4.09
  -9  -5  -3    1.91    2.97
   9  -5   3    1.09    3.02
   9   5   3    0.95    3.77
   9  -5   3   -4.34    4.47
   9  -5   4   -0.98    4.77
   9  -5   4    1.70    2.80
   9   6 -12  308.57    8.97
  -9   6  12  323.26    9.98
  -9  -6  12  340.44   10.53
   9   6 -11   28.29    4.16
  -9   6  11   24.31    4.93
  -9  -6  11   17.95    5.30
   9   6 -10  122.77    5.60
  -9   6  10  111.92    5.84
  -9  -6  10  115.85    6.23
  -9   6   9    0.81    4.05
  -9  -6   9    3.44    4.27
   9   6  -9    6.69    3.82
   9  -6  -8   32.83    3.97
  -9   6   8   35.62    4.12
  -9  -6   8   37.82    4.36
   9   6  -8   41.34    3.97
   9   6  -8   39.93    4.26
   9  -6  -7  117.49    5.09
  -9   6   7  117.21    5.06
  -9  -6   7  115.12    5.33
   9   6  -7  116.10    4.95
   9   6  -7  122.35    5.37
   9   6  -6  421.65   10.37
   9  -6  -6  412.69    9.39
   9   6  -6  421.74   10.86
  -9  -6   6  417.73   10.43
  -9   6   6  400.00   10.31
   9  -6  -6  430.29   10.59
   9   6  -5  158.42    5.24
   9  -6  -5  153.47    4.12
   9   6  -5  158.22    5.99
   9  -6  -5  164.85    5.88
   9  -6  -4    2.15    1.33
   9   6  -4    3.33    2.80
   9  -6  -4    1.86    3.43
   9   6  -4    5.21    3.58
   9   6  -3   86.62    4.73
   9  -6  -3   93.59    4.62
   9   6  -3   90.44    3.90
  -9  -6   3   91.12    5.17
   9  -6  -3   87.48    3.15
  -9  -6   2   22.35    1.53
  -9  -6   2   22.19    4.18
   9  -6  -2   24.15    2.65
   9   6  -2   29.77    2.82
   9   6  -1  183.97    5.20
  -9  -6   1  170.33    6.52
   9  -6  -1  178.98    5.25
   9   6   0  305.88    8.89
   9  -6   0  320.65    8.22
  -9  -6  -1   16.86    3.10
   9   6   1   19.08    4.06
   9  -6   1   17.13    3.72
  -9  -6  -2   29.03    3.25
   9  -6   2   22.94    3.29
   9   6   2   32.26    4.29
   9  -6   2   28.59    4.32
   9  -6   3    2.82    4.46
  -9  -6  -3   -0.27    3.13
   9  -6   3    5.54    3.17
   9  -6   4   28.04    3.13
   9  -6   4   34.89    5.15
  -9   7  12   25.52    5.51
   9   7 -11  114.86    5.55
  -9   7  11  111.47    6.31
   9   7 -10  121.12    5.82
   9   7 -10  126.51    5.67
  -9   7  10  112.08    5.90
  -9  -7  10  125.75    6.39
  -9   7   9    1.80    4.24
  -9  -7   9    9.17    4.59
   9   7  -9    8.54    4.04
   9   7  -9   -1.33    4.16
   9  -7  -8  106.79    5.35
   9   7  -8  119.43    5.33
   9   7  -8  115.73    5.55
  -9   7   8  105.49    5.05
  -9  -7   8  116.58    5.58
  -9   7   7  112.83    5.15
  -9  -7   7  120.46    5.41
   9  -7  -7  128.37    5.54
   9   7  -7  139.07    5.39
   9  -7  -7  125.46    4.27
   9   7  -7  132.39    5.74
  -9   7   6    2.47    3.42
  -9  -7   6    3.56    3.62
   9   7  -6   -1.60    3.34
   9  -7  -6    0.05    2.21
   9  -7  -6    0.18    3.79
   9   7  -6    4.04    3.91
   9   7  -5  223.74    6.66
   9  -7  -5  218.95    5.46
  -9  -7   5  216.82    6.66
  -9   7   5  211.09    6.57
   9   7  -5  218.92    7.23
   9  -7  -4  242.60    7.39
   9   7  -4  232.01    7.40
   9   7  -4  232.81    6.72
   9  -7  -4  230.59    5.36
   9   7  -3   60.02    4.39
   9   7  -3   49.23    3.41
   9  -7  -3   56.39    4.33
  -9  -7   3   48.25    4.54
   9  -7  -3   45.58    2.56
   9  -7  -2   43.96    4.15
   9   7  -2   42.85    3.33
  -9  -7   2   46.90    4.92
   9  -7  -2   48.60    2.82
   9   7  -2   42.86    4.32
   9   7  -1  326.51    7.86
   9  -7  -1  337.77    7.80
   9   7   0    4.72    3.99
   9  -7   0    2.32    3.41
  -9  -7  -1  134.15    4.99
   9   7   1  132.67    6.01
   9  -7   1  135.40    5.51
   9  -7   2  183.39    5.92
  -9  -7  -2  198.20    6.02
   9  -7   2  185.77    6.84
   9  -7   3   38.91    3.57
   9  -7   3   41.45    5.03
   9  -7   4   59.69    5.69
   9   8 -11   12.80    4.22
  -9   8  11   16.25    4.82
  -9  -8  11   15.92    5.51
   9   8 -10   43.66    4.88
  -9   8  10   40.75    4.95
  -9  -8  10   36.04    5.39
   9   8 -10   33.36    4.46
   9  -8  -9   -0.19    4.28
   9   8  -9   -0.11    4.23
   9   8  -9   -1.06    4.21
  -9   8   9   -4.77    4.19
  -9  -8   9   -3.78    4.71
   9   8  -8   65.23    4.89
   9  -8  -8   63.01    4.95
  -9  -8   8   54.43    4.96
  -9   8   8   53.80    4.51
   9  -8  -8   64.12    3.66
   9   8  -8   52.56    4.80
   9   8  -7  202.98    6.70
   9  -8  -7  191.27    6.89
  -9  -8   7  190.87    6.59
  -9   8   7  184.63    6.32
   9  -8  -7  190.50    5.64
   9   8  -7  195.23    6.98
   9   8  -6  181.20    6.09
   9  -8  -6  167.77    4.94
   9   8  -6  179.23    6.70
  -9  -8   6  161.05    6.01
  -9   8   6  168.06    5.79
   9  -8  -6  183.56    6.62
   9  -8  -5  145.38    4.21
   9   8  -5  146.78    5.37
   9   8  -5  147.29    5.94
  -9   8   5  139.32    5.28
   9  -8  -5  159.73    6.11
   9  -8  -4   37.28    2.16
   9   8  -4   37.62    3.56
   9  -8  -4   34.81    1.83
   9  -8  -4   41.36    4.48
   9   8  -4   47.69    4.28
   9  -8  -3    7.09    2.14
   9   8  -3    3.72    3.13
   9  -8  -3    6.17    3.91
   9   8  -3   -1.31    3.70
   9  -8  -2   17.45    2.72
   9   8  -2   15.71    3.26
   9  -8  -2   16.87    4.07
   9   8  -2   22.06    4.26
   9   8  -1   41.99    3.57
   9  -8  -1   44.23    3.40
   9   8   0  227.77    7.67
   9  -8   0  224.30    6.81
  -9  -8  -1  315.40    8.42
   9  -8   1  310.46    8.73
   9  -8   2   13.84    4.38
   9  -8   3   15.54    4.97
   9  -8   3   17.00    3.27
  -9   9  11   35.48    5.31
  -9  -9  11   49.04    5.95
  -9   9  10   74.44    5.34
  -9  -9  10   74.73    6.02
   9   9 -10   83.51    5.31
   9  -9  -9   91.77    5.78
   9   9  -9  111.69    5.86
   9   9  -9   93.58    5.75
  -9   9   9   97.04    5.35
  -9  -9   9   92.48    5.78
  -9   9   8   22.95    4.15
  -9  -9   8   24.11    4.63
   9  -9  -8   28.21    4.69
   9   9  -8   31.48    4.53
   9  -9  -8   24.62    3.47
   9   9  -8   25.03    4.63
  -9   9   7  155.60    5.94
  -9  -9   7  153.80    6.16
   9   9  -7  177.11    6.40
   9  -9  -7  171.67    6.83
   9  -9  -7  173.08    5.38
   9   9  -7  176.14    6.91
  -9   9   6    5.14    3.62
  -9  -9   6    5.34    3.85
   9   9  -6    9.40    4.18
   9  -9  -6    7.59    4.48
   9   9  -6    5.49    3.59
   9  -9  -6    9.93    2.76
  -9  -9   5  147.83    5.64
  -9   9   5  148.60    5.48
   9  -9  -5  171.06    6.62
   9   9  -5  155.47    5.80
   9  -9  -5  150.42    4.55
   9   9  -5  160.67    6.47
   9   9  -4   33.57    4.39
   9   9  -4   40.83    3.85
   9  -9  -4   40.28    2.46
   9  -9  -3   35.32    4.85
   9   9  -3   44.83    3.80
   9   9  -3   43.03    4.72
   9  -9  -3   44.76    2.63
   9  -9  -2  101.57    5.55
   9   9  -2   95.64    4.63
   9   9  -2   92.13    5.56
   9  -9  -2   94.09    3.85
   9   9  -1  100.75    4.69
   9  -9  -1   99.41    4.39
   9  -9   0   18.29    3.85
  -9   9   0   19.29    3.88
   9  -9   1   25.88    4.25
   9  -9   2   26.14    4.72
   9  -9   3   14.31    5.10
  -9  10  11  123.16    6.40
  -9 -10  11  123.20    7.14
  -9  10  10   21.01    4.68
  -9 -10  10   14.68    5.37
   9  10 -10   17.61    4.72
  -9  10   9   22.32    4.49
  -9 -10   9   30.58    5.24
   9  10  -9   31.34    4.89
   9  10  -8  113.67    5.90
   9 -10  -8   99.58    6.07
  -9  10   8   97.22    5.18
  -9 -10   8  102.57    5.70
   9 -10  -8  112.89    4.87
   9  10  -8  102.45    6.07
   9  10  -7  125.04    5.84
   9 -10  -7  137.44    6.69
  -9  10   7  118.05    5.33
  -9 -10   7  133.15    5.76
   9 -10  -7  129.58    4.84
   9  10  -7  130.83    6.43
   9 -10  -6   71.83    5.39
  -9  10   6   64.19    4.23
  -9 -10   6   61.24    4.65
   9 -10  -6   63.59    3.72
   9  10  -6   66.24    4.82
   9  10  -6   66.25    5.23
   9 -10  -5  170.67    6.96
  -9 -10   5  146.67    5.71
  -9  10   5  149.76    5.43
   9  10  -5  151.33    5.89
   9 -10  -5  153.09    4.79
   9  10  -5  154.46    6.58
   9 -10  -4   77.66    3.22
   9  10  -4   70.20    4.64
   9  10  -4   82.47    5.56
   9 -10  -4   85.69    5.59
  -9 -10   4   61.78    4.31
  -9  10   4   69.03    4.11
   9  10  -3   31.28    4.07
   9 -10  -3   29.00    5.06
   9  10  -3   31.66    4.88
   9  10  -2   86.86    4.80
   9 -10  -2   77.69    5.58
   9  10  -2   88.23    5.55
   9 -10  -2   77.40    3.76
   9  10  -1   23.58    3.87
   9 -10  -1   22.33    3.54
  -9  10   0   52.97    4.39
   9 -10   0   54.12    4.32
   9 -10   1   82.91    5.08
   9 -10   2   14.66    4.72
   9 -10   3   11.10    5.23
  -9  11  10  152.01    6.47
   9  11  -9   78.63    5.86
  -9  11   9   88.37    5.20
   9  11  -8  118.94    6.28
  -9  11   8  114.43    5.42
   9 -11  -7    3.00    3.33
   9  11  -7    1.22    4.72
  -9  11   7   -1.34    3.83
  -9 -11   7    5.13    4.30
  -9  11   6   12.37    3.70
  -9 -11   6   16.34    4.03
   9  11  -6   13.60    4.28
   9 -11  -6    5.63    3.16
   9 -11  -6   22.43    5.32
   9  11  -6    6.90    4.72
  -9  11   5   21.56    3.62
  -9 -11   5   29.39    4.00
   9  11  -5   29.20    4.24
   9 -11  -5   33.14    5.51
   9  11  -5   34.46    5.15
   9 -11  -4  113.49    6.40
   9  11  -4  109.00    5.39
   9  11  -4  111.88    6.09
  -9  11   4  100.82    4.62
  -9 -11   4   95.66    4.79
   9  11  -3   79.68    4.81
   9 -11  -3   76.77    5.99
   9  11  -2   76.33    4.82
  -9  11   1   41.73    3.99
   9  11  -1   48.88    4.45
  -9  12   7  121.53    5.19
  -9  12   6   13.24    3.66
  -9  12   5   96.61    4.50
  -9  12   4   41.95    3.80
  -9  12   3   -0.47    3.37
 -10   0  12   25.72    2.76
 -10   0  12   21.73    5.43
 -10   0  11   -4.13    4.71
 -10   0  10   15.55    4.59
 -10   0   9   -0.34    2.54
  10   0  -9    0.04    2.48
 -10   0   9    3.03    4.19
 -10   0   8 1035.88   21.12
  10   0  -8  983.10   21.07
 -10   0   8  968.12   22.11
 -10   0   7    5.89    3.72
  10   0  -7    1.81    2.28
 -10   0   7    3.23    2.56
  10   0  -6   12.53    2.31
 -10   0   6   13.07    2.63
  10   0  -5   -3.80    3.48
 -10   0   5   -0.80    2.81
  10   0  -5    3.39    1.98
 -10   0   4   16.77    3.13
  10   0  -4   17.54    1.70
 -10   0   3   -1.51    3.32
  10   0  -3    1.47    1.27
  10   0  -3   -0.18    3.45
 -10   0   2 1997.07   40.64
  10   0  -2 1923.86   41.53
 -10   0   2 2003.96   41.41
 -10   0   1   -1.40    3.74
 -10   0   1   -2.03    2.74
  10   0  -1   -2.03    3.57
 -10   0   0   47.73    4.53
  10   0   0   44.29    3.83
 -10   0   0   39.19    3.37
 -10   0  -1   -0.51    4.40
 -10   0  -1   -1.26    3.18
  10   0   1    2.71    3.51
 -10   0  -2    1.85    3.45
  10   0   2   -0.58    3.53
  10   0   2    7.43    4.18
  10   0   3   -1.36    3.60
  10   0   3    4.44    4.35
  10   0   4  335.42    8.95
  10   0   4  331.86   10.10
  10   0   5   -1.85    3.53
  10   1 -13   56.83    4.99
  10   1 -12   20.73    4.47
 -10  -1  12   18.85    5.41
 -10  -1  11    7.42    4.82
 -10   1  11    8.16    2.02
 -10   1  11    7.60    1.85
  10   1 -11    5.75    4.04
  10   1 -10    6.24    2.34
 -10  -1  10    2.10    4.40
 -10   1  10    7.04    1.95
  10   1 -10    5.25    3.95
  10  -1  -9  273.32    7.00
  10   1  -9  278.46    6.63
 -10   1   9  277.55    6.31
 -10  -1   9  261.04    8.31
  10   1  -9  271.96    8.15
 -10  -1   8   -2.51    4.01
  10   1  -8   -1.54    3.77
  10  -1  -8    2.26    2.71
  10   1  -8   -0.93    2.16
 -10   1   8    0.68    2.03
 -10  -1   8   -2.04    2.99
  10  -1  -7  267.85    6.82
 -10  -1   7  263.65    7.76
  10   1  -7  252.77    6.18
  10   1  -7  253.60    7.66
 -10   1   7  262.05    6.35
  10   1  -6   -1.13    3.50
  10   1  -6    3.40    2.36
  10  -1  -6    1.43    2.40
 -10   1   6    6.23    2.37
 -10  -1   6    2.04    2.89
  10   1  -5  149.76    5.74
  10  -1  -5  151.13    4.20
  10   1  -5  153.16    4.48
 -10   1   5  170.98    4.87
 -10  -1   5  168.82    5.25
  10   1  -4    7.42    1.85
  10  -1  -4    7.34    1.39
 -10   1   4   13.00    2.94
 -10  -1   4   10.29    3.21
 -10  -1   3  654.76   14.54
 -10   1   3  667.52   14.39
  10   1  -3  627.31   13.31
  10  -1  -3  606.65   14.70
  10   1  -3  596.42   14.80
 -10  -1   2    9.50    2.31
 -10   1   2   10.03    2.53
 -10   1   2    7.83    3.45
 -10  -1   2    9.46    3.69
  10  -1  -2   13.41    3.59
  10   1  -2   11.66    3.63
 -10   1   1  381.15    9.03
 -10  -1   1  366.36    8.81
 -10   1   1  381.12    9.83
  10  -1  -1  374.66    9.75
  10   1  -1  364.11    9.68
 -10  -1   1  374.40    9.99
 -10   1   0   14.72    4.14
 -10  -1   0   15.04    4.18
 -10   1   0   14.94    3.12
 -10  -1   0   14.85    2.94
  10   1   0   13.02    3.59
  10  -1   0   14.45    3.44
 -10  -1  -1   78.03    4.00
 -10   1  -1   91.04    4.38
  10   1   1   84.55    4.62
  10  -1   1   73.41    4.34
  10  -1   1   84.71    4.70
  10   1   2   75.65    4.39
 -10  -1  -2   62.98    4.24
  10  -1   2   71.79    4.31
  10  -1   2   68.04    4.87
  10   1   3  135.05    5.43
  10  -1   3  126.11    5.20
  10  -1   3  121.69    6.26
  10   1   4   37.85    4.21
  10  -1   4   35.29    3.89
  10  -1   4   29.15    5.31
  10   2 -13   -2.97    4.43
 -10   2  12   32.47    5.54
 -10  -2  12   27.78    5.62
  10   2 -12   22.17    4.49
 -10  -2  11    9.61    4.89
 -10   2  11    2.64    4.74
  10   2 -11    3.20    4.02
  10   2 -10   10.23    4.03
 -10   2  10    3.83    4.49
 -10  -2  10    9.95    4.60
  10   2 -10    4.56    2.12
  10   2  -9   20.15    4.03
  10   2  -9   22.34    2.10
 -10   2   9   13.74    4.20
 -10  -2   9   15.79    4.32
  10  -2  -9   23.44    3.12
 -10   2   8  833.72   19.39
 -10  -2   8  847.21   19.43
  10  -2  -8  859.79   18.62
  10   2  -8  865.24   17.72
  10   2  -8  875.14   19.55
 -10  -2   7   22.05    3.47
 -10   2   7   19.76    1.71
 -10  -2   7   14.67    3.91
 -10   2   7   24.52    4.01
  10  -2  -7   19.23    3.03
  10   2  -7   23.75    3.93
 -10  -2   6   63.96    3.99
  10   2  -6   68.53    3.35
  10  -2  -6   69.03    3.51
 -10   2   6   65.68    2.71
  10   2  -6   61.55    4.25
  10   2  -5   -1.74    3.46
 -10  -2   5    2.20    3.20
  10  -2  -5   -1.06    2.70
 -10   2   5    1.95    2.35
  10   2  -5    2.77    2.18
  10  -2  -4   33.68    1.42
  10   2  -4   31.97    2.35
 -10   2   4   30.90    2.95
 -10  -2   4   34.42    3.55
  10   2  -3    9.07    1.93
 -10   2   3   11.77    3.15
 -10  -2   3   14.59    3.52
 -10  -2   2  490.57   11.04
 -10  -2   2  530.41   12.33
  10  -2  -2  495.64   12.21
  10   2  -2  503.30   12.37
 -10   2   2  520.07   12.07
 -10  -2   1   33.16    2.77
 -10   2   1   30.16    3.16
 -10  -2   1   36.57    4.12
  10  -2  -1   39.90    3.72
  10   2  -1   34.47    3.94
 -10  -2   0   38.09    3.08
 -10   2   0   43.01    3.59
 -10  -2   0   47.12    4.72
  10  -2   0   41.36    3.79
  10   2   0   42.24    4.00
  10  -2   0   45.12    3.91
 -10   2  -1    4.99    3.52
 -10  -2  -1    7.08    3.13
  10   2   1    4.98    3.68
  10  -2   1   14.92    3.54
  10  -2   1   12.05    3.87
 -10  -2  -2   -1.59    3.34
  10   2   2   -2.51    3.80
  10  -2   2    6.32    3.37
  10  -2   2    1.23    4.11
  10  -2   3   13.09    3.51
  10   2   3   19.84    3.90
  10  -2   3   14.29    4.73
  10  -2   4  197.31    6.25
  10   2   4  208.28    6.84
  10  -2   4  194.33    7.83
  10   3 -13  117.09    5.74
 -10   3  12   35.33    5.56
 -10  -3  12   30.83    5.71
  10   3 -12   33.09    4.55
 -10   3  11    0.11    4.69
 -10  -3  11    0.68    4.95
  10   3 -11    2.50    4.20
  10   3 -10   88.13    2.77
 -10   3  10   83.47    5.51
 -10  -3  10   82.72    5.61
  10   3 -10   87.60    5.24
  10  -3  -9  263.38    7.02
 -10   3   9  281.64    7.96
 -10  -3   9  275.95    8.03
  10   3  -9  262.49    7.88
  10  -3  -8    3.78    3.17
 -10   3   8    2.83    3.87
 -10  -3   8    3.17    3.97
  10   3  -8    0.30    3.92
  10  -3  -7  426.56   10.04
 -10  -3   7  411.86   10.58
 -10   3   7  417.91   10.53
  10   3  -7  401.89    9.98
  10   3  -7  385.83   10.71
  10  -3  -6  150.06    5.11
 -10  -3   6  157.45    5.63
  10   3  -6  145.79    5.83
  10   3  -6  147.61    4.92
 -10  -3   5    4.94    3.49
  10  -3  -5    7.86    3.05
  10   3  -5    6.54    3.53
  10   3  -5    6.95    2.42
 -10  -3   4  251.41    7.29
  10  -3  -4  253.79    6.78
  10   3  -4  238.62    7.44
  10   3  -4  235.88    6.19
  10   3  -3  419.42    9.53
 -10  -3   3  422.34   10.60
 -10  -3   2   76.14    2.97
 -10  -3   2   82.95    4.77
  10   3  -2   82.03    3.07
  10   3  -2   82.22    4.53
  10  -3  -1  179.19    6.04
  10   3  -1  184.82    6.39
 -10   3   1  185.28    5.65
 -10  -3   1  168.22    4.90
  10  -3  -1  176.32    5.63
 -10  -3   1  180.59    6.47
 -10   3   0   72.90    4.18
 -10  -3   0   66.04    3.40
  10   3   0   67.92    4.51
  10  -3   0   70.82    4.37
 -10  -3   0   75.65    5.11
  10  -3   0   77.50    4.26
 -10  -3  -1    6.09    3.05
  10  -3   1    6.75    3.44
  10   3   1    5.96    3.66
  10  -3   1   10.48    3.94
  10   3   2   57.08    4.44
 -10  -3  -2   51.50    3.78
  10  -3   2   53.45    3.97
  10  -3   2   54.39    4.83
  10  -3   3  205.65    6.37
  10   3   3  204.12    6.98
  10  -3   3  213.08    7.62
  10  -3   4   31.42    3.68
  10   3   4   26.95    4.17
  10  -3   4   30.84    5.21
  10   4 -13    4.49    4.19
  10   4 -12   24.05    4.40
 -10   4  12   21.51    5.26
  10   4 -11   11.84    4.27
 -10   4  11   20.46    4.94
 -10  -4  11   18.29    5.26
  10   4 -11   12.48    1.60
  10   4 -10    7.80    4.10
 -10   4  10   10.92    4.66
 -10  -4  10    6.33    4.75
  10   4  -9   38.40    4.24
 -10   4   9   30.24    4.47
 -10  -4   9   33.03    4.66
  10  -4  -9   32.62    3.72
  10   4  -8  560.77   13.98
 -10   4   8  582.91   13.91
 -10  -4   8  592.44   14.00
  10  -4  -8  565.48   13.34
  10  -4  -7   56.99    4.03
 -10  -4   7   52.08    4.39
 -10   4   7   59.78    4.45
  10   4  -7   56.88    4.55
  10   4  -7   58.03    3.82
 -10  -4   6    6.77    3.90
  10  -4  -6    8.61    3.39
  10   4  -6    9.97    3.83
  10   4  -6    9.28    2.91
 -10  -4   5   10.31    3.84
  10  -4  -5   10.78    3.41
  10   4  -5    5.17    3.54
  10   4  -5    4.38    2.65
 -10  -4   4   71.81    4.53
  10  -4  -4   71.37    4.05
  10   4  -4   70.59    4.35
  10   4  -4   70.92    3.42
  10   4  -3  363.69    8.57
 -10  -4   3  358.05    9.66
 -10  -4   2  381.40   10.25
  10  -4  -2  404.61    9.28
  10   4  -2  421.11    9.06
  10   4  -2  398.44   10.33
 -10   4   1  157.54    5.16
 -10  -4   1  146.53    6.00
  10  -4  -1  143.16    4.99
  10   4  -1  146.57    5.78
 -10   4   0   -3.75    3.52
 -10  -4   0    4.22    2.65
  10  -4   0   -1.07    3.47
  10   4   0   -2.46    3.76
  10  -4   0    0.08    3.38
 -10  -4  -1    3.72    2.91
  10  -4   1    1.93    3.62
  10   4   1    8.81    3.90
 -10  -4  -2   -2.81    3.27
  10   4   2    0.10    3.96
  10  -4   2    7.15    3.46
  10  -4   2   -2.74    4.35
  10  -4   3   53.19    3.92
  10   4   3   63.69    4.88
  10  -4   3   54.41    5.20
  10  -4   4  288.12    7.70
  10   5 -12   11.58    4.19
  10   5 -11    5.66    4.22
 -10   5  11    2.92    4.93
 -10  -5  11    8.14    5.25
  10   5 -10   38.13    4.52
 -10   5  10   29.50    4.89
 -10  -5  10   32.13    5.11
  10   5  -9  218.65    7.49
 -10   5   9  230.07    7.52
 -10  -5   9  226.91    7.64
  10  -5  -9  227.67    6.94
  10  -5  -8    1.32    3.66
 -10   5   8    5.23    4.06
 -10  -5   8    8.58    4.17
  10   5  -8   -0.10    4.07
  10   5  -8    1.38    3.59
  10  -5  -7  255.12    7.32
 -10   5   7  239.77    7.47
 -10  -5   7  234.87    7.52
  10   5  -7  244.80    7.73
  10   5  -7  244.10    7.15
  10  -5  -6  189.62    6.26
 -10  -5   6  170.83    6.20
 -10   5   6  185.08    6.26
  10   5  -6  175.60    6.45
  10   5  -6  173.32    5.72
 -10  -5   5  110.46    5.49
  10  -5  -5  112.61    4.93
  10  -5  -5  106.53    2.95
  10   5  -5  104.43    5.21
  10   5  -5  103.57    4.24
 -10  -5   4  301.76    8.83
  10   5  -4  293.45    8.66
  10   5  -4  295.04    7.67
 -10  -5   3  590.09   13.96
  10   5  -3  572.67   12.73
  10   5  -2    7.23    2.66
 -10  -5   2    1.74    1.71
  10  -5  -2    2.07    2.72
 -10  -5   2    0.89    4.05
 -10  -5   1   62.51    2.89
  10   5  -1   65.07    4.74
  10   5   0  241.94    7.73
 -10  -5   0  224.48    6.25
  10  -5   0  261.77    7.46
  10  -5   0  271.62    7.31
  10   5   1   50.86    4.57
 -10  -5  -1   47.71    3.39
  10  -5   1   52.27    4.17
  10  -5   1   56.30    4.44
  10  -5   2  131.08    5.21
  10   5   2  134.23    5.93
  10  -5   2  133.26    5.91
  10  -5   3  171.76    5.79
  10   5   3  189.81    6.77
  10  -5   3  181.85    7.13
  10   6 -12   78.24    5.25
  10   6 -11    9.13    4.36
 -10   6  11    7.96    4.88
 -10  -6  11   17.32    5.44
  10  -6 -10    6.91    4.09
 -10   6  10   -1.81    4.51
 -10  -6  10    3.16    4.94
  10   6 -10   -1.06    4.45
  10   6 -10    0.63    4.35
  10  -6  -9   99.46    5.05
 -10   6   9   81.72    5.28
 -10  -6   9   83.61    5.57
  10   6  -9   98.24    5.22
  10   6  -9   89.27    5.31
  10  -6  -8  330.33    9.05
 -10   6   8  322.71    9.12
 -10  -6   8  324.39    9.27
  10   6  -8  332.91    9.03
  10   6  -8  319.85    9.43
  10   6  -7  157.13    5.75
  10   6  -7  160.81    6.31
  10  -6  -7  162.72    5.97
 -10   6   7  137.19    5.86
 -10  -6   7  138.33    5.96
  10   6  -6   22.27    3.48
 -10  -6   6   16.35    4.00
 -10   6   6   11.58    3.67
  10  -6  -6   15.15    2.18
  10  -6  -6   23.34    4.06
  10   6  -6   19.05    4.03
  10   6  -5    5.44    3.03
  10  -6  -5    4.68    1.64
  10  -6  -5    5.50    3.70
  10   6  -5    2.91    3.62
 -10  -6   5    1.35    4.29
  10   6  -4   13.04    3.04
  10  -6  -4    9.57    3.78
  10   6  -4   13.46    3.86
 -10  -6   4   10.33    4.45
 -10  -6   3  216.83    7.71
  10  -6  -3  220.82    5.72
  10   6  -3  232.39    6.39
  10  -6  -3  232.31    7.19
  10   6  -3  215.63    7.26
  10   6  -2  512.49   10.22
  10  -6  -2  490.94    9.99
  10   6  -1  363.79   10.23
  10  -6  -1  378.85    9.23
  10   6   0   23.94    4.31
  10  -6   0   23.72    3.73
  10  -6   1    1.88    3.52
  10   6   1    2.26    4.15
  10  -6   1   -1.10    3.88
  10  -6   2   26.36    3.85
  10   6   2   26.50    4.52
  10  -6   2   26.38    4.71
  10  -6   3    8.13    4.94
  10  -6   3    6.26    3.37
 -10   7  11    7.94    5.07
 -10  -7  11   14.21    5.63
  10   7 -11   17.33    4.54
  10  -7 -10   32.88    4.67
  10   7 -10   42.49    5.08
 -10   7  10   29.14    4.84
 -10  -7  10   39.83    5.47
  10   7 -10   43.78    4.78
  10  -7  -9   59.05    4.81
 -10  -7   9   59.77    5.27
  10   7  -9   53.54    4.86
 -10   7   9   54.82    5.05
  10   7  -9   51.81    4.90
  10  -7  -8   -0.74    4.25
 -10   7   8   -1.75    4.08
 -10  -7   8    1.79    4.37
  10   7  -8   -0.20    3.96
  10   7  -8   -3.46    4.38
 -10   7   7  218.47    7.34
 -10  -7   7  217.47    7.43
  10  -7  -7  257.09    7.64
  10   7  -7  246.16    7.31
  10  -7  -7  241.85    6.21
  10   7  -7  226.78    7.76
 -10  -7   6  234.99    7.35
 -10   7   6  224.31    7.23
  10  -7  -6  255.73    7.66
  10  -7  -6  224.88    5.85
  10   7  -6  238.52    7.78
  10   7  -6  239.54    7.11
  10  -7  -5   -0.58    4.03
  10   7  -5    1.45    4.00
  10   7  -5    3.19    3.31
  10  -7  -5   -0.42    1.73
  10   7  -4  202.26    6.21
  10  -7  -4  216.49    7.05
  10   7  -4  193.72    7.01
  10   7  -3  160.85    5.46
  10  -7  -3  166.42    6.34
  10   7  -3  163.59    6.54
  10  -7  -3  164.15    4.61
  10   7  -2    5.53    3.11
  10  -7  -2    5.61    2.82
  10   7  -1  216.59    7.64
  10  -7  -1  222.67    6.40
  10   7   0  116.15    5.98
  10  -7   0  121.24    5.05
  10   7   1    2.49    4.47
  10  -7   1    3.92    4.08
  10  -7   1   -3.19    3.73
  10  -7   2   80.64    5.42
  10  -7   2   79.03    4.59
  10  -7   3  108.06    6.25
 -10   8  11    3.46    4.87
 -10  -8  11   -3.44    5.75
  10   8 -11    4.40    4.55
  10  -8 -10   64.38    5.40
  10   8 -10   58.24    5.30
 -10   8  10   65.42    5.43
 -10  -8  10   74.32    5.86
  10   8  -9   49.88    5.05
 -10   8   9   46.86    4.87
 -10  -8   9   53.01    5.33
  10  -8  -9   44.15    4.91
  10  -8  -9   48.95    3.86
  10   8  -9   40.24    4.97
 -10   8   8  188.84    6.92
 -10  -8   8  190.24    7.28
  10   8  -8  216.74    7.26
  10  -8  -8  218.70    7.45
  10  -8  -8  207.40    6.08
  10   8  -8  212.30    7.62
 -10   8   7  282.35    8.35
 -10  -8   7  290.10    8.50
  10  -8  -7  312.61    9.01
  10   8  -7  294.74    8.49
  10  -8  -7  289.02    7.41
  10   8  -7  301.18    9.21
 -10   8   6   47.70    4.32
 -10  -8   6   48.42    4.54
  10   8  -6   48.72    4.09
  10  -8  -6   48.91    2.96
  10  -8  -6   46.98    4.98
  10   8  -6   59.68    5.08
  10  -8  -5    1.12    1.93
  10   8  -5   -2.77    3.41
 -10  -8   5    1.28    3.83
 -10   8   5   -0.16    3.79
  10  -8  -5    6.24    4.45
  10   8  -5   -0.35    4.31
  10  -8  -4   55.84    4.93
  10   8  -4   54.45    4.04
  10   8  -4   53.39    4.90
  10   8  -3  209.75    6.48
  10  -8  -3  211.09    7.36
  10   8  -3  195.72    7.33
  10  -8  -3  198.58    5.33
  10   8  -2  112.54    4.73
  10   8  -2  100.43    5.68
  10  -8  -2  100.07    4.04
  10  -8  -1  263.82    7.23
  10   8   0   12.74    4.72
  10  -8   0   18.76    3.94
  10   8   1   20.64    4.64
  10  -8   1   19.57    4.30
  10  -8   2    5.72    3.69
  10  -8   2   12.98    4.76
  10  -8   3  103.13    6.25
 -10   9  11   38.46    5.30
  10   9 -10   77.11    5.64
 -10  -9  10   64.49    6.16
 -10   9  10   78.02    5.63
  10  -9  -9   54.06    5.55
  10   9  -9   55.11    5.32
  10  -9  -9   62.21    4.26
 -10   9   9   60.39    5.00
 -10  -9   9   64.29    5.53
  10  -9  -8    3.39    3.09
  10   9  -8    2.49    4.45
 -10   9   8    7.60    4.20
 -10  -9   8    9.18    4.80
  10  -9  -8    3.36    4.82
  10   9  -8    4.31    4.49
 -10   9   7  130.68    5.69
 -10  -9   7  123.61    5.95
  10  -9  -7  146.92    6.53
  10   9  -7  137.34    5.90
  10  -9  -7  130.60    4.62
  10   9  -7  134.23    6.43
 -10   9   6   79.66    4.77
 -10  -9   6   77.23    5.00
  10  -9  -6   83.36    5.65
  10  -9  -6   80.95    3.56
  10   9  -6   81.48    4.84
  10   9  -6   78.19    5.66
 -10   9   5    2.06    3.82
 -10  -9   5   -1.83    3.91
  10  -9  -5    5.91    4.69
  10   9  -5    5.00    4.49
  10   9  -5    0.91    3.63
  10  -9  -5    4.51    2.19
  10   9  -4  280.39    8.12
  10  -9  -4  290.31    8.93
  10   9  -4  278.19    8.97
  10  -9  -3  121.98    6.06
  10   9  -3  113.95    5.02
  10   9  -3  113.20    6.13
  10   9  -2   13.59    3.74
  10   9  -2   10.21    4.51
  10  -9  -1   25.10    3.54
  10  -9   0  159.61    5.96
  10  -9   1   23.18    4.47
  10  -9   2  139.54    6.45
  10  10 -10    9.53    4.87
 -10  10  10   13.20    4.75
 -10 -10  10   19.68    5.69
  10  10  -9  147.95    7.00
 -10  10   9  141.20    6.36
 -10 -10   9  162.96    7.00
  10  10  -8   78.41    5.81
 -10  10   8   71.87    5.01
 -10 -10   8   69.86    5.41
  10 -10  -7   96.78    6.26
 -10  10   7   78.59    4.95
 -10 -10   7   81.40    5.36
  10  10  -7   85.06    5.26
  10  10  -7   86.52    5.93
  10  10  -6    4.63    4.22
  10 -10  -6    2.08    5.00
  10  10  -6    2.68    4.75
 -10  10   6    3.22    3.96
 -10 -10   6    1.00    4.21
  10  10  -5    6.06    4.04
 -10  10   5    3.66    3.80
 -10 -10   5   11.22    4.09
  10  10  -5   12.35    4.87
  10 -10  -5    8.89    5.04
 -10 -10   4   32.04    4.21
 -10  10   4   32.12    4.07
  10  10  -4   42.57    5.08
  10 -10  -4   34.30    5.29
  10  10  -4   39.75    4.32
  10 -10  -3  188.89    7.86
  10  10  -3  217.21    6.97
  10  10  -2   60.71    4.49
 -10  11   9    9.64    4.48
 -10  11   8   12.44    4.34
 -10  11   7   46.39    4.60
 -10  11   6  147.39    5.77
  10  11  -5  113.42    5.63
 -10  11   5  109.40    5.13
  10  11  -4   42.32    4.65
 -10  11   4   42.13    4.18
  10  11  -3   50.39    4.75
  10  11  -2    3.69    4.01
  11   0 -11    2.49    2.88
 -11   0  11   -4.36    5.13
  11   0 -10  830.76   18.14
 -11   0  10  793.84   19.58
 -11   0   9   -1.25    4.40
 -11   0   9   -1.67    2.66
  11   0  -9    0.28    2.67
  11   0  -8   15.78    2.66
 -11   0   8   19.61    2.95
 -11   0   7    2.65    3.97
  11   0  -7    0.79    2.34
  11   0  -7    7.91    3.68
 -11   0   7   -0.85    2.84
  11   0  -6    8.89    2.35
 -11   0   6    4.97    3.17
  11   0  -6    5.44    3.90
  11   0  -5    2.15    1.88
 -11   0   5    0.40    3.34
  11   0  -4  722.66   15.43
  11   0  -4  731.94   17.30
 -11   0   3   -1.98    3.91
  11   0  -3   -1.84    3.87
 -11   0   2   15.53    4.12
  11   0  -2    8.25    3.72
 -11   0   2    6.33    2.66
 -11   0   1    0.39    4.25
  11   0  -1    2.42    3.83
 -11   0   1    1.51    2.95
  11   0   0   -2.16    3.86
 -11   0   0   -0.67    3.15
  11   0   1   -1.95    3.98
  11   0   2  190.58    6.69
  11   0   3   -3.43    3.93
  11   0   4    4.26    3.80
  11   1 -13   20.05    4.82
  11   1 -12    6.40    4.48
  11   1 -12    6.24    2.80
  11  -1 -11  171.60    5.49
  11   1 -11  167.56    4.93
 -11  -1  11  182.06    7.34
  11   1 -11  168.96    6.81
 -11   1  10    4.92    1.36
 -11  -1  10    6.08    3.40
  11  -1 -10    3.18    3.10
 -11  -1  10    3.04    4.76
  11   1 -10    2.79    2.48
  11   1 -10    1.68    4.28
  11  -1  -9  371.75    8.87
  11   1  -9  354.66    8.26
 -11   1   9  351.94    7.91
 -11  -1   9  350.25   10.12
  11   1  -9  347.30    9.95
 -11  -1   8   -1.51    3.28
 -11   1   8   -0.92    2.22
 -11  -1   8    5.44    4.28
  11   1  -8    2.01    2.04
  11  -1  -8    1.34    2.80
  11   1  -8   -0.42    3.94
 -11   1   7   51.48    2.97
 -11  -1   7   48.42    3.70
  11   1  -7   43.04    3.33
 -11  -1   7   50.31    4.62
  11  -1  -7   45.37    3.19
  11   1  -7   44.01    4.49
  11   1  -6   12.91    2.52
  11  -1  -6   14.19    2.33
  11   1  -6   12.38    3.76
 -11   1   6   12.78    2.91
 -11  -1   6   14.19    3.41
  11   1  -5  197.39    7.09
  11   1  -5  203.90    5.39
  11  -1  -5  197.48    5.01
 -11  -1   5  226.48    6.61
 -11   1   5  229.32    6.20
  11  -1  -4   -0.20    1.16
  11   1  -4   -0.95    1.86
 -11  -1   4    2.94    3.67
 -11   1   4    2.49    3.44
  11  -1  -4    2.00    3.90
 -11   1   3  391.90    9.81
 -11  -1   3  381.29   10.08
  11   1  -3  377.96    8.26
  11   1  -3  375.21   10.22
  11  -1  -3  379.09   10.18
 -11  -1   2    0.55    2.57
 -11   1   2    2.59    3.88
 -11  -1   2   -4.10    4.09
  11   1  -2    0.50    3.77
  11  -1  -2   -0.70    3.90
 -11   1   1   68.53    3.89
 -11  -1   1   66.48    3.57
 -11   1   1   66.01    4.92
  11  -1  -1   71.74    4.65
  11   1  -1   69.99    4.63
 -11  -1   1   70.78    5.25
 -11   1   0    3.59    3.45
 -11  -1   0    2.07    3.17
  11  -1   0    8.65    3.93
  11   1   0    0.10    3.93
 -11  -1  -1  238.71    7.15
  11  -1   1  260.14    7.73
  11   1   1  248.73    7.79
  11  -1   2    3.30    4.50
  11  -1   2    0.35    3.81
  11   1   2   -0.56    4.09
  11   1   3   33.86    4.28
  11  -1   3   37.18    4.27
  11   1   4    1.13    3.99
  11  -1   4    0.08    3.82
  11   2 -13    2.83    4.65
  11   2 -12    2.13    4.54
  11   2 -11   -1.31    2.34
  11   2 -11   -2.79    4.52
 -11   2  11   -6.82    5.22
 -11  -2  11   -1.86    5.12
  11  -2 -11   -1.14    3.35
  11   2 -10  576.88   12.05
  11  -2 -10  564.93   12.96
 -11   2  10  537.19   14.07
 -11  -2  10  542.43   14.16
  11   2 -10  573.59   14.12
 -11   2   9    8.07    4.50
 -11  -2   9    3.62    4.45
  11   2  -9    7.11    4.13
  11  -2  -9   10.54    3.21
 -11  -2   9   16.88    3.88
 -11   2   8    8.53    4.44
 -11  -2   8   12.15    4.33
  11   2  -8    7.18    4.18
  11  -2  -8   18.86    3.23
 -11  -2   8    9.89    3.71
 -11  -2   7    0.29    3.75
  11   2  -7    1.87    2.90
 -11  -2   7   -1.41    4.06
 -11   2   7   -5.44    4.22
  11  -2  -7   -3.84    3.12
  11   2  -7    1.07    3.89
  11   2  -6   25.08    4.17
  11   2  -6   25.27    2.86
  11  -2  -6   23.10    3.15
 -11   2   6   20.54    2.58
 -11  -2   6   21.48    3.74
  11   2  -5   12.15    2.42
  11  -2  -5   16.65    1.64
 -11   2   5   13.67    2.91
  11   2  -5   15.89    3.97
 -11  -2   5   16.52    3.89
  11   2  -4 1017.32   21.89
 -11   2   4 1079.84   22.53
 -11  -2   4 1073.38   23.03
 -11  -2   3   37.78    4.38
  11   2  -3   37.55    2.29
  11  -2  -3   35.50    4.29
  11   2  -3   31.95    4.00
 -11  -2   2   37.57    4.47
  11  -2  -2   32.20    4.24
  11   2  -2   31.33    4.14
 -11  -2   2   30.30    2.60
 -11  -2   1    0.41    4.47
 -11   2   1    1.67    3.15
  11  -2  -1   -1.93    3.94
  11   2  -1   -0.20    4.07
 -11  -2   1    0.21    2.68
 -11   2   0   28.21    3.77
 -11  -2   0   22.89    3.24
  11   2   0   24.88    4.18
  11  -2   0   33.87    4.15
 -11  -2  -1   -0.75    3.36
  11  -2   1    0.19    4.17
  11  -2   1   -1.39    3.81
  11   2   1    1.57    3.92
  11  -2   2  359.17   10.26
  11   2   2  352.80    9.83
  11  -2   2  365.90    9.60
  11  -2   3   17.12    5.13
  11   2   3   13.25    4.28
  11  -2   3   19.86    3.95
  11   2   4    5.43    4.33
  11   3 -13    6.06    4.75
  11   3 -12   12.82    4.75
  11   3 -11  110.15    5.95
 -11   3  11  111.90    6.32
 -11  -3  11  108.29    6.42
  11  -3 -11   95.86    4.74
  11   3 -10    2.74    4.49
 -11  -3  10    1.62    4.86
 -11   3  10    4.00    4.68
  11  -3 -10    3.03    3.39
  11   3  -9  350.24    9.95
 -11   3   9  336.03    9.87
 -11  -3   9  330.47    9.88
  11  -3  -9  368.75    9.07
 -11   3   8   89.05    5.41
 -11  -3   8   85.35    5.38
  11  -3  -8   97.31    4.61
  11   3  -8   88.46    4.56
  11   3  -8   89.59    5.38
 -11  -3   7   16.50    4.24
  11   3  -7   11.31    3.16
 -11  -3   7    9.85    4.07
 -11   3   7   12.57    4.13
  11  -3  -7   14.66    3.41
  11   3  -7   13.30    4.11
 -11  -3   6   76.65    4.69
  11  -3  -6   70.08    4.14
  11   3  -6   69.65    4.85
  11   3  -6   65.76    3.62
 -11  -3   5  272.22    7.49
  11  -3  -5  275.89    6.87
  11   3  -5  252.25    7.82
  11   3  -5  250.15    6.25
 -11  -3   4   11.29    4.05
  11   3  -4   13.18    2.51
 -11  -3   3  407.67   10.46
  11   3  -3  393.89    9.05
  11   3  -3  377.31   10.48
  11  -3  -2   72.24    4.85
  11   3  -2   78.10    5.04
 -11  -3   2   72.51    5.19
 -11  -3   2   65.21    2.95
  11   3  -1   56.09    4.59
  11  -3  -1   57.63    4.56
 -11   3   1   51.56    3.85
 -11  -3   1   46.52    3.09
  11  -3   0   33.54    4.11
  11   3   0   46.03    4.41
  11  -3   0   40.87    4.42
 -11  -3   0   38.38    3.30
  11  -3   1  280.31    8.59
  11  -3   1  292.48    8.36
  11   3   1  298.45    8.73
  11  -3   2   -0.71    4.61
  11   3   2    7.67    4.30
  11  -3   2    6.79    3.80
  11  -3   3    3.81    3.76
  11   3   3    4.43    4.23
  11   4 -13    4.33    4.70
  11   4 -12   -0.65    4.67
 -11   4  11   37.58    5.42
 -11  -4  11   35.66    5.58
  11  -4 -11   33.61    4.15
  11   4 -11   42.49    4.94
  11  -4 -10  282.80    7.79
 -11   4  10  263.43    8.70
 -11  -4  10  276.40    8.90
  11   4 -10  269.01    8.58
  11   4  -9   16.49    4.07
  11  -4  -9   22.58    3.91
  11   4  -9   17.05    4.76
 -11   4   9   14.85    4.62
 -11  -4   9   14.96    4.74
  11   4  -8   21.32    3.64
 -11   4   8   12.93    4.39
 -11  -4   8   18.19    4.65
  11  -4  -8   19.10    3.74
  11   4  -8   16.84    4.40
 -11  -4   7    6.08    4.41
  11   4  -7    3.34    3.25
 -11  -4   7   -2.53    4.21
 -11   4   7    1.39    4.09
  11  -4  -7    2.92    3.60
  11   4  -7    3.42    4.12
 -11  -4   6    3.35    4.22
  11   4  -6    0.34    3.06
  11  -4  -6    3.96    3.48
  11   4  -6   -1.42    4.04
 -11  -4   5   37.26    4.56
  11   4  -5   27.38    3.01
  11  -4  -5   30.03    3.65
  11   4  -5   31.06    4.30
  11   4  -4  559.69   12.46
  11   4  -4  528.51   13.61
 -11  -4   4  563.76   13.58
  11   4  -3    2.49    2.45
 -11  -4   3    3.73    4.24
  11   4  -2    8.58    4.16
  11  -4  -1   19.05    3.64
  11  -4  -1   19.44    4.05
  11   4  -1   26.73    4.33
  11  -4   0    9.16    3.85
  11   4   0   16.31    4.16
  11  -4   0   14.43    4.08
  11  -4   1   17.46    4.35
  11  -4   1   17.92    3.92
  11   4   1   12.67    4.49
  11  -4   2  153.05    6.68
  11  -4   2  139.16    5.66
  11   4   2  142.17    6.40
  11  -4   3   -5.36    3.80
  11   4   3    7.99    4.47
  11   5 -12   86.45    5.62
  11   5 -11   88.46    5.62
 -11   5  11   92.50    6.11
  11  -5 -11   85.25    5.01
  11   5 -10    2.13    4.27
  11   5 -10    2.43    4.66
 -11   5  10   -0.94    4.79
 -11  -5  10    6.82    4.97
  11  -5 -10    3.42    3.96
 -11   5   9  193.56    7.23
 -11  -5   9  185.97    7.23
  11   5  -9  199.12    6.84
  11   5  -9  189.48    7.18
  11  -5  -9  207.97    6.72
 -11   5   8  139.45    6.20
 -11  -5   8  123.04    6.12
  11  -5  -8  152.16    5.81
  11   5  -8  134.08    6.20
  11   5  -8  141.16    5.64
 -11  -5   7   43.73    4.76
  11  -5  -7   56.42    4.39
 -11   5   7   49.69    4.75
  11   5  -7   48.47    4.02
 -11  -5   7   57.97    5.28
  11   5  -7   47.45    4.84
  11   5  -6   46.58    3.66
  11  -5  -6   54.90    4.36
  11  -5  -6   43.26    2.22
  11   5  -6   46.05    4.72
 -11  -5   6   54.31    5.17
  11   5  -5  110.12    4.58
  11  -5  -5  130.14    5.33
  11   5  -5  108.11    5.60
 -11  -5   5  130.10    6.13
  11   5  -4    1.69    2.71
  11   5  -4    3.81    4.16
 -11  -5   4    8.90    4.51
  11   5  -3  311.52    7.86
  11  -5  -2   30.90    3.25
  11   5  -2   26.91    4.53
  11  -5  -1   44.15    3.90
  11  -5  -1   50.86    4.57
  11   5  -1   43.22    4.86
  11  -5   0    6.65    3.99
  11  -5   0    7.71    3.95
  11   5   0    1.54    4.03
  11  -5   1  213.60    7.40
  11   5   1  226.32    7.82
  11  -5   1  225.78    7.18
  11  -5   2    5.58    4.83
  11   5   2    3.86    4.60
  11  -5   2   -0.08    3.81
  11   6 -12   23.19    4.80
  11  -6 -12   21.34    4.60
  11   6 -11   74.96    5.61
  11  -6 -11   69.93    5.05
  11  -6 -10  210.05    6.98
  11   6 -10  212.16    7.35
 -11   6  10  184.30    7.46
 -11  -6  10  210.59    7.91
  11   6 -10  192.40    7.53
  11  -6  -9  116.19    5.53
  11   6  -9  119.81    5.60
 -11   6   9  105.58    5.83
 -11  -6   9  111.39    6.16
  11   6  -9  108.77    6.08
  11  -6  -8   91.56    5.21
  11   6  -8   95.80    5.17
  11   6  -8   90.81    5.78
 -11   6   8   80.20    5.41
 -11  -6   8   90.63    5.57
 -11  -6   7    1.31    4.33
 -11   6   7    6.31    4.25
  11   6  -7   -0.95    3.69
  11  -6  -7    1.68    2.30
  11  -6  -7    5.19    4.15
  11   6  -7   -0.82    4.43
 -11  -6   6   12.65    4.28
 -11   6   6    7.47    4.20
  11  -6  -6   10.21    4.21
  11   6  -6    6.77    4.16
  11  -6  -6   11.38    1.91
  11   6  -6   10.56    3.44
  11  -6  -5   68.02    4.84
  11   6  -5   65.28    5.08
  11   6  -5   71.61    4.15
  11  -6  -4  219.37    7.29
  11   6  -4  220.65    6.46
  11   6  -4  210.70    7.58
  11   6  -3  125.24    4.73
  11   6  -2   35.01    3.23
  11  -6  -2   35.36    3.36
  11   6  -2   34.88    4.57
  11  -6  -1    2.00    3.37
  11   6  -1    6.73    4.17
  11  -6   0   28.16    4.08
  11  -6   0   27.01    4.34
  11   6   0   27.73    4.81
  11  -6   1   44.12    4.89
  11   6   1   51.84    5.16
  11  -6   1   47.16    4.56
  11  -6   2   67.22    4.59
  11  -6   2   76.73    5.72
  11   7 -11  189.40    7.45
  11  -7 -11  187.87    7.27
  11  -7 -10   13.89    4.75
 -11   7  10   12.67    5.06
 -11  -7  10   18.13    5.43
  11   7 -10    9.34    4.70
  11   7 -10   10.09    4.69
  11  -7  -9  153.55    6.44
  11   7  -9  154.17    6.41
  11   7  -9  149.17    6.64
 -11   7   9  132.86    6.37
 -11  -7   9  140.23    6.73
 -11   7   8   76.57    5.23
 -11  -7   8   77.25    5.42
  11  -7  -8   82.64    5.37
  11   7  -8   83.42    5.12
  11  -7  -8   72.82    3.70
  11   7  -8   78.82    5.60
 -11   7   7   29.29    4.58
 -11  -7   7   34.72    4.69
  11   7  -7   32.54    4.20
  11  -7  -7   28.53    2.64
  11  -7  -7   44.56    4.92
  11   7  -7   37.18    4.95
  11  -7  -6   72.76    5.23
 -11  -7   6   66.58    4.95
 -11   7   6   67.24    4.97
  11  -7  -6   70.06    2.75
  11   7  -6   69.28    5.28
  11   7  -6   71.42    4.42
  11  -7  -5  119.59    5.88
  11   7  -5  113.68    4.93
  11   7  -5  112.93    5.85
  11  -7  -4    3.51    4.39
  11   7  -4    2.64    4.32
  11   7  -4    1.59    3.30
  11   7  -3   72.49    4.12
  11   7  -3   68.43    5.39
  11  -7  -2   52.80    3.56
  11   7  -2   60.60    3.86
  11   7  -1    4.55    4.41
  11  -7  -1   11.89    3.54
  11  -7   0   65.93    4.88
  11  -7   0   65.69    4.67
  11  -7   1   94.10    5.10
  11  -7   1   83.18    5.36
  11  -7   2    5.60    4.77
 -11   8  10  101.81    6.12
  11   8 -10  101.57    6.27
  11  -8  -9   64.00    5.50
  11   8  -9   71.46    5.37
  11   8  -9   64.06    5.62
 -11   8   9   62.12    5.30
 -11  -8   9   67.56    5.77
 -11   8   8    1.10    4.44
 -11  -8   8   -0.59    4.62
  11   8  -8    2.80    4.32
  11  -8  -8    4.05    4.85
  11   8  -8    4.47    4.59
 -11   8   7   -0.80    4.31
 -11  -8   7    2.60    4.53
  11   8  -7    5.27    3.95
  11  -8  -7   11.61    4.92
  11   8  -7    3.88    4.71
 -11  -8   6   39.82    4.65
 -11   8   6   37.73    4.54
  11  -8  -6   41.75    5.21
  11   8  -6   47.31    5.35
  11   8  -6   41.54    4.28
  11   8  -5  157.39    5.91
  11  -8  -5  155.33    6.79
  11   8  -5  168.82    7.05
  11  -8  -4   41.32    5.11
  11   8  -4   53.80    4.12
  11   8  -4   45.20    4.98
  11   8  -3  121.39    5.18
  11   8  -3  120.03    5.98
  11   8  -2    3.61    3.47
  11  -8   1   35.74    4.37
 -11   9  10    5.66    4.96
 -11   9   9   27.30    4.85
 -11  -9   9   26.14    5.39
 -11   9   8   73.19    5.12
 -11  -9   8   65.63    5.53
  11   9  -8   76.32    5.38
 -11   9   7   40.46    4.74
 -11  -9   7   52.78    5.09
  11   9  -7   54.38    4.77
  11  -9  -7   52.80    5.73
  11   9  -6  135.66    5.83
 -11   9   6  133.92    5.97
 -11  -9   6  126.38    6.09
 -11  -9   5   34.24    4.60
 -11   9   5   30.05    4.40
  11   9  -5   34.63    4.34
  11  -9  -5   34.08    5.34
  11   9  -4    0.98    3.78
  11  -9  -4    6.49    5.09
  11   9  -3   86.16    4.80
  11   9  -2  124.49    5.34
 -11  10   9   38.44    5.00
 -11 -10   9   44.27    5.61
 -11  10   8  128.12    6.09
 -11 -10   8  128.98    6.42
 -11  10   7    7.64    4.41
 -11 -10   7    5.82    4.64
  11  10  -6   77.15    5.06
 -11  10   6   69.11    4.94
 -11 -10   6   67.78    5.15
  11  10  -5  158.56    6.33
 -11 -10   5  139.12    6.17
 -11  10   5  150.31    6.12
  11  10  -4  175.93    6.46
  11  10  -3  106.56    5.26
  11  10  -2   93.18    5.07
 -11  11   8  117.05    5.92
 -11  11   7   95.80    5.37
 -11  11   6   27.51    4.48
 -11  11   5   28.00    4.45
 -11  11   4    1.39    4.13
  12   0 -11   -1.72    3.06
  12   0 -11    2.39    4.59
  12   0 -10  139.54    4.60
 -12   0  10  122.37    6.63
  12   0 -10  123.10    6.26
 -12   0   9    1.09    4.76
  12   0  -9   -2.82    4.56
  12   0  -9   -3.31    2.80
 -12   0   9    0.91    2.78
  12   0  -8   -0.45    4.37
 -12   0   8   -3.50    3.07
 -12   0   8    0.53    4.46
  12   0  -7    1.04    2.68
  12   0  -7    1.23    4.19
 -12   0   7   -0.60    3.34
  12   0  -6  482.76   12.63
  12   0  -6  473.26   10.90
 -12   0   5   -2.83    3.89
  12   0  -5   -1.04    1.83
  12   0  -4   23.09    4.59
 -12   0   4   27.31    4.35
  12   0  -3   -4.41    4.25
 -12   0   3   -0.65    4.40
  12   0  -2   70.41    4.94
 -12   0   2   66.03    5.28
  12   0  -1   -8.24    4.17
 -12   0   1   -6.12    3.33
  12   0   0  255.17    8.15
  12   0   1    4.37    4.27
  12   0   2    3.36    4.26
  12   0   3    1.57    4.34
  12   1 -11  115.67    6.36
  12  -1 -11  125.44    4.85
  12  -1 -10   52.60    3.81
  12   1 -10   53.09    2.94
  12   1 -10   52.62    5.02
 -12  -1   9    3.43    3.35
 -12   1   9    7.71    2.10
 -12  -1   9    5.44    4.81
  12  -1  -9    4.20    3.11
  12   1  -9    3.76    4.61
  12   1  -8    5.83    4.29
 -12  -1   8    1.90    3.60
  12   1  -8    2.22    3.21
 -12  -1   8    8.41    4.52
  12  -1  -8    1.09    2.91
 -12   1   8   -1.61    2.53
  12  -1  -7  242.71    7.97
  12   1  -7  228.04    7.85
  12  -1  -7  228.07    6.14
  12   1  -7  225.91    6.37
 -12   1   7  231.42    6.32
  12   1  -6    4.51    2.47
  12  -1  -6    5.49    2.04
  12   1  -6    6.20    4.46
 -12  -1   6    4.77    3.81
 -12   1   6    3.10    3.28
 -12  -1   5  145.65    5.62
 -12   1   5  140.47    5.18
  12  -1  -5  119.80    5.77
  12   1  -5  121.81    3.78
  12  -1  -5  117.73    3.21
 -12   1   4    1.88    3.98
 -12  -1   4    4.74    4.13
  12   1  -4    1.80    4.12
  12  -1  -4    0.22    4.38
  12   1  -4    7.00    1.80
 -12   1   3   14.44    4.42
 -12  -1   3   12.54    4.44
  12   1  -3    7.35    4.26
  12  -1  -3    6.40    4.28
 -12   1   2    3.99    4.45
 -12  -1   2    4.70    4.66
  12   1  -2    5.30    4.08
  12  -1  -2    2.58    4.12
  12   1  -1  311.39    9.19
  12  -1  -1  308.30    9.22
 -12   1   1  313.26    8.26
  12   1   0   -1.16    4.50
  12  -1   0    4.67    4.27
  12   1   1   95.78    5.52
  12  -1   1  100.95    5.53
  12   1   2    0.20    4.24
  12  -1   2    6.04    4.35
  12   1   3   11.74    4.33
  12  -1   3   12.43    4.28
  12  -2 -12  169.33    5.80
  12   2 -11   21.01    5.03
  12  -2 -11   18.73    3.71
 -12   2  10   26.83    5.22
 -12  -2  10   26.67    5.33
  12  -2 -10   27.43    3.73
  12   2 -10   26.61    5.04
 -12   2   9   19.56    5.09
 -12  -2   9   16.63    4.94
  12   2  -9   13.57    4.74
  12  -2  -9   12.77    3.50
 -12  -2   9   17.20    4.29
 -12  -2   8   -0.60    3.99
  12   2  -8    0.78    3.32
 -12  -2   8    2.28    4.48
 -12   2   8   -0.10    4.57
  12  -2  -8    0.43    3.36
  12   2  -8    2.48    4.57
 -12  -2   7   14.68    4.17
  12   2  -7   15.57    3.19
 -12  -2   7    7.19    4.45
 -12   2   7    8.80    4.50
  12  -2  -7    9.85    3.24
  12   2  -7   10.75    4.39
  12  -2  -6  429.07    9.73
  12   2  -6  447.75   10.43
  12   2  -5   20.91    2.51
 -12  -2   5   21.40    4.30
  12  -2  -5   24.54    4.32
  12   2  -4    2.63    2.06
  12  -2  -4    1.42    4.30
  12   2  -4    8.86    4.45
 -12  -2   4    3.67    4.18
  12   2  -3    1.55    4.31
  12  -2  -3   10.07    4.26
 -12  -2   3    1.80    4.45
  12  -2  -2    2.82    4.35
  12   2  -2    1.44    4.37
  12  -2  -1   10.09    4.32
  12   2  -1    8.80    4.34
  12  -2   0  406.56   10.83
  12   2   0  393.99   10.88
  12  -2   1    9.88    4.31
  12   2   1    7.02    4.37
  12  -2   2   -0.09    4.10
  12   2   2    0.21    4.44
  12  -3 -12    4.45    3.83
  12  -3 -11  140.13    5.58
  12   3 -11  152.12    6.94
 -12   3  10    8.33    5.06
 -12  -3  10    8.02    5.05
  12   3 -10   11.37    4.90
  12  -3 -10   10.60    3.86
 -12  -3  10   11.95    4.44
 -12  -3   9    4.63    4.46
  12   3  -9    0.42    3.74
 -12   3   9    6.51    4.92
 -12  -3   9   12.19    5.06
  12  -3  -9    3.59    3.72
  12   3  -9    1.18    4.64
 -12  -3   8   56.91    5.07
  12   3  -8   49.16    3.96
 -12  -3   8   48.27    5.11
 -12   3   8   46.89    5.14
  12  -3  -8   59.55    4.27
  12   3  -8   46.83    5.22
 -12  -3   7  194.00    6.83
  12   3  -7  170.01    5.78
 -12  -3   7  181.21    6.95
 -12   3   7  184.15    6.95
  12  -3  -7  188.52    6.05
  12   3  -7  166.08    6.84
  12  -3  -6    1.48    1.67
  12   3  -6    1.62    2.80
 -12  -3   6    2.55    4.24
  12   3  -6    5.29    4.60
  12   3  -5   80.79    3.61
 -12  -3   5   90.05    5.35
  12   3  -5   83.28    5.41
  12   3  -4   84.65    3.43
 -12  -3   4   82.85    5.34
  12  -3  -4   79.68    5.33
  12  -3  -3   24.16    4.56
  12   3  -3   26.65    4.49
  12  -3  -2   15.91    4.37
  12   3  -2   25.13    4.68
  12   3  -1   75.82    5.38
  12  -3  -1   73.33    5.30
  12   3   0   11.35    4.79
  12  -3   0    5.91    4.22
  12  -3   1   49.84    5.23
  12   3   1   47.52    5.07
  12  -3   1   49.75    4.64
  12  -3   2   12.50    4.08
  12  -4 -13   13.15    4.35
  12  -4 -12  110.07    5.36
  12  -4 -11   14.11    4.09
  12   4 -11    8.99    5.08
  12  -4 -10   50.20    4.60
 -12   4  10   44.57    5.38
  12   4 -10   51.49    4.86
  12   4 -10   51.32    5.47
 -12  -4   9    0.58    4.93
  12   4  -9   -4.08    4.01
 -12   4   9    1.93    4.82
 -12  -4   9   -5.77    4.94
  12  -4  -9    3.02    3.98
  12   4  -9   -2.88    4.77
 -12  -4   8   43.21    5.21
  12   4  -8   38.05    4.12
 -12   4   8   37.82    5.04
 -12  -4   8   42.46    5.10
  12  -4  -8   35.99    4.32
  12   4  -8   37.23    4.76
 -12  -4   7   14.50    4.85
  12   4  -7   25.21    3.53
 -12  -4   7   20.72    4.65
 -12   4   7   21.66    4.57
  12  -4  -7   16.53    4.08
  12   4  -7   16.01    4.69
  12  -4  -6  402.20    9.04
  12   4  -6  502.64   10.59
  12  -4  -6  420.05    9.07
  12  -4  -6  506.51   11.15
  12   4  -6  476.48   11.87
 -12  -4   6  556.28   12.00
  12   4  -5   29.60    3.10
  12   4  -5   25.78    4.59
 -12  -4   5   34.21    4.92
  12   4  -4    5.05    2.62
  12   4  -3   23.90    2.78
  12   4  -3   26.70    4.74
  12  -4  -3   21.25    4.54
  12  -4  -2   50.38    4.93
  12   4  -2   58.86    5.17
  12   4  -1    2.42    4.65
  12  -4  -1   -1.55    4.43
  12  -4   0   99.67    5.45
  12   4   0   99.36    5.69
  12  -4   0   87.47    5.24
  12  -4   1   39.04    5.01
  12  -4   1   37.65    4.48
  12  -4   2    3.17    4.04
  12  -5 -12   35.66    4.64
  12  -5 -11   61.96    5.03
  12   5 -11   81.69    5.63
  12  -5 -10   89.93    5.26
  12   5 -10   90.24    5.47
  12   5 -10   86.63    5.95
 -12   5   9    7.46    4.87
 -12  -5   9    6.45    5.01
  12   5  -9    9.60    4.23
  12  -5  -9    8.43    4.23
  12   5  -9    3.83    4.58
  12  -5  -8   72.22    5.00
 -12   5   8   64.70    5.44
 -12  -5   8   66.51    5.50
  12   5  -8   67.14    4.63
  12   5  -8   71.20    5.53
 -12  -5   7  163.02    6.83
 -12   5   7  156.49    6.77
  12   5  -7  164.63    6.98
  12   5  -7  173.81    5.93
  12  -5  -6    2.18    4.15
  12   5  -6   -0.49    4.50
  12   5  -6    1.60    3.38
  12   5  -5  277.81    7.39
  12   5  -5  256.80    8.71
  12   5  -4   52.82    3.48
  12   5  -3   -0.46    2.74
  12   5  -3   -3.71    4.49
  12  -5  -2  217.23    7.66
  12   5  -2  214.48    7.74
  12  -5  -1  168.75    6.60
  12   5  -1  163.81    6.94
  12  -5  -1  154.61    5.81
  12  -5   0   45.54    4.91
  12  -5   0   39.29    4.50
  12  -5   1   40.43    4.61
  12  -5   1   42.21    5.11
  12  -6 -11   12.97    4.60
  12  -6 -10   19.09    4.56
  12   6 -10   21.95    4.73
 -12   6   9   10.80    4.95
 -12  -6   9   16.24    5.22
  12   6  -9   11.21    4.32
  12  -6  -9   14.83    4.47
  12   6  -9    7.98    4.96
 -12   6   8   -1.51    4.69
 -12  -6   8    6.95    4.82
  12   6  -8    1.11    4.06
  12  -6  -8   -1.87    4.35
  12   6  -8    0.63    4.65
 -12  -6   7   42.66    5.12
 -12   6   7   49.77    5.12
  12  -6  -7   53.89    5.07
  12   6  -7   45.94    5.27
  12   6  -7   54.55    4.19
  12  -6  -6  114.80    5.85
  12   6  -6  110.66    6.02
  12   6  -6  126.86    5.12
  12   6  -5  164.90    5.65
  12  -6  -5  161.65    6.47
  12   6  -5  158.94    6.96
  12   6  -4    0.99    4.63
  12   6  -4   -0.68    3.13
  12   6  -3    8.98    3.07
  12  -6  -1  114.60    6.06
  12  -6   0   58.91    5.09
  12  -6   1  179.10    6.83
  12  -7 -10   33.37    5.16
  12  -7  -9    1.31    4.71
  12   7  -9    0.62    4.48
 -12   7   9   11.56    5.02
  12  -7  -8   12.45    4.78
  12   7  -8   12.45    4.32
 -12   7   8    9.07    4.95
 -12  -7   8   13.12    5.06
  12  -7  -7   87.89    5.76
  12   7  -7  100.09    5.11
 -12  -7   7   95.56    5.81
 -12   7   7   87.96    5.66
  12  -7  -6   22.62    4.81
  12   7  -6   17.60    3.83
 -12  -7   6   10.59    4.74
 -12   7   6   17.04    4.72
  12   7  -5   94.45    4.73
  12  -7  -5   86.69    5.71
  12   7  -4   57.99    4.08
  12   7  -3    6.16    3.27
  12  -7  -1  201.32    7.43
  12  -7   0   11.85    4.55
  12  -8  -8   12.68    4.91
  12   8  -8    9.82    4.28
 -12   8   8    6.93    4.68
 -12  -8   8   11.64    5.00
  12  -8  -7   50.74    5.56
  12   8  -7   49.59    4.63
 -12   8   7   41.08    5.02
 -12  -8   7   37.94    5.17
  12  -8  -6  243.64    8.19
  12   8  -6  227.88    7.32
 -12  -8   6  221.09    7.77
 -12   8   6  218.82    7.67
  12   8  -5  107.89    5.19
  12  -8  -5  115.57    6.29
  12   8  -4    1.15    3.59
  12   8  -3    9.88    3.74
  12  -8   0  163.75    6.86
 -12   9   8   85.46    5.71
 -12   9   7   31.61    4.89
 -12  -9   7   32.84    5.17
  12   9  -6   17.19    4.26
 -12  -9   6    9.85    4.68
 -12   9   6   10.66    4.36
  12   9  -5   13.40    4.17
 -12  -9   5   15.65    4.84
 -12   9   5    9.16    4.58
  12   9  -4   96.32    5.03
  12   9  -3    0.68    3.87
 -12  10   7   59.31    5.18
 -12  10   6   52.60    5.09
 -12  10   5   54.62    5.06
  13   0  -8  552.37   14.23
 -13   0   8  554.03   14.08
  13   0  -8  546.85   12.51
  13   0  -7    1.85    4.85
 -13   0   7   -4.46    3.81
  13   0  -7    0.05    2.63
 -13   0   6    0.45    4.12
  13   0  -6   -1.31    2.16
  13   0  -5   -3.33    4.81
 -13   0   5   -1.86    4.31
  13   0  -4    0.12    4.60
 -13   0   4    3.83    4.59
  13   0  -3   -2.98    4.54
 -13   0   3    0.92    4.81
  13   0  -2  489.72   12.80
  13   0  -1    6.11    4.57
  13   0   0   37.37    5.06
  13  -1  -9  309.17    7.86
  13   1  -9  300.69    8.29
 -13  -1   8   66.08    5.92
  13  -1  -8   72.79    5.75
  13   1  -8   72.45    5.85
  13  -1  -8   72.63    3.69
  13   1  -8   77.98    4.04
  13  -1  -7   90.82    5.95
  13   1  -7   90.34    6.11
  13  -1  -7   86.29    3.49
  13   1  -7   90.40    3.91
 -13  -1   7   96.55    5.10
  13   1  -6   -0.59    2.41
  13  -1  -6   -1.41    1.79
 -13   1   6    1.94    3.66
 -13  -1   6    1.84    4.27
 -13   1   5   57.62    4.70
  13   1  -5   61.94    2.65
  13   1  -5   60.85    5.69
  13  -1  -5   59.49    5.50
 -13  -1   5   68.66    5.19
  13  -1  -4   17.94    5.08
  13   1  -4   15.31    4.96
 -13   1   4   20.28    4.53
 -13  -1   4   23.90    5.06
  13  -1  -3  191.30    7.54
  13   1  -3  185.29    7.35
 -13   1   3  182.70    7.36
  13   1  -2   -2.10    4.82
  13  -1  -2    4.42    4.87
  13   1  -1  106.50    6.06
  13  -1  -1  108.05    5.95
  13  -1   0   -0.87    4.57
  13  -2 -10   13.26    3.73
  13   2 -10   15.51    4.32
  13  -2  -9   23.00    3.67
  13   2  -9   27.06    3.97
 -13   2   8  390.72   10.97
  13  -2  -8  391.15    9.51
  13   2  -8  386.33    9.62
 -13  -2   8  411.90   10.25
  13   2  -7    5.38    4.95
  13  -2  -7    7.17    2.24
  13   2  -7   12.20    3.17
 -13  -2   7   14.16    4.55
  13  -2  -6   -3.77    4.93
  13   2  -6   -1.24    4.85
 -13  -2   6    2.19    4.50
  13   2  -6    2.22    2.56
  13  -2  -5   -5.99    4.94
 -13  -2   5    2.44    4.63
  13   2  -5   -0.94    2.33
  13  -2  -4   -4.69    4.65
  13   2  -4   -0.48    4.76
  13  -2  -3    3.83    5.01
  13   2  -3    8.16    4.80
  13  -2  -2  454.64   12.15
  13   2  -2  446.74   12.10
  13  -2  -1    7.10    4.84
  13  -2   0    0.94    4.41
  13  -2   1    2.34    4.42
  13   3 -11    6.86    4.62
  13  -3 -11    9.69    4.08
  13   3 -10   10.93    4.25
  13  -3 -10   15.29    4.01
  13   3  -9  128.63    5.50
  13  -3  -9  147.96    5.68
 -13  -3   8    3.68    4.58
  13  -3  -8    0.21    3.90
  13   3  -8   -0.52    3.52
  13   3  -7  212.95    6.44
 -13  -3   7  210.00    7.93
 -13   3   7  231.34    7.99
  13   3  -6  102.10    4.13
  13   3  -6  104.33    6.13
 -13  -3   6  111.11    6.03
  13  -3  -5   10.63    4.95
  13   3  -5   11.41    2.65
  13   3  -4    2.54    2.37
  13   3  -4    0.49    4.77
  13  -3  -4    2.25    4.63
  13  -3  -3  235.99    8.43
  13  -3  -2   -0.93    4.76
  13  -3  -1   92.45    5.77
  13  -3   0   16.98    4.65
  13  -3   1    7.83    4.50
  13   4 -11  112.05    6.00
  13  -4 -11  106.61    5.48
  13   4 -10    3.01    4.46
  13  -4 -10    2.47    4.14
  13   4  -9   26.16    4.47
  13  -4  -9   23.82    4.48
  13  -4  -8  316.21    9.03
  13   4  -8  307.16    8.78
  13  -4  -7   38.33    4.55
  13   4  -7   34.95    3.69
 -13   4   7   34.06    5.33
  13   4  -6   -0.38    3.05
  13   4  -5   -0.80    2.82
  13  -4  -4   -3.24    4.97
  13   4  -4    0.40    2.65
  13  -4  -3    3.02    4.83
  13  -4  -2  165.31    7.05
  13  -4  -1   36.42    5.06
  13  -4   0   29.25    4.89
  13  -4   1    2.02    4.39
  13  -5 -12   12.65    4.62
  13  -5 -11   55.35    5.02
  13  -5 -10   29.75    4.74
  13   5 -10   26.34    4.93
  13   5  -9  177.59    6.59
  13  -5  -9  168.96    6.61
  13   5  -8    5.71    3.88
  13  -5  -8   -1.62    4.33
  13   5  -7  213.19    6.65
  13  -5  -7  206.74    7.22
  13   5  -6   60.74    4.02
  13   5  -5    5.31    3.23
  13   5  -4   64.61    3.68
  13  -5  -3   44.11    5.47
  13  -5  -2    6.13    4.87
  13  -5  -1   48.66    5.39
  13  -5   0   57.13    5.18
  13  -6 -10  150.78    6.63
  13  -6  -9    2.35    4.52
  13   6  -9   -0.78    4.42
  13  -6  -8  244.46    8.09
  13   6  -8  228.45    7.51
  13  -6  -7   83.01    5.68
  13   6  -7   84.70    4.88
  13   6  -6   40.64    4.05
  13   6  -5    2.09    3.44
  13   6  -4   55.43    3.83
  13  -7  -8    7.67    5.01
  13   7  -8    9.42    4.26
  13  -7  -7   37.22    5.36
  13   7  -7   22.94    4.27
  13  -7  -6   29.79    5.26
  13   7  -6   24.32    4.13
  13   7  -5    5.02    3.74
  13   7  -4   91.42    4.61
  13   8  -7   35.05    4.71
  13   8  -6    6.80    4.16
  13   8  -5    5.54    3.93
  13   8  -4   -2.74    3.85
  13   9  -4   57.28    4.56
  14   2 -11   18.45    4.43
  14   2 -10  149.66    5.89
  14   3 -11   11.33    4.60
  14   3 -10   54.10    4.66
  14   3  -9   68.90    4.62
  14   4 -10   84.84    5.20
  14  -4  -9   89.90    5.27
  14   4  -9  103.78    5.19
  14   4  -8   74.96    4.49
  14  -5  -9  421.12   11.05
  14   5  -9  416.73   11.02
  14  -5  -8  110.35    5.72
  14   5  -8  113.02    5.43
  14   6  -9   29.51    4.55
  14  -6  -8   -1.56    4.77
  14   6  -8    3.17    4.11
   0   0   0    0.00    0.00


TITL EVV85_LT_auto in P2(1)/c
REM P2(1)/c (#14 in standard setting)
CELL 0.71073  10.641098  12.152961  10.648059  90.0000 115.1746  90.0000
ZERR    5.00   0.000448   0.000336   0.000480   0.0000   0.0053   0.0000
LATT  1
SYMM -x, y+1/2,-z+1/2
SFAC C H N O Ni Br
UNIT 100.00 100.00 20.00 20.00 5.00 10.00
REM  CrysAlisPro recorded range (K): Min=150.0; max=150.0; aver:150.0
TEMP -123
TREF
HKLF 4
END
_computing_structure_solution     'SHELXT 2014/5 (Sheldrick, 2014)'
;
_shelx_hkl_checksum                55424
_olex2_submission_special_instructions  'No special instructions were received'
_oxdiff_exptl_absorpt_empirical_details
;
Empirical correction (ABSPACK) includes:
- Absorption correction using spherical harmonics
- Frame scaling
;
_oxdiff_exptl_absorpt_empirical_full_max  1.378
_oxdiff_exptl_absorpt_empirical_full_min  0.810
